# Supplementary material for: Sparse graphical Gaussian modeling of the isoprenoid gene network in Arabidopsis thaliana
Source: Genome Biol. 2004 Oct 25;5(11):R92. doi: 10.1186/gb-2004-5-11-r92 (PMC545783; doi:10.1186/gb-2004-5-11-r92)
Supplement: Additional data file 1 — The gene expression values of the isoprenoid genes [file gb-2004-5-11-r92-s1.txt]

Gene expression profiles of the mevalonate (MVA) and non-mevalonate (MEP)
pathway genes in 118 GeneChip microarrays (denoted by c1-c118). The data 
is described in the file data_description.pdf.


Pathwayname ECID AGI Genename Name Probeset c1 c2 c3 c4 c5 c6 c7 c8 c9 c10 c11 c12 c13 c14 c15 c16 c17 c18 c19 c20 c21 c22 c23 c24 c25 c26 c27 c28 c29 c30 c31 c32 c33 c34 c35 c36 c37 c38 c39 c40 c41 c42 c43 c44 c45 c46 c47 c48 c49 c50 c51 c52 c53 c54 c55 c56 c57 c58 c59 c60 c61 c62 c63 c64 c65 c66 c67 c68 c69 c70 c71 c72 c73 c74 c75 c76 c77 c78 c79 c80 c81 c82 c83 c84 c85 c86 c87 c88 c89 c90 c91 c92 c93 c94 c95 c96 c97 c98 c99 c100 c101 c102 c103 c104 c105 c106 c107 c108 c109 c110 c111 c112 c113 c114 c115 c116 c117 c118 
Mevalonatepathway 2.3.1.9 AT5G47720 AACT1 Acetyl-CoAC-acetyltransferase(Thiolase) 248779_at 729.4 1088.0 273.6 506.7 644.9 593.1 353.7 615.3 462.5 586.2 803.9 424.7 471.6 172.0 636.4 712.7 766.6 699.2 743.6 919.7 687.8 673.9 898.0 883.4 467.6 540.8 556.9 503.2 271.4 337.2 2778.1 745.9 2658.4 2689.7 884.3 2123.5 2393.3 700.5 1546.6 2752.2 829.5 1664.0 2961.2 888.6 979.2 1375.1 1339.4 1116.6 705.8 894.5 756.9 805.4 822.4 939.7 1930.5 1010.8 944.1 902.0 696.1 629.8 664.4 679.7 831.2 854.1 865.0 347.4 450.2 511.7 383.2 747.9 780.4 643.9 737.2 1028.1 1099.3 1151.5 1100.7 1081.6 1292.3 1333.4 1141.2 750.1 869.0 2018.0 1549.6 1106.1 1251.6 1748.3 787.8 1289.0 1358.0 1137.7 662.9 648.5 691.2 653.5 1058.0 584.0 781.1 485.2 591.0 945.0 507.2 624.1 825.7 1196.2 499.6 750.2 384.8 1123.6 740.5 725.1 616.9 631.1 310.4 677.2 611.0 407.0 
Mevalonatepathway 2.3.1.9 AT5G48230 AACT2 Acetyl-CoAC-acetyltransferase(Thiolase) 248690_at 2226.4 2150.8 4128.1 1405.7 1639.2 1287.0 2315.7 1000.8 791.6 1074.5 1072.3 763.8 276.4 2039.7 2559.9 2721.4 2756.2 2881.7 2621.2 2694.5 2239.5 2393.8 951.6 1284.0 1062.6 1143.3 1160.4 1650.5 1301.6 1338.6 3350.3 2150.9 3106.1 3052.4 1928.5 2566.5 3294.1 2332.6 2700.7 3420.8 1934.4 1772.4 2092.1 2192.3 1539.0 2802.4 2538.2 3898.5 2054.0 2340.2 2193.4 1906.6 2770.9 2777.6 2679.6 1916.2 2152.6 2150.6 2258.3 1843.6 2958.6 1934.6 2340.8 2548.2 1926.5 1168.3 1278.0 1181.8 1275.4 1737.2 1962.7 1998.5 1736.3 1507.7 1459.0 1589.6 1424.0 913.0 1076.6 1157.2 1281.4 1374.9 1626.6 4059.9 2354.0 1557.5 1631.9 1912.8 1583.6 1785.6 983.3 974.6 1064.6 1656.1 2353.3 1990.3 2573.3 2655.4 1171.8 898.2 1185.0 2328.7 2250.9 1607.3 1007.2 2673.7 2248.6 1495.4 742.9 2315.0 1451.5 1379.0 671.6 1577.8 1341.9 1040.6 1015.6 811.7 
Non-Mevalonatepathway NA AT2G26930 CMK MEP-CMPkinase 266863_at 1254.6 1188.3 843.0 1419.6 1188.8 2021.1 3232.7 2589.6 1749.5 1648.6 1608.3 2109.5 1016.8 2850.6 1344.6 1164.8 986.5 1132.0 1212.2 1125.7 1243.7 1178.4 1803.6 1035.9 1230.9 1150.5 975.0 1072.7 1257.7 1255.2 649.1 1600.8 579.8 756.3 1909.0 977.9 730.9 2008.0 648.3 641.0 2280.9 1146.0 659.8 1523.1 1635.2 1329.3 1288.9 1354.0 1399.9 1712.7 1604.9 1684.8 1284.9 1406.3 664.6 1408.6 967.8 1435.5 1302.8 1355.8 1256.9 1788.3 1110.3 1062.8 1449.5 1246.8 1596.0 1375.7 1357.3 1117.6 1076.8 980.0 958.7 904.8 894.8 877.8 885.8 876.0 869.0 871.7 914.8 1307.6 871.8 1029.0 764.1 1350.1 898.2 905.9 896.4 968.9 952.7 998.0 1639.0 1076.1 1351.6 1355.9 1219.4 1368.5 1860.6 940.8 1904.5 1268.3 1298.3 1360.8 1189.2 1509.0 1046.2 1457.8 1176.7 1218.2 1655.4 1215.3 1047.9 1272.4 1823.1 1228.8 1666.5 1472.9 
Mevalonatepathway NA AT2G23410 DPPS1 Dehydrodolichyldiphosphatesynthase(cis) 267137_at 104.1 130.2 74.4 24.2 111.9 87.1 77.2 144.3 39.3 38.2 118.3 133.8 67.8 49.7 241.4 297.2 375.5 231.9 285.7 242.7 248.8 273.0 41.0 55.4 63.8 22.6 74.1 132.4 91.5 74.0 104.1 42.6 105.8 282.6 177.0 134.1 266.7 134.0 60.9 359.2 165.6 166.7 60.7 16.8 206.7 98.8 129.7 59.0 117.2 174.0 134.9 458.7 86.4 149.2 164.9 117.1 84.8 252.3 156.8 153.7 105.1 116.5 40.7 69.6 264.7 76.4 62.7 18.8 118.0 95.7 98.1 91.9 19.9 80.0 174.1 160.7 60.0 77.6 89.7 70.7 43.6 253.2 241.3 44.7 78.7 86.6 137.4 108.8 92.4 74.6 93.8 133.9 51.7 175.5 97.0 76.9 101.9 96.8 48.9 106.4 100.4 178.1 143.4 190.6 16.2 159.4 188.5 47.5 121.3 137.5 67.9 79.1 53.2 30.3 120.6 7.6 133.7 75.7 
Mevalonatepathway NA AT5G58770 DPPS2 Dehydrodolichyldiphosphatesynthase(cis) 247780_at 6201.6 6820.4 5.7 6595.0 12436.9 613.1 9.0 318.7 2089.7 721.6 1003.5 432.9 2807.5 16.2 1106.1 768.5 1445.8 1164.0 352.1 333.5 433.4 351.0 1102.8 321.7 1723.4 411.3 441.1 282.5 615.6 1179.5 11.6 408.2 3.4 46.9 381.9 22.5 69.5 564.1 1789.0 5.3 336.5 703.1 8.0 895.5 639.4 54.7 353.4 238.3 337.7 387.5 460.1 124.1 81.4 99.2 1377.7 967.0 268.7 107.3 105.7 307.0 114.2 258.9 436.3 144.8 327.7 306.7 677.9 349.1 602.4 1222.0 1207.5 1456.2 1580.6 3471.8 3352.2 2554.8 2576.6 3877.5 4972.3 3460.2 3489.6 2205.3 2963.6 2172.4 4524.1 5231.0 3742.9 3912.8 2864.6 4995.9 4535.5 4932.2 295.0 1027.3 546.0 7226.1 2707.0 2380.1 1424.1 1045.2 1537.0 11932.5 676.6 826.3 11623.0 2944.2 2355.1 648.4 1948.3 9939.0 6822.9 1523.9 770.0 5131.8 1450.5 656.3 10262.0 998.3 
Mevalonatepathway NA AT5G58780 DPPS3 Dehydrodolichyldiphosphatesynthase(cis) 247797_at 8.4 5.8 8.0 60.8 9.9 9.6 10.1 70.6 9.4 62.1 10.9 15.0 47.4 11.1 55.9 76.3 13.7 110.0 18.8 70.6 7.1 39.5 63.8 7.6 35.7 12.0 33.7 13.8 14.3 28.8 14.9 10.3 111.3 22.2 8.8 7.0 8.3 56.0 6.9 40.8 110.6 11.9 38.3 62.1 13.9 21.6 32.4 14.7 9.3 23.2 21.2 331.6 6.5 31.2 86.2 11.8 7.9 33.0 68.4 10.6 81.0 6.9 9.2 5.7 14.1 8.8 10.0 20.4 23.7 8.9 9.5 6.9 65.9 7.8 6.5 8.5 11.2 12.0 3.1 5.8 33.7 17.8 21.8 12.2 80.9 117.9 4.1 16.4 11.3 32.1 6.0 52.2 7.5 17.1 16.3 7.5 56.5 132.8 15.8 6.7 8.3 69.0 17.7 95.0 18.0 11.0 105.6 8.3 11.8 9.8 10.0 3.4 13.4 36.8 17.7 7.1 14.2 12.6 
Non-Mevalonatepathway 2.2.1.- AT3G21500 DXPS1 1-D-deoxyxylulose5-phosphatesynthase 258182_at 22.8 77.8 9.9 35.5 25.5 41.2 20.5 94.2 32.5 98.6 157.4 105.7 180.4 30.5 76.7 32.6 102.8 75.1 38.5 77.7 12.5 14.7 31.6 8.9 21.1 74.0 3335.8 1330.8 341.6 729.2 112.6 144.6 90.1 75.5 16.9 220.0 91.4 20.8 26.5 34.0 20.2 64.8 13.8 168.8 77.9 110.8 27.7 21.7 236.8 143.2 64.5 195.6 26.7 15.8 65.7 40.8 81.6 110.4 92.0 100.4 103.2 225.3 16.7 109.7 75.9 81.2 112.9 25.7 29.7 30.8 83.9 55.9 28.2 38.3 42.1 94.2 81.7 8.6 119.0 78.7 80.8 202.4 148.8 117.3 19.8 16.9 12.2 24.2 80.3 29.9 114.0 89.6 56.4 115.9 37.1 77.8 30.4 16.8 78.9 69.1 86.6 66.6 149.9 116.0 56.2 72.0 24.4 66.6 18.8 93.1 185.0 35.4 167.1 8.9 26.3 96.2 12.5 22.4 
Non-Mevalonatepathway 2.2.1.- AT4G15560 DXPS2(cla1) 1-D-deoxyxylulose5-phosphatesynthase 245281_at 13517.1 13601.1 2329.6 19719.0 10315.6 21029.2 19419.9 29477.2 22280.9 12748.5 22331.9 26868.7 9582.6 20892.7 15583.2 13636.7 18246.1 18038.8 14692.0 14086.2 14432.3 13444.4 25979.5 16719.8 11412.0 14071.0 6504.5 5369.9 4194.9 5542.3 7017.1 12827.2 8492.8 9335.3 13220.2 9403.4 9377.8 12930.0 12630.8 3969.3 9208.0 12460.8 8161.2 17453.4 18306.1 324.9 257.9 278.3 10138.9 9540.9 11121.0 5728.9 6113.8 8610.3 14323.4 16367.4 11682.6 16954.4 10446.0 12709.3 12734.8 14393.9 15165.0 10002.4 13405.4 2945.0 5399.0 5658.0 14032.9 15213.3 14988.0 14566.5 14049.2 21073.8 24445.4 19364.3 21384.8 20641.1 22309.9 23174.5 22592.3 19447.4 17462.4 18159.5 18294.6 16300.6 13779.9 27322.5 23539.1 24518.1 19522.0 23965.1 19258.5 13489.7 15476.3 13102.9 18224.2 9060.0 18149.4 16563.0 17644.9 15776.3 12772.9 10899.2 10682.1 18650.3 8870.1 14824.7 11301.7 17485.7 19808.3 18867.6 11260.5 10639.1 25596.9 15660.0 13585.7 16149.7 
Non-Mevalonatepathway 2.2.1.- AT5G11380 DXPS3 1-D-deoxyxylulose5-phosphatesynthase 250362_at 645.2 561.0 1580.8 599.4 649.2 853.1 988.4 860.9 663.3 552.5 683.6 671.9 523.3 902.6 585.3 520.8 645.7 722.0 619.6 635.8 693.9 737.7 915.7 607.4 552.4 504.3 639.0 324.5 571.6 518.2 449.0 770.2 487.8 474.6 722.0 508.7 637.8 684.7 633.7 507.2 644.4 549.8 511.6 659.1 687.2 607.5 736.4 833.9 573.2 669.8 730.9 1117.9 608.6 682.1 578.9 663.7 631.2 555.1 560.3 594.7 536.2 709.0 564.6 738.7 740.4 279.2 215.2 321.1 418.1 697.2 736.9 760.6 627.3 598.9 629.8 590.2 581.3 460.7 600.5 567.4 580.3 807.0 631.9 480.4 448.1 488.5 491.3 548.7 674.7 512.5 431.6 379.6 564.0 677.1 719.9 587.4 636.7 532.2 781.3 569.1 663.2 756.9 873.8 628.3 666.5 737.2 850.8 503.3 605.4 653.4 658.2 711.5 582.2 508.7 786.3 637.6 644.3 642.6 
Non-Mevalonatepathway 1.1.1.- AT5G62790 DXR 1-D-deoxyxylulose5-phosphatereductoisomerase 247401_at 4714.0 4361.5 1417.2 5830.2 4369.8 9177.6 11127.4 13497.0 6223.2 5443.6 8344.1 11005.8 2128.2 9540.3 6434.2 5508.7 6142.8 6059.9 5262.5 5281.6 4977.0 4199.2 8163.8 3955.1 3279.4 4143.7 2280.3 2335.5 2346.8 2319.5 1813.5 5509.7 1670.2 2036.7 5562.0 1733.7 1996.8 5566.9 1824.5 1473.9 5070.2 3601.8 1223.7 4107.2 5575.9 2429.1 2328.8 2753.8 3611.7 3307.6 3960.3 923.7 1769.6 3095.1 2321.0 4748.6 3486.2 5734.9 4158.2 3819.8 4409.8 5851.0 4575.4 4108.7 6289.1 2736.8 4564.3 3871.2 7032.6 4985.4 4528.9 4750.7 4606.7 3068.6 2841.8 3124.1 2780.2 2209.1 2025.2 2328.1 2251.7 4138.8 4024.1 2161.6 1529.2 2867.0 1372.4 2717.1 4186.7 2558.4 1868.0 2381.6 6486.6 6004.9 7265.0 5164.9 5667.0 6157.0 7870.1 4810.2 8976.2 5391.6 7757.4 4916.4 4797.4 6575.3 6609.5 6251.8 5753.9 4091.9 6359.3 6881.6 4278.6 5527.4 8885.4 5096.7 6646.6 5983.1 
Mevalonatepathway 2.5.1.10 AT4G17190 FPPS1 Farnesyldiphosphatesynthase 245301_at 652.2 443.9 2940.6 630.5 340.1 658.5 1909.8 987.1 376.8 243.7 357.5 629.9 205.0 1259.5 975.8 930.2 1034.8 875.0 799.0 868.0 959.8 797.9 490.3 547.3 449.0 286.1 341.9 699.9 962.8 733.7 615.7 940.8 626.8 652.5 620.8 661.2 673.6 774.7 419.8 710.0 804.8 379.8 515.4 683.5 675.1 629.3 514.8 892.1 790.0 681.1 596.1 433.3 1041.5 984.1 444.0 599.9 600.0 794.9 1003.2 681.7 657.7 622.3 796.4 736.9 836.5 631.7 654.2 445.7 556.3 469.0 575.1 434.0 450.4 323.3 210.2 425.5 272.9 75.0 226.9 76.7 171.8 236.3 301.4 234.3 206.9 387.3 55.1 183.6 470.2 263.1 265.7 143.8 584.2 799.7 1111.9 738.3 633.6 834.1 465.0 366.5 328.0 719.2 872.2 767.3 322.8 808.8 580.7 722.1 180.3 615.9 398.8 591.3 368.5 789.9 355.9 508.4 382.4 485.5 
Mevalonatepathway 2.5.1.10 AT5G47770 FPPS2 Farnesyldiphosphatesynthase 248718_at 3855.7 3082.0 3575.4 1646.7 2494.0 2025.7 4337.2 3019.9 899.4 1291.7 1617.4 2282.0 649.1 4847.0 3695.6 3604.6 3852.1 3923.4 3482.2 4614.4 3215.5 2631.1 1939.3 1475.5 1224.5 1225.1 1588.8 1797.4 1870.6 1792.1 4981.5 3059.8 4172.6 4185.0 3375.7 3984.2 4134.0 3416.8 4294.2 4397.1 3468.3 3112.7 2414.7 2820.1 2526.9 1817.4 1727.7 2582.4 1842.3 2055.6 2426.8 996.5 2134.1 2670.4 3431.8 3124.6 3763.8 1682.6 3961.4 3288.1 3217.4 1235.3 3724.0 1736.7 1404.2 1235.4 1911.8 1333.1 1699.0 2500.4 2707.6 2582.9 2287.1 1611.7 1870.2 1912.7 1293.0 997.3 1028.4 1241.7 1287.6 1893.2 1911.4 1742.0 995.9 1236.8 714.0 1788.0 2413.0 1656.5 1216.9 1276.5 1659.4 2609.0 2995.4 2171.7 3312.5 2821.0 1508.1 892.2 1570.6 3181.4 4357.2 2428.1 1102.5 3221.4 2029.0 1505.3 673.5 3102.7 1970.8 1632.1 688.5 2494.2 1772.8 1344.2 1544.4 1304.9 
Mevalonatepathway 2.5.1.29 AT1G49530 GGPPS1mt Geranylgeranyldiphosphatesynthase 262391_at 84.1 19.7 109.5 17.4 22.1 113.5 71.2 174.5 30.6 113.6 186.9 27.9 29.0 108.3 18.1 131.0 18.3 30.5 11.7 121.2 166.8 78.3 134.3 174.2 191.7 119.0 97.1 12.7 141.8 46.5 219.6 147.1 182.8 167.3 186.4 234.1 27.8 97.9 133.6 173.0 112.0 34.5 145.1 55.8 86.5 114.8 23.9 88.8 168.9 12.3 74.7 166.2 134.9 26.5 110.3 87.0 12.7 15.2 119.3 27.5 67.5 11.0 24.5 38.0 16.9 31.0 10.5 90.6 31.5 14.7 55.5 12.0 102.1 10.4 53.4 99.1 23.8 34.2 84.6 12.0 64.4 105.9 99.6 175.4 23.9 99.5 164.4 39.0 117.7 196.9 116.1 235.4 34.2 113.0 17.3 61.0 135.8 82.5 29.7 12.8 166.0 83.8 61.7 160.1 51.5 33.5 178.8 22.7 7.1 142.8 35.2 18.7 68.0 150.1 15.6 100.9 10.4 93.1 
Non-Mevalonatepathway 2.5.1.29 AT2G18620 GGPPS2 Geranylgeranyldiphosphatesynthase 265924_at 66.3 75.4 50.0 47.4 19.5 35.4 120.1 4.4 16.0 16.9 75.5 49.1 13.6 8.1 8.0 11.2 5.5 11.2 87.7 73.9 11.9 8.2 14.5 12.2 86.9 28.7 27.9 70.0 10.2 6.9 149.5 56.1 96.6 19.3 8.3 142.7 129.2 13.1 81.4 86.4 105.6 15.5 14.6 66.6 39.1 99.6 7.6 93.1 9.2 14.6 36.2 204.4 9.7 5.5 109.8 23.1 7.0 24.1 76.0 12.5 72.7 44.3 53.4 44.9 24.2 108.6 14.5 17.0 40.3 33.6 13.7 60.1 95.0 76.7 24.1 7.8 27.4 94.7 45.9 36.7 11.0 32.6 7.2 64.0 60.3 43.0 95.7 53.3 47.3 10.2 99.7 181.8 54.2 60.5 95.7 3.3 35.3 16.3 14.7 3.9 12.9 21.0 40.7 20.4 85.7 86.1 8.7 29.5 23.6 39.1 18.4 20.4 14.9 58.4 7.2 33.8 38.3 26.2 
Mevalonatepathway 2.5.1.29 AT2G18640 GGPPS3 Geranylgeranyldiphosphatesynthase 266068_at 40.8 30.7 2.1 4.1 50.5 36.5 38.2 85.6 7.1 9.4 28.3 6.1 67.7 2.0 23.3 27.7 59.4 10.0 17.2 6.3 35.0 1.8 35.4 2.3 2.4 5.6 18.8 3.4 9.2 19.3 15.9 82.2 20.8 33.4 67.8 48.2 37.6 1.8 53.4 77.6 175.9 7.8 62.4 64.2 96.7 52.9 3.4 59.9 45.1 17.2 8.9 390.4 72.3 57.9 4.8 22.7 56.1 54.1 50.5 51.3 61.6 6.4 13.4 2.2 93.9 69.8 54.7 23.5 32.3 1.9 72.5 5.1 41.7 31.4 16.6 2.7 15.3 97.8 28.8 2.1 48.9 14.7 22.0 3.1 76.4 2.8 39.8 25.2 7.7 77.2 67.4 51.4 24.1 15.7 57.9 1.6 23.1 69.9 13.7 58.2 2.7 11.1 88.8 5.7 27.5 21.5 68.1 29.3 18.6 10.9 6.5 13.6 2.3 4.9 6.1 11.4 25.3 10.4 
Mevalonatepathway 2.5.1.29 AT2G23800 GGPPS4 Geranylgeranyldiphosphatesynthase 267295_at 38.1 9.0 32.3 4.8 9.1 31.7 17.2 30.0 16.9 10.0 78.8 120.9 7.4 9.0 129.9 12.6 13.7 43.1 18.1 71.2 10.5 12.1 26.1 86.1 104.6 41.3 45.1 75.5 40.0 16.4 19.3 6.0 89.8 129.6 92.9 10.8 12.0 7.6 5.7 7.5 10.2 106.5 28.6 93.6 19.9 20.6 60.2 11.9 15.3 22.3 25.0 269.2 29.8 15.5 18.5 15.7 17.3 24.9 36.7 15.9 25.7 128.6 18.5 110.0 33.2 87.1 88.4 136.4 123.7 19.9 107.6 32.8 6.7 109.2 111.0 36.5 23.8 21.9 38.5 61.7 13.9 12.9 15.4 20.4 53.2 62.8 38.4 17.9 12.1 8.8 17.3 12.5 11.8 93.7 12.5 19.7 67.5 59.5 75.4 12.5 6.8 27.3 15.2 95.5 6.7 6.4 16.6 90.0 77.0 7.9 11.7 12.7 9.0 11.6 17.4 32.1 20.2 74.9 
Mevalonatepathway 2.5.1.29 AT3G14510 GGPPS5 Geranylgeranyldiphosphatesynthase 257274_at 72.7 55.5 24.9 35.3 5.0 68.5 15.9 97.8 4.0 5.1 70.9 13.7 16.4 8.5 60.2 12.1 83.9 11.1 89.8 23.6 4.0 51.2 9.1 23.4 11.1 7.0 39.7 75.2 77.9 70.2 7.6 83.5 22.4 47.9 5.5 4.6 15.8 10.9 31.2 21.7 65.3 20.5 10.9 90.2 23.1 7.1 30.3 61.5 38.5 9.7 55.8 133.7 16.0 27.2 4.6 63.6 64.1 68.8 82.8 14.0 6.4 4.2 26.3 10.2 64.3 8.2 56.3 16.4 9.5 49.2 34.1 3.0 36.3 60.6 11.9 99.9 53.1 62.9 79.9 6.1 87.6 10.9 46.2 36.0 115.4 14.6 48.8 113.3 34.0 87.5 13.5 75.4 54.2 44.1 4.5 24.7 6.8 42.3 4.7 103.4 75.9 5.3 37.9 9.1 48.9 56.0 87.9 8.2 9.6 25.1 84.3 47.6 70.3 51.2 48.4 8.6 47.6 10.9 
Non-Mevalonatepathway 2.5.1.29 AT3G14530 GGPPS6 Geranylgeranyldiphosphatesynthase 258121_s_at 69.1 167.7 146.2 8.1 91.0 2.5 164.1 11.4 80.4 11.0 8.8 8.5 102.5 51.8 162.9 176.8 150.0 173.1 176.2 88.1 66.0 71.7 11.0 45.6 45.7 10.9 12.7 6.2 73.3 6.7 151.0 105.1 80.1 31.9 116.0 7.4 13.6 98.5 91.7 145.7 199.5 201.8 119.6 214.9 136.3 88.5 88.4 133.7 107.3 157.4 92.6 203.9 113.0 167.4 43.6 88.4 37.8 14.6 19.9 39.9 21.6 13.4 24.9 63.5 61.4 8.0 6.6 4.5 8.7 146.7 71.1 64.0 88.0 73.0 124.7 111.8 80.8 23.2 47.4 73.4 14.8 56.6 15.6 59.6 9.4 14.3 12.2 95.7 103.5 100.7 48.7 8.3 46.2 54.7 174.8 61.4 137.9 182.9 11.0 8.5 3.5 117.3 150.9 102.0 36.7 188.5 168.9 4.9 11.4 143.1 10.5 5.0 20.0 32.7 3.9 30.6 18.6 10.9 
Mevalonatepathway 2.5.1.29 AT3G20160 GGPPS8 Geranylgeranyldiphosphatesynthase 257117_at 91.8 6.2 11.4 7.3 43.3 9.1 11.9 11.2 14.3 5.0 10.4 13.8 20.7 3.1 11.7 56.9 55.2 49.6 90.7 131.7 22.9 21.2 13.5 4.9 4.2 5.3 12.0 16.0 3.3 10.0 66.9 14.8 10.5 47.1 21.4 25.3 24.9 10.9 23.9 135.7 5.6 25.9 87.7 17.1 8.1 12.0 62.4 23.7 77.3 12.7 23.5 207.8 14.4 5.4 15.1 11.0 46.9 5.9 75.5 64.2 55.7 54.1 34.1 48.1 16.5 27.9 12.8 12.0 6.5 4.2 6.7 10.9 15.3 26.3 10.8 10.6 11.5 9.8 10.1 10.6 11.6 26.8 26.2 37.9 10.3 23.9 6.5 14.5 5.1 4.3 6.7 8.1 3.4 22.4 20.9 3.9 25.9 19.6 7.5 14.1 3.8 27.5 65.1 4.2 5.7 22.1 18.8 3.6 5.1 7.6 60.3 3.0 12.4 5.9 15.1 4.7 9.2 4.8 
Mevalonatepathway NA AT3G29430 GGPPS9 Geranylgeranyldiphosphatesynthase 256738_at 2.3 36.4 3.7 23.3 4.9 6.6 9.3 22.2 41.3 5.6 11.3 4.9 2.0 6.2 11.1 9.6 5.6 12.3 22.3 5.5 1.7 7.2 4.4 17.1 34.8 7.5 6.3 12.7 1.7 7.0 45.1 26.2 57.9 2.6 53.0 8.0 23.0 2.1 71.5 23.8 60.6 16.5 5.9 36.5 19.9 102.6 96.2 8.4 9.9 54.0 52.3 120.4 22.7 5.8 29.0 11.7 8.2 9.1 49.8 3.4 6.5 42.8 2.7 82.6 25.0 8.9 28.2 11.1 5.3 10.6 5.4 19.0 1.7 34.9 3.7 6.1 9.4 59.8 2.2 32.4 10.1 8.9 2.6 59.6 76.0 20.1 5.8 11.7 34.4 8.0 53.4 4.5 13.7 11.0 56.2 8.6 22.2 5.0 25.1 7.4 26.7 5.7 13.3 10.1 15.5 35.9 16.6 3.1 13.2 4.9 30.2 10.4 10.0 20.2 6.8 3.9 11.4 15.0 
Non-Mevalonatepathway 2.5.1.29 AT3G32040 GGPPS10 Geranylgeranyldiphosphatesynthase 256684_at 99.5 58.5 4.7 41.6 178.2 31.9 8.6 24.1 26.1 14.2 14.0 24.0 35.7 17.1 30.9 66.9 131.3 31.6 16.9 8.8 64.4 21.8 7.0 48.8 64.3 8.4 64.8 21.7 23.9 9.4 17.9 152.1 35.8 15.4 9.8 37.8 185.6 76.0 84.0 110.6 145.1 128.5 168.7 34.7 57.8 131.6 169.1 14.6 37.7 19.0 16.0 817.2 69.9 53.1 102.0 14.0 102.4 58.6 146.2 107.0 18.1 19.1 37.8 9.4 19.3 23.4 10.3 17.0 9.6 14.2 8.8 76.6 20.1 24.0 79.8 15.6 36.6 15.3 81.9 24.4 16.0 42.2 47.1 25.3 34.6 25.5 56.9 54.9 22.7 75.3 24.9 17.9 20.9 7.0 17.9 6.2 26.3 10.5 8.0 39.2 40.0 9.5 8.5 19.3 30.7 42.6 112.2 18.7 13.9 20.9 69.2 18.4 96.4 17.2 22.3 24.5 26.0 139.8 
Non-Mevalonatepathway 2.5.1.29 AT4G36810 GGPPS11 Farnesyltranstransferase(1,3) 246198_at 2061.4 1626.2 513.4 3266.5 2439.4 2343.7 2603.5 2364.8 1603.7 2188.2 1799.9 2356.9 1223.1 3900.5 1907.8 1778.9 1718.9 1900.1 1402.0 1643.8 2169.2 2142.9 1547.4 1388.2 1179.3 982.2 1842.1 1009.7 2045.6 1283.5 955.5 2217.6 1115.6 1218.7 1538.7 1031.1 988.3 2521.1 1645.1 749.7 2019.7 1744.5 900.5 1656.0 1985.9 1617.3 1338.1 1551.8 1798.8 1672.2 1699.7 1252.3 1064.0 1555.7 1076.3 1872.0 1268.6 1362.2 1185.7 1128.8 1759.9 1717.8 1112.1 1427.1 1267.0 1970.1 2285.4 2447.2 2181.1 2068.0 2337.8 2054.0 2147.9 2049.6 1686.7 1648.9 2076.1 1774.1 1895.7 1594.2 1761.5 1275.6 1601.7 1445.5 1679.1 1978.2 1346.7 1875.5 1810.3 1475.4 1531.1 1887.4 2165.3 2475.2 2758.0 2135.3 1917.3 2020.3 2678.0 1980.0 1786.7 2245.6 2390.6 2099.1 2586.5 1914.4 1627.7 1824.1 2049.6 2350.6 2582.3 2006.2 1842.1 2073.8 1876.8 1878.4 2603.5 2320.5 
Non-Mevalonatepathway 2.5.1.29 AT4G38460 GGPPS12 Geranylgeranyldiphosphatesynthase 252996_s_at 974.0 1572.5 318.9 1504.3 1534.7 3467.3 579.3 2346.3 1895.9 5088.5 3766.5 2090.8 648.6 804.4 1327.6 1289.9 1133.9 1293.1 1549.0 1332.4 1587.6 1559.9 2643.3 2376.8 1615.7 2010.0 5327.8 4296.1 856.3 1148.6 1211.5 1649.5 1207.5 1186.6 1577.1 1037.9 987.4 1621.7 1235.3 820.3 1590.0 1589.0 972.5 2307.1 1475.8 1216.7 1244.6 1232.3 1685.9 1635.5 1460.4 759.1 1200.7 1373.0 1230.5 2540.5 1747.2 651.3 1233.2 1267.5 2337.3 1287.2 1018.3 1831.3 1982.8 4713.4 4044.5 4211.3 2827.4 1541.3 1350.7 1361.9 1580.0 1113.9 1141.9 1217.7 1184.2 1164.4 1161.6 1124.4 1154.7 886.9 891.4 900.2 768.9 760.1 663.2 983.1 1301.2 910.9 1007.7 980.8 3024.3 1830.5 1763.2 2400.5 1773.3 2223.5 4114.0 5209.5 3642.9 1136.0 1325.0 1391.9 3908.7 1802.9 1614.7 3003.3 4720.2 1447.9 3389.6 3944.7 4598.0 2709.9 3689.0 3150.1 3656.8 4523.2 
Non-Mevalonatepathway 2.5.1.1 AT2G34630 GPPS Geranyldiphosphatesynthase 266958_at 1481.1 1560.4 2348.1 1914.8 2445.4 926.7 1178.3 932.4 1426.1 998.5 1008.8 1026.9 1921.2 1102.8 1289.5 1295.1 1276.5 953.2 1024.0 1007.1 1038.7 1142.5 809.6 666.9 1154.3 812.7 1896.4 2338.1 1964.1 2231.9 673.8 1431.6 798.8 661.9 1233.9 559.7 558.8 1329.2 1600.7 819.2 1216.9 1681.7 766.9 1363.5 1029.7 1328.0 1384.9 1692.3 1268.7 1173.5 1425.2 561.1 1329.2 1678.7 2294.9 1287.7 770.7 941.6 1018.7 840.5 853.7 849.2 999.6 1344.0 1135.6 1036.5 772.7 763.7 989.0 1484.0 1527.8 1619.3 1683.1 1444.4 1555.2 1639.1 1519.3 1998.3 1896.4 1762.1 1827.4 1603.9 1708.0 1844.9 2143.1 1914.4 2111.6 1461.8 1678.9 1525.3 1888.6 1794.4 1051.7 1519.9 1466.5 1718.9 1200.8 1745.8 1146.7 1011.4 1066.2 2109.8 1703.0 2036.7 1443.2 1357.4 1603.9 853.4 1228.9 1865.3 1617.9 1076.9 1249.2 1590.8 896.1 1005.7 1815.9 886.8 
Non-Mevalonatepathway NA AT4G34350 HDR NA 253235_at 13244.1 15591.5 1350.8 13088.6 16540.5 14011.8 8102.6 15074.1 15389.8 6130.0 14583.2 15580.9 9072.2 8639.0 13668.4 10530.2 10575.8 9612.7 11839.9 11308.4 9659.8 7774.0 18951.3 7755.9 6467.0 8568.2 4369.6 4231.4 2226.4 3465.6 5056.5 7443.4 6151.8 6662.5 7520.6 6600.4 5302.1 5764.7 6243.7 4769.1 3484.8 5511.6 8564.4 11877.1 12310.3 6417.9 7377.9 4827.0 8626.8 8176.9 7700.7 2879.9 5438.4 5835.0 6369.5 11908.6 5853.4 3834.3 2853.2 4721.2 3105.0 4207.1 5872.2 3835.8 2957.7 1591.9 2260.8 1566.9 6907.8 7353.9 7256.0 8045.7 8605.7 15029.0 15619.8 13724.5 14885.5 14938.4 17720.0 18097.0 17520.3 17959.7 19119.1 22487.2 18862.9 20622.0 19198.2 17307.4 19265.5 18081.2 18013.8 20244.8 8411.5 8373.3 8776.2 14894.7 14095.9 12068.7 12863.2 9810.8 12784.2 18926.3 9853.4 7654.2 14972.0 15874.3 11693.7 10046.8 12527.9 19032.2 15073.1 14643.5 9700.2 11814.9 15500.6 8885.5 13752.5 12499.6 
Non-Mevalonatepathway NA AT5G60600 HDS NA 247637_at 8955.0 8443.4 1720.6 8564.0 10457.9 17580.2 9172.5 15717.8 16353.2 13595.7 19782.0 14908.3 7576.6 9758.2 7562.0 7709.2 6708.1 7331.4 6930.8 7541.1 6190.0 5186.6 13934.1 7692.1 9545.4 10613.0 12631.7 8081.4 8148.5 8816.3 2553.3 11105.8 2793.2 2521.5 10063.8 2527.8 2524.5 10118.3 3255.2 1962.9 9315.2 4762.8 1558.4 10396.6 9620.5 5943.9 5897.7 7329.6 7819.0 7637.2 8449.9 3619.5 4466.6 5736.2 3147.2 10929.8 6511.1 9171.8 6937.2 7112.0 8965.5 11593.9 7731.0 8654.8 9553.4 3952.8 2954.1 4037.4 7362.4 9064.9 8701.5 8079.0 7885.0 7001.1 7228.7 6743.5 6522.4 5906.0 5617.9 6310.0 6906.3 10411.3 10045.4 8579.7 5549.8 7868.0 4444.6 7139.4 10871.2 6224.7 4618.9 5856.3 13556.5 9219.5 10488.6 10179.0 8085.9 8397.0 14832.8 14517.7 13550.6 10353.6 9254.4 7485.8 13210.7 9215.1 7871.1 10322.9 13376.1 8796.1 15358.6 13554.7 14952.9 8021.9 13287.9 12616.2 10811.1 12762.3 
Mevalonatepathway 1.1.1.34 AT1G76490 HMGR1 Hydroxymethylglutaryl-CoAreductase 259983_at 15165.5 16589.3 4512.4 13684.9 11390.6 9107.8 7235.0 10504.6 10733.0 5599.2 10832.9 12172.9 6567.5 7428.9 12263.8 13910.1 14532.1 20641.8 16662.2 13969.9 11281.9 11027.1 12323.1 19734.9 14296.1 16883.1 11874.9 8064.2 4642.0 6762.0 20543.8 4981.5 18322.3 17183.7 5772.5 12530.6 19922.3 5647.3 16351.6 17888.6 4141.4 11343.6 20305.5 9837.7 9714.0 9764.0 10484.5 6603.7 9056.8 8512.8 8286.9 6541.8 10060.5 8269.7 16260.7 9730.8 15781.1 12820.2 11200.5 16244.2 12620.3 11760.4 15643.1 12338.8 13020.8 9172.2 7445.2 9994.1 11706.2 10823.9 11557.6 11974.5 11675.7 22316.3 23614.5 18483.2 21333.4 18224.4 18065.0 22364.3 21246.6 14832.2 16006.4 24523.9 21056.9 18407.5 18133.6 21782.0 14241.6 18479.4 14307.5 14303.3 6044.8 6379.7 8755.1 7471.5 16945.5 8796.1 5642.7 6395.6 4595.0 15388.0 6464.5 5521.2 6331.4 13377.3 8752.6 5747.9 3532.8 16109.6 7531.7 7210.4 5165.5 5182.1 5742.3 6705.2 5543.8 5363.7 
Mevalonatepathway 1.1.1.34 AT2G17370 HMGR2 Hydroxymethylglutaryl-CoAreductase 264856_at 515.9 512.0 1892.0 335.1 439.1 355.1 590.5 468.1 367.1 323.1 355.8 331.4 261.4 594.0 500.3 694.5 599.6 524.6 489.6 511.9 622.3 514.2 334.4 367.5 446.4 409.4 501.6 372.5 302.0 339.6 868.5 542.5 849.7 794.5 509.3 1061.6 1024.0 725.5 897.2 964.9 615.5 635.7 684.0 477.5 463.9 602.3 705.9 618.6 690.4 671.3 651.5 594.3 623.0 630.4 600.4 672.0 438.2 553.5 523.5 302.7 434.1 760.3 506.9 470.2 570.7 324.5 202.9 254.0 394.6 484.7 456.0 474.2 361.0 508.3 562.1 398.4 359.1 502.3 408.2 472.6 513.0 326.8 428.0 553.7 445.5 429.3 445.8 607.5 459.3 525.5 445.9 497.8 296.5 708.3 668.4 306.0 612.0 490.5 310.2 356.0 340.5 499.8 563.5 555.9 295.6 506.3 465.7 339.5 368.1 562.7 399.6 313.8 305.9 411.9 399.8 368.0 335.3 321.0 
Mevalonatepathway 4.1.3.5 AT4G11820 HMGS Hydroxymethylglutaryl-CoAsynthase 254845_at 1808.1 1346.0 3898.8 1597.9 1376.3 1608.6 3407.1 1562.4 893.2 867.5 1280.5 1646.4 615.7 3174.5 3492.8 3834.9 3809.4 3007.3 3109.6 3333.2 2414.5 2186.5 1442.0 1143.0 907.6 1059.6 1377.4 1398.1 1636.7 1346.0 2458.5 1716.3 2014.6 2360.9 1810.3 1308.3 2488.2 1903.7 1560.7 3007.3 1683.8 1207.0 1021.8 1301.3 1352.5 836.6 1046.6 1395.0 1308.8 1300.7 1668.5 962.8 1364.4 1432.9 1380.5 1477.2 2348.6 2347.2 2285.3 1822.6 1479.2 2017.0 2427.2 2111.0 2602.7 396.5 1102.5 932.2 2191.9 1713.5 1506.4 1303.7 927.1 612.8 1000.4 955.1 861.9 511.0 547.7 539.0 617.9 1007.3 1204.1 892.3 1119.2 936.6 1133.3 882.5 1296.2 800.3 891.3 682.5 1129.8 1755.5 2418.3 1020.2 1646.6 1016.9 1659.3 924.7 1902.1 1549.2 2346.7 2124.8 396.1 1810.4 1005.1 1730.2 1343.3 1418.4 708.3 1872.8 964.4 1268.1 1846.1 1388.6 800.2 1595.6 
Non-Mevalonatepathway 5.3.3.2 AT3G02780 IPPI1 Isopentenyl-diphosphatedelta-isomerase(IPP2) 258619_at 4664.4 4263.0 3159.6 3378.2 3997.6 3057.8 2903.0 2348.5 1941.8 2411.3 2846.6 2564.1 1483.0 2522.9 5477.0 4496.3 5273.5 4307.9 4537.3 4696.7 3732.1 3381.1 3130.9 2541.5 2167.1 1929.7 3727.5 4941.5 2562.2 3339.1 4532.3 5007.1 4641.1 5176.8 5049.7 5758.1 4748.3 5022.0 4284.1 4968.6 4091.7 3981.9 3871.7 4094.9 3362.5 3332.9 3252.3 4201.0 3366.3 3632.2 3551.6 1933.8 3300.1 4284.0 3915.3 4289.7 4059.3 2830.6 3774.3 4554.9 3521.4 3003.7 3589.4 3418.8 3164.8 2768.2 4449.6 3495.8 3155.6 4775.1 5277.1 4773.7 4299.7 4175.0 4069.8 4298.3 3968.1 3668.8 3778.8 3495.2 3317.4 4764.0 5235.5 5070.0 3722.6 4114.4 2901.4 4015.5 5526.6 4215.7 3271.6 3273.4 2447.9 3939.3 4349.4 2668.5 4453.1 5046.6 3001.5 2629.5 3293.1 4796.9 3878.4 3721.6 2213.8 4274.5 3999.3 2506.0 2751.4 3692.4 2985.3 2864.0 2579.2 2634.9 3461.7 2610.9 2951.7 2424.1 
Mevalonatepathway 5.3.3.2 AT5G16440 IPPI2 Isopentenyl-diphosphatedelta-isomerase(IPP1) 250117_at 769.7 535.1 2998.4 519.3 378.2 601.9 904.6 451.0 255.2 519.0 436.0 406.6 211.4 959.0 827.5 728.2 834.6 547.8 926.0 898.8 1156.9 1012.0 436.1 382.5 195.0 328.0 710.5 1085.4 427.6 643.4 477.7 986.1 459.5 445.5 528.2 747.0 489.2 956.7 298.8 618.4 680.7 335.4 501.5 578.7 450.6 681.3 476.0 805.9 637.3 674.7 651.0 544.9 877.6 944.5 502.3 627.4 746.9 551.7 715.3 666.8 396.9 717.2 940.0 666.2 501.6 895.6 1098.6 582.1 519.1 427.7 583.2 619.7 503.3 488.2 264.2 562.0 470.9 527.8 485.6 402.7 338.7 328.1 555.6 374.5 448.0 353.9 299.0 398.7 490.6 298.9 502.2 436.5 451.8 587.1 688.2 397.1 635.8 1059.7 539.1 552.4 766.2 481.3 893.3 832.7 333.1 566.8 765.8 745.4 588.8 522.7 298.1 616.1 366.6 761.7 525.8 626.5 557.8 569.8 
Non-Mevalonatepathway NA AT2G02500 MCT MEP-CMPtransferase 267220_at 1094.0 933.2 1306.6 1419.9 1493.3 2423.3 3460.7 4279.1 1648.3 758.3 2100.7 3391.3 742.0 2992.7 1487.6 1380.4 1515.2 1430.4 1083.4 1416.7 1715.7 1417.9 2379.3 1481.5 1126.8 1031.5 489.7 574.5 1120.7 1409.5 672.7 1951.4 603.6 445.8 2592.5 559.2 293.1 1946.3 359.4 315.6 2343.2 773.5 297.3 1542.6 1773.8 544.6 479.2 745.8 893.1 920.9 1185.9 795.0 1025.7 1042.5 249.0 1671.6 1663.5 800.3 1062.3 1266.0 706.5 1468.5 1411.9 931.0 749.1 1255.3 2750.5 1886.9 1950.6 750.1 890.9 680.8 626.0 591.2 528.6 622.4 480.4 545.0 593.3 435.0 394.2 600.7 514.7 718.7 601.2 666.8 466.7 506.2 601.5 545.6 452.6 671.8 2039.2 1267.2 1327.5 1682.1 1497.5 2089.4 1808.2 748.1 2311.4 1352.9 1346.2 1392.1 574.0 1742.8 1724.7 1916.7 588.4 1581.7 2168.2 1801.4 842.6 1780.7 1959.6 1468.2 1457.3 1255.1 
Non-Mevalonatepathway NA AT1G63970 MECPS 2C-methyl-D-erythritol2,4-cyclodiphosphatesynthase 260324_at 2866.6 3201.8 1597.4 4677.2 4082.2 6309.0 4737.6 7964.3 6623.8 4922.8 6999.6 8288.3 3527.7 5657.9 3730.4 3445.9 3575.3 3299.8 4085.0 3567.9 3230.8 3099.2 5776.5 3121.0 2935.4 3867.1 3651.5 4230.8 3673.5 4251.7 992.0 6097.2 1142.7 1209.9 5879.8 1472.2 908.9 5223.5 1473.0 1337.9 4633.6 2185.6 1047.1 5233.6 5790.8 3379.5 3404.5 3525.8 3949.0 3613.2 3965.2 2317.2 2746.4 3102.1 1523.1 5076.5 3624.4 4747.2 3168.6 3831.7 4046.3 5514.8 4666.0 2987.5 6396.9 5298.3 10254.4 8780.8 8440.7 3387.6 3228.4 3207.4 3404.1 2910.6 2957.2 3108.9 3066.9 2861.6 2890.0 2947.6 2800.6 4364.6 3735.1 3100.7 3156.4 3798.0 2633.1 2403.9 3818.1 3089.1 2040.5 2999.1 5107.5 4099.1 5073.7 4432.6 4186.5 4426.4 6994.1 5460.6 6603.3 4305.8 4558.8 3943.2 4439.3 4132.4 4217.2 4874.9 6416.7 4014.3 6156.8 5582.3 5947.2 4914.4 7062.0 5983.4 4988.1 6443.3 
Mevalonatepathway 2.7.1.36 AT5G27450 MK Mevalonatekinase 246778_at 948.9 828.3 1353.2 313.0 627.9 466.5 1854.4 651.9 524.8 383.8 313.0 603.4 290.9 1373.7 1186.1 1090.8 1270.9 1135.1 1119.5 1282.3 1395.1 1027.6 328.6 374.6 382.9 348.4 360.2 624.1 707.9 614.2 1706.0 1370.5 1566.4 1672.9 1334.1 1454.8 1665.2 1465.4 1252.4 1979.3 1757.0 1199.3 1326.6 1014.3 809.9 1528.0 1315.1 1689.5 1151.9 986.3 1004.2 760.3 1044.8 1124.6 1192.9 929.4 958.9 765.3 1241.1 1032.4 1076.7 765.6 957.3 1231.1 1077.6 605.9 530.5 480.2 446.9 857.7 795.5 794.9 798.9 850.3 797.8 900.2 742.1 409.6 491.8 601.7 599.4 1004.2 745.3 729.5 445.5 620.7 522.6 794.5 785.2 989.5 614.1 475.6 400.7 798.9 1113.9 666.7 1161.3 707.9 277.1 302.4 436.2 910.7 929.1 960.4 240.4 1322.8 650.1 424.6 196.9 1015.8 660.5 296.5 24.1 718.7 489.8 453.4 406.2 355.1 
Mevalonatepathway NA AT2G38700 MPDC1 Diphosphomevalonatedecarboxylase 266414_at 1520.1 1107.2 2115.8 862.6 1056.5 944.3 1428.2 1252.8 904.9 658.9 1158.4 1645.0 429.1 1346.7 1797.2 2222.1 1974.8 1847.3 1816.5 2050.0 1395.7 1255.6 999.4 1323.3 779.7 1056.7 752.5 1423.9 1250.6 1161.4 1949.8 1706.5 2391.1 2084.6 1463.3 1824.0 2091.3 1499.3 1947.8 2503.2 1194.6 1760.6 1514.4 1526.1 1200.2 1323.6 1387.1 1770.8 1398.9 880.0 1344.7 1446.6 1805.9 1776.5 2022.1 1478.9 1918.4 1315.2 1596.9 1427.8 1370.6 889.0 1304.5 1525.4 1341.7 964.8 1119.5 896.3 1160.3 1409.3 1215.3 1199.1 1110.1 1080.6 1539.2 1166.3 1123.9 961.4 1111.5 999.4 1016.1 1202.6 1149.0 1189.9 862.6 842.1 907.6 1351.5 1257.3 1348.1 941.9 917.0 890.1 1461.4 1704.8 1217.7 1399.5 1370.3 1228.7 812.1 903.1 1626.8 1893.7 1613.6 737.0 1562.7 1568.4 852.9 432.1 1411.6 829.7 1099.0 747.0 1064.9 843.7 838.1 768.7 780.1 
Mevalonatepathway 4.1.1.33 AT3G54250 MPDC2 Diphosphomevalonatedecarboxylase 251881_at 361.9 302.5 1572.3 220.1 251.0 186.6 494.9 341.3 73.1 58.6 145.6 473.7 70.0 478.7 568.1 568.1 415.3 397.4 496.4 508.2 549.9 459.4 156.6 203.5 69.6 64.8 148.6 228.9 302.8 291.7 503.2 387.8 355.6 427.7 314.8 472.4 354.6 423.5 205.7 458.8 296.8 247.8 329.8 87.3 223.7 292.3 217.0 503.9 226.3 350.5 339.2 439.8 369.7 334.3 270.9 240.7 307.6 260.6 332.2 282.0 341.8 222.5 219.2 128.6 347.3 100.2 96.6 44.3 33.4 310.8 370.6 341.7 357.9 216.3 198.9 286.9 212.5 93.0 127.3 207.1 171.2 36.9 140.9 150.0 19.6 135.7 30.3 152.1 351.9 21.2 44.5 86.5 207.8 620.5 754.2 388.7 416.4 589.4 252.3 124.4 275.9 327.9 698.7 664.9 229.4 512.0 783.3 238.7 103.5 332.4 202.3 340.2 162.7 604.3 142.0 319.2 259.3 26.7 
Non-Mevalonatepathway 2.5.1.1 AT1G17050 PPDS1 Polyprenyldiphosphatesynthase(trans) 262526_at 4586.3 4898.3 300.2 4849.9 5485.0 1274.2 1036.2 1919.5 3089.7 834.2 1729.6 1794.4 2252.0 1006.9 2265.3 2043.5 1677.7 1790.6 1311.0 1389.4 1015.4 806.9 2089.1 356.4 462.0 675.5 518.9 524.3 736.9 764.5 287.6 1164.7 351.4 352.1 1040.4 372.6 227.5 994.9 2585.2 442.9 826.6 1220.0 295.2 1439.2 1666.5 812.2 902.9 1015.4 1047.6 1001.9 1182.2 459.9 437.6 548.2 2082.7 1383.6 535.9 421.5 366.8 386.1 370.6 416.6 472.2 389.9 464.2 362.4 1250.3 592.3 1482.8 2617.0 2712.8 3376.4 3091.0 3185.6 3605.6 3231.1 3502.6 3705.6 3953.9 3872.2 3782.9 4316.3 4221.2 2626.6 2785.4 4179.0 3067.5 3215.3 4390.9 3141.3 3418.9 3865.1 876.8 2104.0 1979.6 3488.0 2525.6 2807.5 1685.7 1010.4 2017.8 6555.7 2429.0 1985.0 4843.0 2685.3 3273.5 1170.3 1625.3 5987.4 6523.2 1717.8 1159.7 2423.4 1287.7 1140.9 4884.7 1166.9 
Non-Mevalonatepathway 2.5.1.1 AT1G78510 PPDS2mt Polyprenyldiphosphatesynthase(trans) 263122_at 3350.2 5103.3 373.4 2798.9 5381.1 997.6 610.2 1058.5 2742.6 943.6 1233.9 1103.8 2789.7 657.1 672.0 729.5 467.5 407.3 415.0 410.9 445.0 432.7 1646.8 558.4 618.3 710.1 727.2 627.6 612.5 555.5 245.3 919.4 307.1 220.3 826.7 258.1 254.0 418.0 1606.7 150.7 622.5 1043.5 305.9 1130.2 965.0 676.2 1120.3 696.1 767.3 725.4 1058.2 492.5 415.0 537.6 1975.5 1039.0 316.8 421.4 185.6 217.0 212.7 356.1 395.3 318.1 344.8 385.6 420.8 383.2 540.4 2053.0 2041.3 2288.6 2401.5 3918.1 3788.8 3412.3 3532.8 3826.0 4174.1 3793.1 3775.1 2095.2 1960.2 2890.3 2326.2 3750.9 2644.2 2603.6 3143.0 2487.8 2891.1 3739.6 840.1 780.5 610.3 2503.7 1426.2 1539.7 1157.5 889.0 1141.4 5991.4 908.0 620.3 4447.8 1593.5 1886.6 1136.0 1215.9 5081.5 3938.1 1128.0 1197.1 2195.0 913.2 1001.9 3689.9 1172.1 
Mevalonatepathway NA At2G17570 UPPS1 cis-polyprenyldiphosphatesynthase(cis) 263075_at 374.7 414.5 1208.3 263.8 315.3 328.6 232.5 298.2 354.0 421.3 382.8 266.9 520.8 278.0 454.7 449.8 576.0 496.7 443.7 419.0 486.0 627.3 467.3 498.4 389.2 450.8 529.1 446.3 488.6 375.8 728.7 361.1 698.4 644.3 388.9 573.4 542.7 285.4 569.9 772.4 406.6 563.2 1003.9 549.1 489.1 510.6 562.9 430.1 370.8 385.4 306.2 693.3 602.7 370.7 526.1 492.4 396.4 473.5 438.5 466.1 414.4 420.1 456.3 375.5 385.0 661.4 408.3 429.1 412.0 471.6 422.4 398.3 423.8 609.0 611.0 544.3 529.8 563.5 640.0 560.4 597.0 365.1 491.9 814.8 735.8 462.6 598.3 644.4 442.6 579.2 765.1 602.0 350.5 319.9 260.8 258.1 380.4 466.0 359.9 500.3 315.0 320.6 288.4 325.3 386.0 429.4 465.8 398.0 625.8 275.0 354.8 312.1 698.2 211.8 393.6 411.6 261.2 466.1 
