# Supplementary material for: Sparse graphical Gaussian modeling of the isoprenoid gene network in Arabidopsis thaliana
Source: Genome Biol. 2004 Oct 25;5(11):R92. doi: 10.1186/gb-2004-5-11-r92 (PMC545783; doi:10.1186/gb-2004-5-11-r92)
Supplement: Additional data file 2 — The gene expression values of the 795 genes from other pathways [file gb-2004-5-11-r92-s2.txt]

Gene expression profiles of 795 pathway genes from 56 pathways in 
118 GeneChip microarrays (denoted by c1-c118). The data is described 
in the file data_description.pdf.


Pathwayname ECID Probeset AGI c1 c2 c3 c4 c5 c6 c7 c8 c9 c10 c11 c12 c13 c14 c15 c16 c17 c18 c19 c20 c21 c22 c23 c24 c25 c26 c27 c28 c29 c30 c31 c32 c33 c34 c35 c36 c37 c38 c39 c40 c41 c42 c43 c44 c45 c46 c47 c48 c49 c50 c51 c52 c53 c54 c55 c56 c57 c58 c59 c60 c61 c62 c63 c64 c65 c66 c67 c68 c69 c70 c71 c72 c73 c74 c75 c76 c77 c78 c79 c80 c81 c82 c83 c84 c85 c86 c87 c88 c89 c90 c91 c92 c93 c94 c95 c96 c97 c98 c99 c100 c101 c102 c103 c104 c105 c106 c107 c108 c109 c110 c111 c112 c113 c114 c115 c116 c117 c118
Abscisicacidbiosynthesis NA 251146_at AT3G63520 7005.8 8946.7 2286.2 7634.4 7746.4 9902 3435.2 9274 10606.5 7994.6 10370.2 9274.6 5729.3 3675.1 5213 4680.8 4146.4 4172.4 4951.5 4195.1 3579.2 3079.2 10232.5 7053.8 5405.1 6117.2 3946.4 3345.9 2680.4 2291.6 2383.9 5917.3 2968.9 3132.5 5811.9 3065.8 2912.6 5614.1 4075 2000.2 5325.8 5589.3 2904.3 7591.7 6939.4 7445.7 7299.9 5225 9843.2 9348.5 9297.9 3457.7 4408.6 4939.5 3623.2 7065.6 2853.6 3074.8 3396.2 2767.2 3985.2 3878.9 3098.4 2858.2 4681.5 3127.3 2509.4 3040.8 4969.8 8108.4 8344.8 9483.6 9386.1 11833 12427.1 10413.6 12140.8 10587 10456.6 11631.3 10966 10994.7 11672.8 11315.6 9460 9686.3 7134.1 13635.9 11893.5 12869.4 9395.3 10849.1 7611.2 6830.2 6927.8 6868 7217.3 7736.9 9046.8 7846.7 9167.3 10007.1 6670.3 6060.9 9964.4 8720.3 7778.4 7122.1 7782.9 12528.6 8574.6 7920.2 9061.6 6358 7206.1 7673.4 7095.3 8461.8
Abscisicacidbiosynthesis NA 254564_at AT4G19170 1313.9 1676.1 40.4 13998.2 1736.3 12586.5 676.4 7986 15412.1 9331.7 24620.8 12819.4 9809.3 1712.8 4925.7 2340 3994 2513.2 2483.8 1949.8 2578.1 1753.1 17773 10335.3 1852.3 4225 1047.6 900 219.3 467 40.5 1122.9 23.3 109.4 781.3 153.8 82.4 678.9 66.6 11.1 353.2 272.5 212.2 4330.7 3066.4 207.5 351.4 242.8 304.3 223.2 502.5 411.6 271.6 257.3 98 4856.1 2906.7 1816.4 1054.9 3862.4 1421.4 3345.4 3552.5 2433.7 1791.6 1448.9 14136.2 14821.7 17584 2999.5 2904.3 2353.7 2792.1 4671 6103.8 4154.4 5357.5 3127.9 3134.9 4505 4268.5 2631.2 2442 441.5 418.8 853.1 481.6 503.4 5264.6 427.4 1045.8 1480.8 16085.7 2277.6 2241 5832.5 1007.4 654.3 16592.7 25354.9 15800.5 1033.8 1571.7 1147.1 13778.5 904.3 441.4 13945.2 24971.8 1049.9 7196.1 17933.2 20532.6 4026.3 21089.3 14679.8 6107.6 23113.6
Abscisicacidbiosynthesis NA 254668_at AT4G18350 15.1 16.5 50.5 4.3 29.4 181.8 31.6 80.3 109.6 6.2 12.7 89.8 7.9 14.5 64.6 37.3 84.2 6.4 7 10.3 16.4 6 58.3 17.4 20.5 96.5 6.4 240.4 42.7 5.1 6.4 4.8 8.9 8.2 111.8 10.1 66 11.6 78.3 5.7 5.6 120.7 57.5 51.9 78.9 49.7 4.8 17.8 58.4 26 9.3 293.5 10 5.9 7.9 6.2 5.4 12 11.2 5.3 27.1 17.9 26.7 4.1 7.2 4 17.6 9.9 7.1 22.3 49.8 7.4 114.1 52.5 45.8 9 14.1 15.2 6.3 55.2 94 6.3 91.2 59.7 83.4 64.1 36.1 13.7 14.1 186.4 6.8 14.8 121.5 131.6 4.7 11.7 6.1 11.9 56 114.3 55 53 27.8 23.1 45.2 15.7 74.5 76.5 24.1 52.1 36.5 85.3 86.1 51.7 70.2 63.3 145.7 163.4
Abscisicacidbiosynthesis NA 256190_at At1G30100 16.1 12.6 10.8 50.2 21.1 45.2 49.7 93.3 92.8 7.6 71.6 21 6.9 4.9 27.4 28 64.6 5.2 91.5 6.1 21.1 4.9 54.4 48.9 17.1 44.3 3105.2 2091.6 49 222.4 88.6 102 60.5 48 4.6 3 93.3 22.6 112.3 17.7 4.8 12.6 4.7 24.5 13.7 83.2 79.7 18.8 4.6 35.9 52.1 198.6 13 12.9 68.1 23.6 3.4 11.5 7.2 5.8 82.3 37.6 53.1 41.6 16 87 46.5 18.4 33.9 54.6 10.8 71.7 15.5 18.4 4.8 2.1 10.2 34.3 3 68.9 13.8 19.6 26.6 28.1 10 89.3 52.3 16.2 91.8 60.7 104 150.6 11 43 5.7 60.8 11.2 6.8 64.5 58.4 19.7 13.5 3.4 7.7 4.3 22 46.3 42.6 40.3 78 30.3 81.8 8.9 36.8 10.4 11.8 126.9 22.2
Abscisicacidbiosynthesis NA 257242_at AT3G24220 11.8 11.1 2.9 23.1 6.3 20.2 20.7 7.7 8.5 9.7 7.3 13.8 24.4 8.8 5.6 5.8 7.1 15.5 12.8 14 7.4 6 14.9 7 9.6 15.3 13.3 8.5 12 8.3 16.6 10.1 6.6 7.6 14.1 8.5 20.3 7.8 12.4 7 11.6 18.8 6.5 9 12.8 9 24.9 6.3 25.1 11.8 8.9 160.4 7 11.9 9.7 6.7 8.4 9.6 5.8 9.1 10.4 22.5 7.9 10.8 11.8 7.9 9 8.5 8.1 4.5 8.8 7.1 3.9 5.3 5.5 4.7 9.8 14.2 4.1 11.7 14.1 32.8 7.9 12 12.2 9.7 8.8 10.2 6.3 9.9 10.7 7.1 7.5 7.6 9 4.2 7.7 5.7 3.3 6.7 14.6 8.6 8.9 18.8 9.1 9.9 6.8 4.7 4.7 6.3 7.6 18.8 19.4 8.6 6.2 22.1 13.8 16.1
Abscisicacidbiosynthesis NA 257280_at AT3G14440 130.5 395.4 10.6 111.2 67.3 367.6 23.5 416.2 517.4 227.3 581.9 690.5 307.7 97.7 387.6 242 377.4 211.2 243.4 180.6 288.6 308.9 520.4 747.1 1987 2471.3 954.8 246.9 386.3 468.2 392 16.8 427.4 535.2 36.7 177.6 696 8.4 187.2 349.9 20.5 176.2 313.4 213.3 171.1 251.3 144.1 199.3 11.5 61.7 15.3 269.6 17.6 50.3 252.1 190.7 162 279.7 98.9 334.5 33 617 252.8 239.9 324.7 582.5 391.4 1182.5 839.3 77 170 160.1 201.4 71.1 45.6 144.9 83.4 90.4 14.1 13.7 56.4 27.3 127.2 101.5 3.9 61.9 36.1 22.9 126.6 86.2 95.5 234.7 336.3 474.3 471.8 584 340.4 2942.4 148.5 313.9 65.2 171.2 386.1 327.9 1407.2 298.7 3019.5 113.5 265.6 229.1 283.8 133.1 348.1 641.8 114.1 327.2 193.4 162
Abscisicacidbiosynthesis NA 259669_at AT1G52340 500.2 675.5 3583.9 1674 487.5 1503.8 1587.9 1759.8 1677.1 435.9 969.2 1535.1 689.7 1245.8 1210.1 1081.1 1148 1291.9 1333.2 1010.3 806.3 769.8 1489.4 486.6 340.5 246.1 559.1 1067.1 290.6 379.4 679 1084.9 578 688.8 895.1 1035.2 476.8 890.8 760.6 710.7 574.9 716.8 476.5 1089.2 1160.3 1049.4 979.1 1167.9 661.9 599.4 569.7 99.5 772.2 819 564.1 954.1 675.5 657.5 793.2 763.8 934.2 869.1 767.7 760 557.2 1057 1271.9 982 1573.7 745.6 666.9 595.4 544.9 613.6 370 528.8 497 499.7 514.2 443.6 376.2 409.1 545.1 485.9 579.3 609.6 441.9 531.2 668 557.6 380.7 557.9 946.7 720.2 973.1 1284.6 1005.3 878 1464 691.6 1249.3 495 1007.9 854.8 1048.9 826.8 704.4 968.2 738.6 685.2 1179.3 1294.7 587.2 1099 1078.8 875.7 1191.3 871.2
Abscisicacidbiosynthesis NA 260797_at AT1G78390 4.8 4.8 10.1 4.6 4.5 12.9 14.6 7.7 7.9 6 7.5 5.5 6.2 5.5 4.9 5 9.5 4.5 6.8 7.4 5.2 9.4 7.5 4.6 5.6 6.9 7.5 3.5 5.7 3.7 10.6 14.6 6.3 6.9 7.3 7.3 8 6.5 6.8 9.6 8.2 6.5 13.6 5.9 7.8 7.1 7 12.1 5.3 7.6 7.8 126 17.2 7.7 11.2 6 13.3 9.3 4.4 5.1 7.5 6.8 8.2 14.7 10.5 4.2 11 5.2 7.1 4.9 16.1 4.5 9.9 6.8 13 11.3 5.6 53.1 11 13.4 11.6 16.6 6.1 15.1 96.8 19.9 37.7 20.5 8.5 4.8 29.9 10.7 7.1 12.1 6.2 4.9 3.4 6 5.6 9.2 5.7 6.5 13.2 20.4 5.4 3.5 166.4 3.2 3.5 16.2 15.3 5.6 6.7 4.6 9.4 4.4 10.7 8.2
Abscisicacidbiosynthesis NA 263570_at AT2G27150 317.8 395.9 171.5 448.9 405.8 578.6 219.7 335 505.9 660.9 688.2 538.8 470.9 335.6 356.5 289.8 345.7 246.3 318.8 267.9 332 399.7 410.9 604.2 1102.4 1140.4 765.7 573.9 432.7 820.4 454 291.4 252.9 362 379.9 482.8 461.9 353.8 446.9 339.6 281.8 437.5 748.5 411.8 428 618.3 591.8 528.2 803.1 740.2 552.7 1139.2 705.4 610.2 471.2 480.6 267.6 486.7 292 356 446.9 469.7 366 318.5 383.1 388 246.9 199.7 416.8 436.3 484.9 596.7 581.2 679.6 605.7 734.9 747.7 1297.9 1231.2 955.1 1060 648.8 781.1 446.5 802.3 808.7 1451.7 707.6 840 846.6 1184.8 1379.1 621.2 583.6 516.6 432.1 344.3 1181.9 852.8 1373 922.5 408.2 429.6 719.9 722.8 367.5 1589.9 613.9 2035.7 487.9 462.6 824.4 1425.8 337.7 1287.8 1231.4 485.9 1046.9
Arginine 1.5.1.12 251775_s_at AT3G55610 3657.2 5793.8 1909.5 7304.7 4825.8 4296.3 4701.3 10823.8 15685.9 7111.3 7221.8 14310.7 10940.5 4576.3 5736.2 5009.3 4314.1 3904.7 3744.4 3587.9 2591.9 2256.5 15272.6 7563.4 4013.5 6020.5 1601 1475.7 1116 1202.1 3924.6 1895.8 4501.9 3832 2167 3040.6 4052.6 2314.7 6739.7 3853.7 1604.3 3664.2 5435 4805.9 5215.7 3422.1 3493 2570.2 2263 2213 2619.4 1815.6 2053.6 2012.7 6376.2 4770.1 1820.7 1178.4 1053.1 1333.6 1018.5 1653.5 1485.8 820.1 1411.1 1890.7 1159.8 419.4 1606.7 9241.2 8306.8 8467.8 10396.1 15635.6 14547.7 13590.9 15871.2 21239.6 21868.6 18594.9 19276.6 10638.8 10039.3 17370.7 9696.6 10120.3 8164.5 11515.7 16370.8 9929.5 12514.5 13659 10822.4 7084.6 8813.9 5965.2 5388.1 19135.5 8753.3 6835.6 8088.9 4536 6309.3 5272.8 6971.2 4469.6 20946.8 5818.3 4915.8 5826.1 6341.9 5831.4 6201.4 5651.6 3427.9 7237 5107.9 6911.6
Arginine 6.3.4.5 254134_at AT4G24830 2354.7 1665.2 6300.6 2340.8 2828.5 1130.4 2692.8 1200.5 2293.6 1466.3 756.8 989.2 2842.4 2952 1888.9 1648.5 1595.6 1405.7 1659.4 1606.7 1587.7 1683.5 856.8 673.6 1817.3 867.3 1693.4 2108.4 5266.2 4536.4 981.8 3479.1 599.4 1045.7 2792.9 869.9 897.5 2822.4 872.4 919.3 3305.1 1530.7 1039.6 1624.4 1955.9 1656.5 1655.6 3442.9 2164.1 2046.5 1977.3 1374 2424.7 3222.5 855.2 1606.9 1153.2 1594.9 1351.6 1202.5 1740.4 1344.8 1230.3 1563.8 1625 443.5 274.4 294.9 279.6 1561.9 1963.3 1742.7 1575.3 1192.1 975.5 1418.1 1248.4 853.8 730.9 883.9 973.2 896.6 915.8 379.5 470.5 925.1 435.4 450.4 831.5 467.6 414.2 521.4 1313.4 2969.8 2444 2568.1 1539.3 1941.6 1721.5 577.2 1642.8 1997.7 3514.1 2791.3 1222.7 1982.5 1224.4 1846.2 530.3 1916.6 2248.9 1469.2 904.4 3114.9 346 1168.6 1887.7 894.5
ArylpyronesStyrylpyronesStilbenesmetabolism 2.3.1.74 250207_at AT5G13930 12234.3 6478 5.2 16256.5 13687.2 1465.5 4462.3 3929.1 4571.7 5732.7 258.7 312 7524.4 1987.9 8696.7 9105.8 8266.5 7968.1 5721.9 5562.8 2828.6 2776.9 673.6 39.5 189.5 41.3 16382.2 6876.3 27276.8 10699 2721.4 18482.8 3175.8 2829.6 18224.2 4725.3 1751.2 15948.2 19151.1 2708.2 21489.5 46652.5 39.8 7639.2 9318.3 8366.3 9023.7 25721.6 6171.3 8037.9 12320.7 4303.4 7424.6 19473.8 16136.6 7791 2701.5 2660.5 5555.1 4705.5 6333.6 4662.7 2487 4218.7 4788.6 219.7 1233.6 515.6 2581 25157.8 24646.8 23180.2 21052.8 25537.4 22304.4 19807.6 15806.7 9708 10796.2 14439.9 13876.5 12472.8 10482.1 8596.3 3933.3 17354.2 5183.8 6434.6 16126.9 4068.5 9473.9 5444 645.5 12501.6 12665 17497.6 8079.1 13159.5 4268.7 56 4140.1 8878.8 19488.5 12864 26348.9 6607.6 13745.8 4048.8 933.6 8311.7 23682.5 3723.6 1269 24251.1 2573.7 471.7 33682.7 331.1
ArylpyronesStyrylpyronesStilbenesmetabolism 2.3.1.74 253222_at AT4G34850 16 58 78.9 134 6.3 65.2 47.9 46.1 219.5 89.2 21.8 74.3 44.2 17.7 32.1 40 18.1 136.1 9 95.7 55.8 81.6 95 70.1 34.7 21.8 105 26.7 40.1 26.7 20.2 108.1 8.8 25.2 57.7 61.5 11 88.5 25.8 35.2 28.5 26 20.2 8.9 37.8 66.9 19.5 177 53.7 38.8 32.8 614.7 133.4 73.5 28.8 29 109.5 31.9 98.8 16 114.7 18.4 32.8 70.9 103 21.3 57.5 59.4 36.6 35.4 6.2 87.9 9.7 133.2 40.5 27.3 72.9 30 110.2 24.3 14.6 48.9 42.6 28.5 88.8 179.8 130.9 29.1 49.3 31.2 41.7 40.2 55.3 109.8 53.9 113 84 16.8 26.9 88.2 94.1 32.8 14.9 67.3 25.1 18.7 102.6 16.3 6.6 139.2 101.8 173.2 33 255.9 164.2 34.4 13.3 23.4
ArylpyronesStyrylpyronesStilbenesmetabolism 2.3.1.74 264175_at AT1G02050 146.3 172 213.8 61.6 151.5 109.1 218.2 83.3 225.4 182.1 25.9 107.4 363.2 119.6 110.8 120 72 25.7 232.1 187.2 112 192.5 306 385.9 114.7 80.7 155.2 123 73.9 109.8 181.7 174.3 195.1 237.2 106.6 110.2 224.9 225.1 98.3 169.3 257 147.1 258.5 263.2 31.2 311 332.9 201.4 261.8 220.6 250 815.1 271.3 266.8 89.7 134.9 249.5 51.5 77 125.4 79.8 106.9 209.4 202.5 96.9 68.1 53.5 47.6 43 188.4 216.9 224.3 263.8 422.8 361.1 354.3 381.5 473.5 335.9 469 410.6 240.7 120.8 395.8 339.3 175.5 204.1 567.7 291.7 515.7 268 260.3 192.9 63.6 122.7 95.7 310.5 247 132.4 85.3 63.4 285.3 202.2 128 54.3 483.6 197.1 142.3 109.5 259.2 225 119.6 109.1 321.9 149.6 76 24.3 32.1
Asparaginemetabolism 6.3.5.4 247218_at AT5G65010 11568.8 11773.4 3116.9 3634.2 7633.7 4106 1814.4 5838.1 6028.9 2682.2 3120 6877.2 2097.3 2424.7 7424.5 5997.4 4548.5 4252.3 6650.2 5318 5937.9 5937.4 6920.3 5687.8 3140.8 5438.5 527.4 1069.6 1793.4 1763.7 418.9 6570.2 439.7 554.2 6516.9 599.2 731.1 5836.7 452.5 479.5 6044.7 2777.3 589.6 6724.3 7048 12304.1 13873.6 5938.7 9626.6 9412.6 9468.4 8482.7 8639.7 6001.5 713.5 6961.7 6549.1 7793 5102.9 6523.4 5365.2 5914.9 7993.1 6766.6 6257.4 4225.2 1629.3 1405.2 2534.1 8795 8604.1 9207 6142 5372.3 3766.1 5725.1 5441.6 2210 2162.5 3131 2989.7 1903.9 2126.4 612.3 417.6 2033.6 522.3 1082.7 2524.7 821.3 845.6 1522 2381.8 6833.3 6476.6 6470.6 10382.6 12021.1 4527.6 2025.3 4102.7 9122.6 5303.4 5374.8 1994.6 12109.4 7736.3 2834.6 1293.9 8757 8586.6 2824.2 1926.9 4011.2 2109.5 3070.1 4309.4 2349.9
Asparaginemetabolism 6.3.5.4 250484_at AT5G10240 1156.9 998.2 8351.9 541 1088.7 325.1 1881.7 595 374.4 240.2 361.6 428.4 527.3 1433.4 1000.1 996.1 740.7 903.5 881.4 1011.4 691.8 854.8 394.5 355.7 295.2 242.8 512.3 370.2 1904 1477.1 635.9 1267.8 643.5 810.2 1302.3 699.6 679.6 1239.4 642.7 737.1 1600.9 709.7 843.5 693.3 723.1 599.9 887.1 801.9 893.4 974.4 927.2 266.1 719.9 697.4 578.8 761.4 857.4 667.2 1022.9 840.6 1023.1 968.8 777.2 1344.2 1037.9 209.2 136.6 278 337.9 800.5 808.7 573.1 651.9 679.1 481.6 580.3 461 343.5 415.6 483.8 384.2 659.6 443.6 600.5 213.5 701.2 392.8 532.1 678.3 393.9 397.2 225.6 537.9 713.4 1230.8 708.5 709.2 618.4 445.8 378 426.4 774.7 1202.1 916.5 271.7 783.2 687 511.4 288.1 724.3 714.9 519.3 310.2 780 533.9 478.2 576.3 506.1
Asparaginemetabolism 6.3.5.4 252415_at AT3G47340 2032.8 6868.3 62.7 3301.5 1424 433 858.6 2423.4 1310.3 357.5 1452.1 4995.3 490.3 1566.6 10767.7 14400.3 17565.5 21591.6 26666.8 28046 13171.4 9546.9 18455.8 32348.6 12606.9 29128.1 178.1 223.7 135 423.5 12898 233.1 17770.2 14372.1 165.1 17263.2 19555.5 135.3 1050.2 7736 245.1 1227.9 22757.4 7000.1 8138.9 1082.5 523.1 259.8 2596 2334.4 2163.3 1039.8 1581.3 728.4 1889.4 7224.1 15488.5 11952.5 10448 15149.2 7363.1 3726.3 12264.9 1514.2 2752.8 1658.3 1562.7 764.8 3564.5 24172.4 24169.5 22938.8 22561.6 37635.7 39387 31774.2 36205.2 38530 35068.5 40675.2 40266 69394.6 51152.6 53402.7 69826.1 50797.6 61217.5 49602.6 44405.7 48252.5 42635 41240.7 3931.1 1596.5 6789.5 259.8 14649.5 1211.7 463.4 1275.4 434.4 8795.6 2054.4 2722.5 266.8 5859.8 5554.7 1308.4 362 17424.8 199.8 524.2 510.9 466.9 791.4 2227.5 196 489.8
Asparaginemetabolism 6.3.5.4 258046_at AT3G21220 1133 1365.2 1390.9 1238.3 1629.9 1359.9 630.8 559 662.8 1579.5 982 460.5 1886 723.1 899.1 944.9 771.1 808.5 720.4 778.3 905.1 869.8 1169.1 1852 2358.8 2157.9 1454.1 1174.9 912.2 917 1021 862 1155.7 933.6 695.1 1154.4 1056.6 1102.1 1569 951.1 777.8 885.1 995.1 1148.7 856.9 1456.6 1072.7 924.7 1118.4 1336.5 1492.3 1657 797.9 991.2 1435.9 928.4 730.1 909.6 1141.9 959.8 962.3 928.8 994 1236.6 974.8 1034.2 1180.6 1297.2 1123.8 872.2 970.4 949.1 1023.6 859.5 961.4 1048.9 957.1 1436.7 1269.3 1279.6 977.1 774.9 935.4 1039.6 1005.8 1047 1175.7 1223 797.4 1356.2 1117.9 1374.3 1144.4 1153.2 642.7 1516.1 837.7 915.1 1179 1717.4 1146.5 1552.4 957.5 1195.3 1903.5 931.6 857.2 1412.6 2429 1291.4 1073.6 970.2 1407.4 1974.3 1032.3 1224.1 1365.8 1472.5
Auxinbiosynthesis NA 246880_s_at AT5G25980 22196.8 15500.1 33.1 27141.4 21262.7 23257.4 24344.8 31132.4 19604.3 12736.4 22758.3 28625.3 13410.7 27332.3 20214.2 18966.1 24058.6 21947.5 19905 25081.3 17575.7 19495.2 18735.5 19338.1 16321.7 18816.1 9535.5 12798.8 15601.7 20738.7 4519.5 16365 8703.4 5740.6 16970.3 5366.1 9074.9 18871.8 5388.8 2358.7 16363 6170.1 2566.5 19526.7 14633.7 11089.1 12016.1 10708.2 16167.4 17754.5 16703.8 9256.2 16563 13655.7 5063.8 17732.5 19947.6 23639.5 29070.9 28881.8 24135.3 27297.4 27836.8 22543.5 23181.7 18333.5 13008.9 17439.2 24725.7 22246.4 21964.2 18021.4 15921.3 15871.5 16514.3 15649.7 16291.6 13125.2 14478.3 10488.3 12675.8 12039.1 15852.2 4931.3 3611.2 4713.3 3530.2 6411.5 18953.3 5462.7 6593.7 9449 17732.9 12694.8 16789.7 18467.8 16704.2 15191.5 19060.5 28350.2 21180.7 17856.5 14390 12548.1 16577.7 15231.2 16832 19200.8 11261.3 15334.5 23420.8 29629.2 11918.5 16542 42477.5 28162.2 33308.5 32638.3
Auxinbiosynthesis NA 252678_s_at AT3G44300 23861 21811.4 8927.2 35297.8 28693.6 27190 14242 22526.1 20011.1 24007.3 28865.9 18314 16302.3 12079 19185.7 16436.6 16003.2 13490.5 16927 16173.4 16980 19110.4 18868.9 17909.4 22222.4 16526 25776.6 33155.6 24401.1 33552.3 23979.3 27431.2 22486.3 22011.8 31810.1 23223.4 20125.8 26450.3 26774.1 21920.7 23587.5 24344.3 23775.2 22042.8 17760.6 22576.5 22778.3 22381.4 24845.4 26382.9 30711.4 17541.6 29480.8 26860.6 23007 20094.3 15516.2 9626.1 13087 18200.1 17553.4 11123.7 16140.8 16175.8 9077.7 34338.8 34850.5 27990.2 28190.8 21129.7 21043.3 21630.5 18586.2 24771.7 22036.3 18757.5 23894.5 29171.6 29960.1 27323.4 25186.8 31913.4 23118.9 25284.6 33030.3 32447.2 34976.8 23940.6 26019 22056.8 35519.7 30722.3 21587.8 21217.1 18464.4 22423.1 19204.6 18340.3 21197 27471.1 28668.5 22257.4 22010.5 20354 21402.5 16645.9 18461.1 25310 28425.9 19783.3 27763.4 37658.4 22001.1 20003 37309.8 23174 37255.4 27331.2
Auxinbiosynthesis NA 252827_at AT4G39950 1754.3 2345 10 2438 2861.8 2106.8 531.6 1802 1699 3193.8 3326 1360.9 4185.6 560.1 4193.1 4494.7 4820.4 4905.8 3698.2 3181.5 2960.8 3866.7 1890 3252.7 6074.3 6389.7 10664.5 11672.2 2861.1 3307.9 3569.6 2303.2 3493.5 3978.2 2554.5 1245.1 2825.5 2304.8 875.8 2437.3 2283.6 1675.8 2396.8 1845.5 1103.4 1870.9 1300.6 2152.2 1430.5 1398.6 1749.6 1427.8 1111.5 1231.5 1376.5 1692.1 2794.6 1231 2467.1 2783.5 2550.2 1252.9 2067.7 1874.5 1216.7 1793.7 550.8 1449.8 2323 1589.8 1727.5 1703.7 1924.3 627.8 634 1009.8 2082.4 459 157.1 1359.7 1272.2 644.1 886.3 33.4 224.5 777.9 417.9 373.7 1513.5 327.1 449.9 413.5 2858 5743.9 2480.6 2564.5 2060.5 1930.7 5164.1 2658.4 4790 1497.4 3821.1 5060.8 2979.1 2248.3 1262.8 3374.7 2594.6 539.6 2799.3 4581.3 2467.4 3062.2 2490.5 2201.6 4470.2 2843.5
Auxinbiosynthesis NA 253439_at AT4G32540 187.3 162.8 79.2 144 183.9 220.6 261 141.3 218.3 115.5 257.8 195.4 127.9 145.9 244.3 176.8 218.7 226.3 150.8 127.2 138 194.3 139.9 184.1 172 141.7 119.1 164.2 215.7 164.3 120.7 172.4 135.5 191.2 202.9 152.3 206.9 203.7 126.9 175.5 189.5 167.9 258 178.4 157.4 303.4 214 233.6 121.3 272.4 201 270.9 352.5 174.5 114.4 173.6 177.6 139.3 205.8 189.9 148.2 154.3 135.5 314.8 155.7 162.7 145.5 253.8 229.4 178 167.7 144.1 189.3 232.4 240 245.7 176 208.4 217 298.4 140.3 337.5 263.7 191.7 172.5 282.6 378.4 321.2 175.2 114.5 193.7 248 145.8 354.7 180.5 297.4 128.1 199.2 193.6 194.2 101.8 342.6 294.3 572.6 184.1 253.2 455.8 131.1 157.9 279.4 193.4 157 210.2 117.9 203.6 244.3 90.6 199.1
Auxinbiosynthesis NA 253534_at AT4G31500 2656.4 3661.3 82.1 12571.7 6329 14451.4 2875.9 6309 8351.3 20747.6 14398.4 4728.3 11023.1 2959.2 6686.5 6541.2 6991 7117.4 5485 4215.6 6142.3 7417.5 7496.8 19208.4 34240.6 34385.9 23873.4 18266.1 18302.6 16060.1 8698 5532.8 7078 8388 5222.1 6528.4 10046.6 5615.5 3387.8 9237.7 4294.1 4602 10315.5 5412.9 4336.9 6156.8 4988 3958.9 5468.5 5429.2 4334 3291.3 6442.4 3879 4762.7 5838.5 8245.8 2654.1 6011.6 5289.4 7442.5 3392.2 4315 4021.3 2692.1 11265.4 5228 9471.8 11665.3 4701.7 5058.3 4769.5 4697.3 1646.3 1147 2262.6 2676.4 1143.3 858.5 1797.2 2176.3 1372.9 1487.7 429.2 1346.6 2259.1 923.8 849.3 2887.5 845.2 1501.1 1447.6 17714.2 9081.1 5408.9 10873.2 3915 3888.2 17593.7 16823.8 14710.8 2453.3 7471.5 7597 20115.4 4024.1 1416.1 17603.2 11245.4 1384.6 9207.5 16556.1 16624.9 13941 9152.1 12452.6 11617.1 14624.1
Auxinbiosynthesis NA 253788_at AT4G28680 216.5 306.1 113.4 160.6 283.7 208.3 1108.3 326.5 261.6 107.9 227.2 189.6 158.9 804.6 344.7 258.3 227.1 200.3 257.8 218.4 175.5 197.5 205.8 96.3 142.8 149.2 116.5 133 124.1 101.3 201.7 298.4 137 134.7 297 200.5 88.7 276.3 92.9 47.3 263.1 282.8 158.7 412.9 303.6 224.9 273.9 446.7 315.7 387.1 360.4 765.2 287.3 326.3 135.9 271.9 151.5 212.8 222.3 171.9 276.6 274.5 210.3 230.5 231 113.8 145.6 194.6 229.6 181.8 151.4 158.3 194.3 263.8 135.7 133.2 231.4 276.1 142 222 168.2 224.8 322.7 146 151.3 303 282.2 161.3 201.2 100.3 240.6 318.3 176.8 290.1 324.2 359.7 217 275.7 171.2 210.6 179 216.1 320.9 404.2 156.8 365.3 281.7 140.9 156.1 337.7 261.7 227.6 171.2 863.3 221.6 211.2 193.5 213.4
Auxinbiosynthesis NA 261884_at AT1G80910 702.5 486.5 585.1 604.8 644.6 699 605.5 692.2 653.4 716.2 695.1 538.7 790.3 705 627.2 623.3 545.4 415.5 659.5 668.2 657.7 632 601.3 656.8 773.4 470.5 1058 942.9 922.5 783.6 670.2 733.8 463.9 547.5 602.7 837.5 814.5 637.3 358.2 712.9 812.4 521.9 753.6 554.5 544 657.7 575.7 396.3 566.4 468 507.5 938.9 658.7 330 820.8 664 550 712.5 621.8 633.5 670.2 599.1 524.4 428.3 448.5 497.7 261.9 401.7 399.7 406.5 424.2 490.2 467.7 443.8 414.9 436.6 357.1 443.8 484.2 465 527.8 443.8 334.1 388.1 414.6 716.2 377.7 616.5 464.7 600.8 563.2 475 877.8 778.6 675.2 648.7 654.2 669.5 764.8 1045.7 711.2 654.5 677.9 677.3 1161.7 745.2 585.9 856.9 585 791.1 686.8 788.7 923.8 941.8 653.9 517.9 604.2 692.3
Berberinemetabolism 1.5.3.9 249043_at AT5G44360 25.8 19 9.7 67.5 13.9 19.9 105.1 12.8 113.3 116.1 26.3 43.9 16.3 105 35.1 99.8 86.3 123.1 96.4 2.8 57.7 49.3 68.6 25.1 13.8 58.4 21.1 16 92.6 3.2 37 10.6 14 24.4 6.5 105.4 4.8 35.3 23.3 6.9 78.9 80.4 125.1 189.5 5.6 12.6 58.2 18.5 21.8 74.6 3.7 478.7 67.7 99.6 61.9 18.7 50.9 15.3 3 18.8 125.3 19.5 68.8 54.5 23.5 52.9 11.3 3.4 20.4 17 54.4 10.7 53.6 100.8 26.3 16.6 88 117.3 68 74.8 67.4 28.2 66.8 41.3 31.1 117.4 35.6 84.1 96.9 135.2 8.9 125 2.3 87.4 23.9 60.9 13.8 39.6 9.6 54.3 143 51.5 51.8 181.7 95.7 64.8 145.1 51.7 64.9 30.8 93.7 128.6 2.6 39.5 227.3 13 2.1 110.5
Berberinemetabolism 1.5.3.9 249046_at AT5G44400 235.9 166.3 25.9 1210.1 371.2 921.2 376.4 836 419.2 672.8 253.1 492.5 220 498 641.4 617.6 691.7 646.1 384.6 341.5 429.1 294.1 1374.2 426 230.5 202.2 2156 1031.2 1270.5 436.4 71.4 399.5 79.4 38.7 322.7 52.8 67.6 350.9 92.7 7.3 420.7 56.1 113 708.1 413.1 210.4 183.3 149.3 279.6 312.8 276.8 210.1 445.7 181.8 60.8 480.5 951.7 912.8 1297.3 804.2 548.8 1160.2 714.3 1030.7 943.5 176.6 17.1 137.3 99.6 381.9 465.6 578 453 308.7 114.2 255.1 246.1 250.7 106.1 145.2 186 62.8 208.1 9.2 62.2 139.5 74.2 56.6 474.9 104.2 15.1 152.6 2133.7 545.1 289.6 914.2 153.2 199.2 619.2 670.5 544.1 149.6 648.1 385.7 612.7 163.9 183.4 914.6 503.3 121.4 714.6 583.4 912.5 1554.6 363.2 704.9 671.1 435.8
Berberinemetabolism 1.5.3.9 249051_at AT5G44390 99.8 181.6 35.6 315.1 334.4 123.3 14.8 83.6 80.2 289 122.1 63.9 93.2 20 201.8 179 99.7 107.1 223 130.7 196.2 280.3 170.4 101.4 75.3 143.1 786.9 994.4 1124.8 699.1 30 149.2 33.8 67.3 149.5 61.1 26 136.5 97.7 14.3 147.9 166 168.4 329.2 236.4 126.2 180 225.4 415.1 353.2 213.1 323.1 365.8 275 12.2 223.3 82.3 66.6 96.2 133.6 115.1 136.3 89.6 136.5 16.2 230.6 4.7 123 92.6 113.9 110.4 131.6 114 103.2 78.5 79.3 77.2 108.6 88.3 90.9 84.5 234 103.7 33.6 57.7 66.3 130.8 130.6 179.6 95.1 216.2 148.6 64.4 175.2 91 288.2 82.7 61.1 312.8 326.7 411.1 78.9 78.1 84.2 479.1 89.1 68.6 196.1 479.9 99.4 316.6 373 351.4 387.6 268.5 342.4 618.8 323.5
Berberinemetabolism 1.5.3.9 249053_at AT5G44440 9.7 16.8 8.3 7.3 19.7 21.1 17.2 34.6 16.6 11.8 15.2 13.6 10.4 62.2 43.4 33.7 21.2 22.8 45.4 79.8 130.1 7.5 9.6 112.4 66.9 20.8 17.9 13.6 17.8 10.6 6119.7 292.2 7430 8105.1 328.9 5548.8 12102.1 870.3 1800.1 3132 543.4 506.2 1050.8 92.7 26.8 27.9 21.3 25.9 13 30.3 20.9 186.6 5.7 19.1 2310.2 199.3 74 38.5 15 15 26.2 179.5 15.7 13.8 98.3 28.4 14.6 16.8 11.5 526.6 562.1 499.1 566.5 159.6 232.2 194.9 165.9 25.1 77.4 217.5 148.6 365.6 171.6 16.4 50.5 48.2 22.1 81.3 452.7 309.6 67.5 232.5 9.6 13.2 212.6 16 171.2 9.5 6.7 13.2 8.9 27.2 44.1 14.2 36.1 31.2 104.9 8.5 12 73.3 24.3 17.9 45.2 6.2 10.4 10.2 17.1 15
Berberinemetabolism 1.5.3.9 254447_at AT4G20860 2177.7 2946.9 564.6 244.3 3625.4 125.3 68.7 90 204.4 458.4 398.9 158.9 989.6 34.1 1568 1608.8 1225.5 1365.7 1213.2 1323.5 944.1 885.7 252.3 773.5 3670.2 4997.3 1462.8 2159.7 3050.1 2459.6 1145.6 471.3 1277.9 1321.9 327.2 867.7 1146.7 515.7 2972.7 1392.8 594 1666.3 1248.2 1408.7 871.7 1540.7 1710.8 823.6 1306 1202.6 1018.6 439 1221 975.4 2918.5 1537.7 1405.6 429.1 1457.4 2081.2 397.2 167.8 1584.8 499.3 203.1 216.9 393.7 221.5 498.7 4459.7 4366.1 4467.2 4066.4 3833.1 4401.1 3864 4890.1 6602.5 7837.1 5526.3 5560.4 6492.8 8346.3 4405.9 8229.3 5897.2 10306.3 5120 5200.5 5000.5 9555.9 8856.5 291.9 2063.7 1652.6 778.4 2344.7 1559.6 1029.6 897.6 879.6 2047.8 1466.8 2100.4 2322.1 1896.5 1880.9 761 1775.6 1846.9 173.4 1122.6 1392.4 1504.4 832.2 992.4 393.7 611.1
Berberinemetabolism 1.5.3.9 263215_at AT1G30710 2.4 48.1 25.1 15.1 9 9.7 14.8 61.7 8.8 75.6 13.6 12.7 30.3 11 5.2 8.3 5.9 8.3 9.9 43.3 7.3 6 9 10.5 14.7 32.9 10.7 9.1 9.5 8.7 6.7 11.2 27.7 9.1 5.9 29.5 10.2 9.8 5.6 37.2 12.2 10.9 20.8 6.3 11.5 24.4 5.3 7 77.9 8.9 41.8 145.9 15.4 48.3 59.1 8.2 25 11.9 35.5 6.7 9.6 119 4.3 11 96.4 7 12.2 6.3 61 3.2 9.2 5.5 11.4 23.1 22.2 3.2 75 73.5 16.7 34.6 14.2 87.4 5.2 73 102.9 27.7 8 11 7.4 9.4 5.3 8.7 13.9 10 85.1 29.2 9 43.8 2.1 5.1 8.7 5.5 59.4 160.3 4.5 82 45.9 32.4 5.8 4.8 3 6 4.7 5.6 5.9 42.2 9.4 11.1
Berberinemetabolism 1.5.3.9 263216_s_at AT1G30720 674.8 1614.3 8.3 23.7 1589.6 12.2 4.6 24.5 16.1 15.6 11 3.9 207.2 10 740.1 682.1 704.4 908.2 1036.1 1224.6 752.9 555.4 4.5 234.3 294.8 1020.9 88.9 519.8 291.2 122.4 2330.6 150.1 2560.4 3350.2 129.9 1124.3 2263 93.6 999.8 2158.3 156.6 829.1 3119.5 172.9 472.6 590.1 491.7 397 257 182 225.8 276.5 437.1 334.8 1134.4 284.4 1036.4 665.4 769.3 1518.9 410.1 411.2 1136.2 805.1 288.9 235.6 357.1 94.3 257.9 729.2 570.8 621 473.5 950.6 754.2 793.9 1425.1 1667 1311.4 1613.4 1595.4 1400.9 1515.7 1877.9 2643.6 1690.2 2961.8 1931 1141.4 2689.7 4474.1 3220.5 6.1 291.8 537.9 43.3 1054.8 168.1 142 176 139.2 705.8 265.4 516.6 17.1 983.8 261.8 104.4 144.4 992.5 52.4 162 281.8 193.8 147.9 432.2 16.3 274.1
Berberinemetabolism 1.5.3.9 263217_at AT1G30740 5.1 7.1 2.6 2.4 41.2 5 8.6 12.3 5.2 7 7.4 8.5 2.7 4.3 54.4 6.3 39.9 90.4 4.1 4.5 3.2 5.6 34.2 6.1 3 5 9.7 5.8 4.1 5.5 8 3.7 9.3 5 12.2 9.5 6.8 3.1 6.8 8.9 4.4 12.8 15.2 9.4 9.5 4.7 9.9 5.4 10.7 11.9 5.5 261.2 12.1 7 8.5 2.4 11.2 61.4 5.7 15.9 16.8 45.7 4.4 4.5 11.9 5.8 11 10 6.5 7.1 2.4 5.6 3.6 3.6 3.6 7.1 5.3 4.1 6.6 5.9 5.8 93.7 3.3 7.2 6.4 22.6 3.2 4.2 2.5 6.6 4.9 9.3 7.8 7.5 34.8 6.1 3 3.7 11 5.8 3.1 3.7 3.4 4.6 7.9 6.2 9.2 9.5 2 2.3 25.9 7.9 4 2.9 2.8 4.3 3.2 6.3
Berberinemetabolism 1.5.3.9 264527_at AT1G30760 80.5 76.5 10.1 153.9 23.3 18.1 45.9 11.8 19.9 10.3 23.7 78.5 72.9 9.9 115.4 194.5 120.6 173.8 170.2 272.3 188.7 156.7 13.3 9.8 16.2 4.2 64.3 666.6 259.6 134.6 5150.1 212.5 4819.6 6503.4 120.8 1462.6 5357.7 272.5 1749.5 4479.7 170.4 3735.2 10174.6 325.8 3363.5 1390.6 1157.7 340.9 191.6 382.1 1529.6 473.7 487.8 906.4 2875 276.9 211.7 141.5 206.5 397.6 248 214.2 37.1 147.8 40.6 16.3 20.8 21.3 15.8 552.3 671.4 826.7 585.2 587.4 572.5 770.2 520.1 510.5 482.7 571.9 585.5 110.8 666 112.1 116.9 92 52.5 289.4 855 322.4 241 360 9.8 128.2 48.2 20.5 80.7 25.8 9.8 18.7 19.3 20.1 166.9 136.7 10.6 17.2 83.8 3.3 2.9 9 12.2 12.8 15.4 8 28.7 22.2 15 81.2
Berberinemetabolism 1.5.3.9 267414_at AT2G34790 241.9 163.6 158.6 48.3 107.8 100.1 66 27.5 4.1 6.1 7.4 114.3 5 7.7 301.3 207.1 177.9 197.7 255.4 113.6 113.1 129.2 24.7 5.4 14.6 31.3 75.7 163 202.2 131.1 399.3 267.6 350 409.6 25.9 287.6 373.2 125 447.3 368.2 104.5 141.3 649.5 123 88.2 223.9 152.4 205.6 33.8 88.7 120.9 148.6 189.2 166.2 253 112.9 148.8 159.4 126.5 86.9 95.9 114.4 91.4 17.2 151.2 114.5 22.5 43.9 14 305.9 200 217.2 164.1 115.4 104 280.6 164.9 51.5 80.5 139.6 59.5 86.9 195.3 11.4 9.7 17.6 108.3 6.8 167.2 6.3 8.5 40.7 42.8 132.2 69.6 32.5 122.3 167.1 2.6 17 1.9 14.7 63 68 11 179.3 110.6 19.3 2.4 57.2 19.7 39.3 5.7 9.4 15.8 34.3 57.4 13
Berberinemetabolism 1.5.3.9 267425_at AT2G34810 553.7 576.8 8.8 5448.5 429 402.6 316.8 295.4 166.6 1537 2800 373.7 294.5 310.8 733.4 466.3 505.3 324.5 346.1 285.2 383.7 441 655.3 500.3 1379.1 892.6 1643.5 908.4 3311 8859.2 5.6 174.6 119.2 87.8 109.8 24.6 51.5 205.7 266.2 49.2 282.4 192.1 77.3 242.5 117.2 99.2 126.4 134.5 169.8 302.7 218.9 306.9 118.3 138 320.7 272.6 558.2 277.7 569 711.2 954.2 392 673.9 958.6 307.3 7224.4 1956.9 544.3 1481.1 484.1 448.4 595.5 690.2 333.6 327.3 330.4 318.7 862.5 788.3 449.6 392.6 281.8 281.4 63.8 85.8 264.2 558.4 161.9 437.1 111.3 463.5 585.4 3075.6 513.2 634.6 686.6 353.1 1145.2 1398.6 906.6 1285.4 411.4 496.4 526.9 1310.5 266.3 1011.4 1751.5 1687.7 352 317.4 1966.7 2359.9 955.9 795.3 1194.5 707.9 848.1
Berberinemetabolism 4.1.1.25 265305_at AT2G20340 471 409.8 283.1 2659.3 407.3 1290.4 573.1 832 1026.7 1550.4 1625.3 742.3 491.6 438.2 649.1 536.3 653.2 527.2 492.2 593.3 521.3 440.7 885.4 496.3 1676.6 1002.7 391.9 448.9 501.1 273.6 146.2 274.4 139.2 211.1 296.7 123.7 166.1 291.1 223.4 140.1 556.4 379.5 84.5 276.2 537.8 170.3 229.4 408.2 157.7 281.7 333.4 343.4 219.2 284.3 167.2 314.6 884.2 858.5 721.6 791.6 925.2 1095 735.6 1119.9 1205.4 3902.4 1606.5 764.1 1478.8 287.4 261.5 346.5 407.5 249.6 297.8 210.5 191.2 183.6 126.3 164.6 166.1 363.4 366.5 102.9 184.3 213.8 240.6 199.4 251.9 150.7 228.6 188 1810.7 683.3 658.3 1265.2 391.2 494.8 1948.2 1691.3 1867 328.2 813.1 522.9 3019.5 355.1 518.3 1103.4 1232.2 235 1063.8 2555.6 1376.5 1850.4 2260.1 916 1696.9 1343.2
Biotinmetabolism 2.3.1.47 250837_at AT5G04620 245.4 361 466.4 265.6 356.6 299.9 834.4 472.6 476.4 302.9 196.5 398.8 296 984.9 366.9 284.2 282.9 327.2 315.7 325 354.4 427.9 274.6 255.1 300.2 354.2 246.9 267 376.6 306.3 228 425.1 332.9 289.5 365.8 184.4 318.2 346.1 254.4 326.8 571.3 321.5 247.2 295.8 339.2 268 403.8 448.6 527.9 330.1 398.8 1275.8 438.3 384.8 288.1 250.5 334.9 283.3 502.6 322.6 375.8 234.3 277.4 418.9 293 219.9 155.8 196.4 316.9 268.8 347.9 269.2 232.2 295 279.6 386.8 316.7 225.4 169.7 303.4 182.8 314.4 199.6 388.9 251.1 328.7 334.4 375.6 217.9 309.3 214.6 228 312.8 481.5 398.6 439.9 487.9 454.1 235.5 195.6 241.5 435.8 575.9 326.2 223.9 412.6 388.6 250.2 189.5 336.9 625.1 233.4 160.1 360.4 267.9 289.8 345.1 196.2
Biotinmetabolism 2.6.1.62 247916_at AT5G57590 656.6 363.3 1351.3 324.6 926.7 386.5 1593.5 858.1 535.1 329.1 485.1 677.1 377.7 1329.4 540.3 697.3 626.1 482.7 595.1 568.2 604.8 687.3 680.8 485.8 362.5 389 357.9 423.5 748 694.8 326.5 926.8 379.7 435.3 946.6 396.9 437.9 903 502.9 364 1061.9 612.1 397.5 694.9 896 812 768.5 1067.6 877 947.3 884.5 1119.4 738.6 911.3 400.4 672 559.7 707.1 509.6 488.9 604.6 693.3 514.8 686.4 657.2 226.7 279 281.4 315.6 503.1 609.8 427.1 432.2 288.3 319.6 329.2 372 304.8 209.5 249.3 324.9 490.1 298.4 395.4 294.6 625.5 312.9 180.8 363.6 234.8 358.8 383.2 397.9 618.7 787.2 568.9 426.8 608.2 397.1 263.7 297.8 445.1 729.1 670.5 380.6 450.3 567.2 442.2 275.6 528.6 512.9 464.2 249.7 616.8 399.3 274.8 200.3 347.7
Biotinmetabolism 2.8.1.6 260548_at AT2G43360 2688.1 2429.4 2570.3 2270.2 2807.8 1868.6 4087.1 2170.1 1152.4 1093.1 1207.1 2150.6 726.9 4153.7 2760.6 2051.7 2930.9 2497.9 2548.3 2403.6 2558.7 2668.2 1219.2 1942.4 1358.8 1449.7 1307.8 1603.8 3223.9 2718.9 1364 2829.1 1335.3 1437.5 2972.1 1329.6 1450.9 2821.1 788.1 1330.4 3383.8 1920.9 825.2 1876.3 2246.1 1691.1 1671.6 1925.2 1739.5 1834.5 1938.9 2031.5 1917.9 2025.4 1100.9 2270.3 2461.5 3169.2 2573.9 2462.1 4907.9 3345.5 2336.9 2816.6 2950.8 779.2 1253.5 1812.1 1360.6 2147.6 2082.5 1475.9 1700.7 1734.4 1570.7 1920.9 1770.8 768.5 795.6 1223.5 1142.3 858.4 1048.8 1106.9 685 1217.2 341.8 1451.1 1152.5 1256.1 637.4 776 1774.4 3135.1 2962 1864.8 2720.9 2570.4 1359.3 1053.8 1599.2 2501.6 3676.4 2689 847.4 2411.7 1675.9 1573.6 538.8 2546.9 2008.1 1348.2 864.3 2024.2 1618.8 1420.7 1565.8 1490.7
Brassinosteroidbiosynthesis 1.3.1.- 266095_at AT2G38050 504.7 491.8 380.7 592.5 535 668.3 691.3 889.5 694.8 438.9 914.5 813.9 551.8 568.6 609.4 677.1 641.2 585.8 732.3 666.9 810.2 710.2 885.2 937.6 765.9 785 389.1 400.1 510.4 530.5 755 789.6 674.7 715.4 794.7 667 763.9 668.6 785.1 568.6 609.5 801.7 675.4 673.8 741 702.4 653.2 701 595.8 624.7 655.8 872.4 766.3 813.2 780.7 591.3 737.5 682.7 615.1 585.2 637.5 676.6 637.1 679.2 671.6 772 1049.6 1006.8 790.9 722.9 569.9 513.9 582.4 586.4 548.4 598 655.3 619 431.3 477.8 445.4 456.7 501.6 622.3 556.7 576.4 459.8 547.2 475.4 618.6 547.4 471.6 840 502.2 597.6 401.3 466.1 462.6 801.1 688.6 607.3 401.4 476.9 321.4 498.4 663 346.2 1042 529.6 364.3 378.8 730.4 848 511.4 690.1 856.7 430.1 797.1
Brassinosteroidbiosynthesis NA 250752_at AT5G05690 5216.2 7676 2503.7 8281.8 3735.7 11150 6449.8 13507.2 11166.3 4453.8 15243.5 16254 6579.3 7132.2 9446.9 7323.3 9478.3 9723.5 10916.6 10343.2 10091.8 8274.7 16840.1 21931 8658.6 14977.8 2058.4 1778.7 2793.4 3082.6 6087 3710.3 7040.3 6205.5 4035.3 5501.6 7230 3955.7 5154.1 4530.8 2981.1 4039.8 8454.5 5667.9 7002.2 5436 5334.1 4232.7 4073.9 4265 4328.5 2842.4 4906.9 4820.6 5201.9 5893.6 9709.9 12525.7 6775.2 10552.8 6950.5 10047.9 11543.9 8837.6 7903.9 11071.8 13610.4 14708.8 12382.6 6255.3 6196.3 6424.8 8134.5 12479.9 13331.4 12314.7 12950 10886.5 11375 13282.6 13363.8 9184.4 8972.5 17100.3 11414.9 10750.9 6931 12207 8146.1 10709.8 5374.2 6904.6 8146.1 3672.6 4374.9 4946 9061.4 4592.1 7339.1 11111.4 7381.4 5556.1 3653.1 3613.3 5333.5 8720.3 3796.1 9335.7 5269.2 6706.9 4654.2 9759.7 8782.6 3840.2 10526.9 11290.8 3079.5 7291.7
Brassinosteroidbiosynthesis NA 252184_at AT3G50660 871.5 679.7 108.4 809.1 597.4 606.3 665.6 932.2 449.2 345.8 524.1 831.8 296.6 809.5 1035.6 1015.2 1182.6 913.6 1088.7 1007.7 535.7 709.8 301.4 777.2 717.4 314.9 496.2 569.6 481.9 732.5 1888.3 771.5 1766.2 1382.1 708.3 796.1 1778 551.2 2288.9 1942 636.1 1291 1291.7 387.9 535.8 494.7 539.2 525.5 438.4 576.1 566.6 876.2 526.4 403.4 2118.3 451.9 841.3 974.3 1233.6 488.9 352.7 901 579.9 878 1184 532.1 717.7 1425.7 798.8 508.3 582.6 693 624.5 626.9 500.1 350.5 542 368.3 382.1 427.6 460.6 917 824.3 357.4 289.7 547.7 349.5 637.2 550 525.2 359.9 506.4 706.7 998.8 1047.5 539.7 859.1 728.4 694.9 406 819.3 818.7 835.7 1063.5 390.4 783.5 760.8 719.5 229.1 837.4 370.3 894 433.9 562.1 911.9 627.4 417.5 522.2
Calvincycle 1.2.1.12 257807_at AT3G26650 57298.2 45211.8 3608.1 53987.6 42258.8 44943.9 43770.3 64217.7 60101.8 36926.8 55031.3 56188.8 44024.3 45446.1 44839.1 46152.1 46412 48864.2 43832.6 45040.5 36809.1 29758 47334.3 34266.2 26205.2 37514 21158.7 22081.2 20429.8 20788.5 19599.8 38690.7 21378.9 25674.6 43434.7 20860 25380.7 38381.3 20994 9762.8 41988.2 26066.8 10867.3 45522.7 51630.2 24497.3 28624.4 22448.2 33926 31283.2 36942.3 12878.5 22296.4 21432.8 21870.3 37710.4 38956.5 59112.8 47359.8 52105.5 47166.5 56197.7 46844.6 41894.7 49501.6 41254.1 55739.2 61554.5 63862.6 57570.9 51390.2 44541 41379.9 62211 66067.6 45838.1 57485.4 54101.4 53145.9 61814.4 56282.3 87823.5 61351.2 57073.1 64046.7 50679.5 56144.4 71860.3 59298.2 72056.6 68352 65008.3 37939.1 41865.9 43970.7 40664.6 47664.6 36561.5 44765.3 52311.7 44501.9 47118.8 44179.4 42953.5 41740.8 47033.5 47283.4 38400.2 42951.9 48973.9 55870.7 56524.8 32192.5 41010 80243.1 40974 59816.4 62645.7
Calvincycle 1.2.1.12 258588_s_at AT3G04120 30082.9 22336.2 23361.6 19264.7 26661 23556.4 24592.1 21392.2 26965.4 23444.1 14879.3 15566.2 25492.8 22336.4 27802.8 30586.2 28866 27034.2 26821 28527.9 27096.1 26533.7 14123.8 10621.8 11115.4 11009.2 29517.8 37951.8 26178.4 33682.6 23412.1 35726.7 27888 25075.4 33532.6 28386.3 26222 27129.2 31763.2 30553.7 22854.9 26089.4 23117.6 25772.1 26687.4 22664.5 26328.1 32642.1 23325 23144.8 26577.2 18799.8 27542.7 28673.5 31382.1 22220.6 19064.8 18020.6 16070.6 15243.6 17912.8 17426 16869 19139.7 18322.9 13484.5 9707.9 9622.8 12666.3 21641.2 18738.5 21271.6 17962.4 16640.1 15813.2 17513 17194.2 16773.9 17920.4 17372 16466.3 26386.4 24217.2 17957.6 23544.7 24771.4 26625.5 13284.1 20438.6 11677 22821.1 20132.4 14404.1 31457.9 28957.1 21969.8 27396 29874.7 19765.3 23046.2 18320.2 23979.8 33411.4 35303 18047.9 21422.8 29941.5 18064.6 26525.7 28616.4 18972.5 19316.3 17556.5 24884.9 17046.3 22744.4 26582.1 21511.8
Calvincycle 1.2.1.12 259361_at AT1G13440 35367.4 28681.5 18435.5 36022.7 35590.2 31752.4 25920.3 44701.2 45189 29472.2 31439.2 39952.5 37804.3 30786.1 33304.1 33209.5 35478.3 37865.2 30935.7 34496 27319 28923.7 27492.3 24451 19620.2 22452.5 23494.9 31242.7 19748 25052.9 28573 34546.6 25325.9 24400.1 41348.4 30250.1 28026.2 34649.6 28407.6 28758.8 33664.8 28993.1 25051.9 34619.3 33207.8 31451.1 31547 34230.2 32517.6 34302.1 36803 22033.5 32563.9 30274.5 24952.2 30963.6 26781.4 26375 31721.9 30242 24825.6 27209.6 29440.5 27013.4 28579.9 28347 23215.1 22969.4 30525.7 32275.8 30254.4 26043.1 21382.7 31213.2 30847.6 25816.4 28680.2 29570.5 31225 29383.6 27804.1 34610.5 28488.3 27435.7 27979 35318.5 27309.4 26930.2 29616 26882.4 31359.2 27666 27040 32008.5 29769.9 28705.2 30100.7 30373.2 30179.6 36155 30038.1 30222.1 31636.9 33247.2 26977.3 26880.7 33695.4 25727.1 29005.2 30195.5 43155.9 30584.6 25022.1 27385.8 37796.1 29109.9 38558.3 30517.2
Calvincycle 1.2.1.12 259625_at AT1G42970 42287.6 37649.8 1315.4 43812.1 36995.4 39411.6 29869.1 55878.2 47434.9 22469.8 36392.7 46377.4 31885.5 30411.4 28175.5 27979.1 29627.3 29896.2 27100 28312 19969.9 15782.8 38689.9 11017.5 10515.8 15801.9 8854.9 7693.1 13117.9 9966.1 3309.1 31953.1 4350.8 5462.6 32835.2 3914.6 4958.6 30730.7 6499 1582.5 28039.3 14710.1 856.9 31002.6 35568 15395.5 17940.4 10907.2 20297.1 18826.3 22609.8 4202 8098.7 10958.2 7137.4 29253.6 18819 23578.6 17934.4 15601.2 21699.7 26435.8 19687.2 19313.2 27906 10468.3 13745.1 17979.8 27791.4 37613.7 33491.4 33695.5 29292.2 34329.5 32841.4 28299.4 32063.5 24454.1 22849.5 29857.3 29367.4 35367.4 32301.6 23734.1 17740.5 23932.6 11999.7 30611.2 37028.8 30635.2 18984.7 27807.9 28632.7 32717.5 40135.3 33290.6 45938 29310.1 38751.3 20025.4 35389.4 43231.4 40905.6 34681.1 35576.4 42879 31182.2 24995 18996.7 44939.8 52323 35226.9 15910.2 31029.9 32065 23617.8 52295.2 31087.1
Calvincycle 1.2.1.12 262939_s_at AT1G79530 684 662.5 2478.4 172.1 1146.7 78.1 387.8 150.5 163.4 103.4 72.5 136.4 191.5 305.9 645.4 932.2 888.9 562.2 630.5 798.6 808.1 783.1 65.4 91.1 63.9 71.9 997.4 1415.7 350.5 640.7 2049.5 1468.8 2130.4 1967.8 1119.7 1895.9 1856 1118 2025.8 2646 1271.7 1893.1 2528.3 785 792.1 1023.2 898.4 1164.2 710.2 701.4 896.9 1489.8 1192.4 1190 1802.8 882.9 479.4 220.5 437.9 242.6 398 294.8 272.6 318.3 241.2 103.1 58.3 71.8 76 1036.2 1024 992.2 869.5 832.7 667.2 853.7 781 662.8 664.9 616.1 730.3 511.5 561.2 830.8 320.6 654.3 561 509.7 607.1 291.9 603.8 365.4 152.4 1223.2 953.5 542.3 842.6 2082.4 71 92 142.9 692.4 794 939.2 114.9 943.3 1201.3 324.9 116.4 791.3 115.3 146.2 158.9 758.7 162.1 176 90.3 99.1
Calvincycle 1.2.1.12 265998_at AT2G24270 10524.5 10688.4 101.7 16063.1 13432.6 9524.8 14712.8 10493 10960.1 6860.4 11107.2 9954.5 7161 10962.8 8277.7 9101 9347.4 8144.7 8197.7 7995.8 6888.6 7081.6 15215.3 12891.2 8106.2 8939 4266.5 3123.4 2393.3 3343.3 4547.5 7897.4 5967.2 5662.3 7356.9 4497.4 6105.9 7962.6 6579.5 2368.5 5796.4 4910.9 4516.7 11883.1 11577.9 6903 7921.3 8926.7 5530.4 6163.8 6124.8 4667.9 6614 7174.3 5314.4 11859.4 6628.5 4630.6 4353 4984.9 5034.8 5174.2 5267.4 5262.5 4771.4 2572.7 3332.8 3431 5895.4 14276.7 13281.4 12314.3 13752.5 20938.4 19662.7 18357.2 20335.2 15792.6 18455 18899.8 18828.5 18271.3 17270.7 20210.3 10013.1 13970.7 7749.3 17713.6 22828.9 16397.8 11913.3 16375.7 10635.1 9469.7 11993 11239.5 13489.9 8143.2 10430.5 9353.8 10051.8 12438.4 8362.9 7620.9 15027.9 13292.3 6776.4 11218.2 6143.4 16000.2 11544.9 9718.3 8637.2 11608.7 6343.1 10057 11264.1 8016.1
Calvincycle 2.2.1.1 245089_at AT2G45290 669.7 407.5 8964.2 284.8 605.3 195.3 177.6 146.8 285.7 289.1 270.1 106.7 192.2 147.4 400.3 434.8 418.8 345.8 486.5 439.4 372.7 456.7 181.4 175.3 422.5 297 686.9 1051 1474.3 1112 902.7 737.2 692.1 777.1 790 588.9 838.9 608.9 748.4 1131.5 696.4 423.4 524.9 401.4 355 788.2 742.1 1413.7 621.1 648.1 586.5 624.5 1037.2 993.4 890.1 341.1 204.7 515.8 416.5 533.9 421.4 407.1 368.4 374.8 299.1 296.4 232 78.4 175.4 547.4 533.4 493.5 428.3 274.1 209.3 274.3 286.1 259.2 139.5 199.3 184.1 300.9 330.7 226.8 198.5 457.8 291.7 223.4 304.8 241.4 299.9 194 322.4 872 569.9 293.2 476.4 464.3 220.4 194.6 211.6 624.5 450.4 986.8 367.7 431.2 582.2 350.7 142.9 433.4 208.5 327 298.7 427.5 191.8 407.3 219.3 244.9
Calvincycle 2.2.1.1 250234_at AT5G13420 3459.4 2743.8 9365.7 1155.7 3597.4 2064.2 1651.1 1753.6 1933.9 2675.1 1865.4 1376.1 1533 1588.3 4585.4 4936.5 4523.8 4964.6 3991.7 4642.6 4449.9 4678.7 1270.7 1298 1621.5 1841.5 6002.6 10311 4370.8 5385.3 7836.1 6275.4 7152.6 7129.7 5561.7 8986.4 6636 4694.3 6879.4 10224.3 4583.2 6977.5 8552.5 3350.8 4137.7 4388.3 4199.3 4844.6 4811.8 5048.8 5081.8 5833.6 4851.1 4603 6745.9 3575.5 3771.1 2248.7 3438.1 2737.4 3730 2616.8 2463.9 3580.4 2743.4 1739.6 534.4 1118.8 1169.9 3664.5 3645 3071.9 3130.5 2169.5 2314.9 2524.8 2224.6 2319.7 1975.9 2133.7 2331.6 2103.3 1949.5 1498.5 1849.8 2334 2657.4 1808.7 2608.8 1613.4 2318.7 2057 1267.6 5727 4149.3 2922.9 3385.7 4552.4 2539.2 3095.3 2260.8 2706.4 5589.5 6144.8 2716.8 3106.7 4103 2574.8 3609.5 2533.8 2480.3 2070.6 2986.5 4509.1 1570.6 2496.5 2561 2070.1
Calvincycle 2.2.1.1 251396_at AT3G60750 30029.3 24891.7 15802.5 23272 27386.6 35385.4 38687.6 51752.7 43699.3 30183.2 37449.5 45930.2 28924.5 37421.3 27644.7 24790.2 27253.9 28816.2 25434.2 26360 21475.1 21498.6 32179.2 20475.8 16605.1 22836.8 26581.7 23458.3 22936.6 22649.3 14238.2 30192.4 15253.1 15258.3 31825.8 16332.3 15022.5 33650.9 16185.4 13514.6 37942.4 21537.1 9883.8 28482.5 31750.6 19116.7 18894.3 20407.6 34532.4 36280.3 37972.4 12570.1 18997.8 21131.3 16288.7 27070 24694.7 28456.5 31864.3 28853.4 32504.8 35603 28431.6 32891.6 40130.6 5974.2 4147.8 10103.5 15316.5 37488 36047.3 32230.6 29536.4 30457.2 31640.4 26959.3 28290.9 22141.5 21928.3 24888.2 25613.1 31990.1 25673.7 17985.8 17278.8 23225.3 13253 24351.7 34008.4 22417.3 18206 23284.9 29787.6 32226.1 37021.4 26623.4 29813.7 25113.8 31811.2 33883.6 28401 30882.3 35906.8 30584.7 26443.1 30825.3 30625.1 23002.2 24093.9 29435.1 40119.2 28614.8 20101.3 24974.4 42977.2 26749.7 43529.2 33797.6
Calvincycle 2.2.1.1 260967_at AT1G12230 2405.9 3150.9 1515.8 1568.3 3099.9 2204.1 4028.7 2842.2 1736.4 1332 2524.9 3152.3 868.3 3779 2551.1 3184 2277.4 2584.5 3416.5 2998.6 3386.2 2545.9 2769.2 5134.8 3520.6 3982.1 1307.6 1093.8 993.9 1067.4 2817.8 3396.1 3344.2 2980.7 4277.2 3520 3503.9 3614.5 2614.1 2295.9 3489.4 2181.6 2993.9 5233.2 4374.1 2996.4 3044.3 3348.3 4384.2 4484.2 3800.8 3285 4349.5 4003.6 2327.1 4105.3 3455.6 1873 2404.1 2942.5 1387.1 2264 3325.3 2451.3 2083.3 845.4 479.3 907.3 870.3 4850.2 4264.7 5176.3 5231.8 7013.4 7734.1 8237.9 7589.8 5834.3 5478.5 6874.5 6975.7 2726.3 3701.2 6290.1 3706 3630.9 2660.9 5491.4 4476.6 4498.2 2924.4 3318.8 1878.6 2409.4 3436.1 1529.1 3977.8 2127.6 2051.5 1201.6 2091.4 4020 3181.4 2945.2 1241.6 3298.4 2176.4 1949.4 878.5 6980.4 1623.9 1458.5 1155.2 1916.5 1124.9 1854.4 1156.3 1317.6
Calvincycle 2.7.1.19 255720_at AT1G32060 34839.3 33838 176.1 36226.8 29810.3 37320.5 25772.3 53596.3 48054.4 24233.9 42837 50841.8 28636.7 29645.4 30972.6 27985.2 27953.6 28976.7 25516.1 27019.8 20557.3 15516.9 37076.8 22300 15628.6 22724.2 10137.4 7706.1 10085 9183 7239.9 23485.4 7800 8898.5 26131.6 10757.9 9109.8 25748.3 9467.2 3824.5 28643.2 15014.6 2250.2 29306.1 34130.1 7608.9 9856.6 7494.5 14283.4 14202.9 17841.1 4167.7 5602.1 10133.3 7899.8 28878.7 21763.9 32435.3 23187.2 23523 19883.8 31070.8 26662.1 26406.5 32801.4 5855 6726.9 12435 24031.9 36445.1 34220.9 32929.9 30509 38722.4 40462.2 31973.5 37646 26414.9 29394.9 33820.5 31399.6 52249.9 38388 39791.8 26962 30330.1 16909.9 37522.6 40096.8 35765.5 24035.5 28766.7 29581.2 27216.6 29287.1 33478.6 35718 22109.2 36020 35873.5 36774.3 37387.2 31214.2 25442.4 33861.8 31111.4 26158.4 28717.9 28394.7 35610 43951.5 43298.4 20738.1 27168.9 54893 30985.7 52072.3 40701.5
Calvincycle 2.7.2.3 246393_at AT1G58150 330.1 224.5 149.5 236.8 167.6 227.1 381.9 274.4 225.7 111.2 271.8 212.2 163.3 225.6 208.6 200.7 244.7 218.6 341.3 242.4 211.2 163.3 287.7 292.5 172.2 177.5 113.1 217.7 155.1 111.2 313.2 333.4 375.3 475.8 411 509.9 428.5 529.6 421.5 275.6 532.5 486.6 396.5 349.9 480.4 71.9 76.5 59.7 314.3 583.2 419.1 1026.8 350.4 450.3 332.2 303.6 312.7 54 380.6 389.7 101.1 100.5 254.7 62.9 69.1 316.1 303.1 286.2 293.5 617.4 712.8 780.1 765.9 702.7 713.9 528.9 733.3 478 561.6 540 642.5 517.1 637.4 1123.6 656.3 663.9 522.7 541.8 654.9 553.1 399 359.7 229.6 160.4 266.3 231.2 831.9 354.4 231.1 128.2 190 330.7 179.4 218 184.1 616.1 279.1 262.2 119.1 378.3 297 199.6 126.8 105.3 215.8 173.6 172.1 196.1
Calvincycle 2.7.2.3 256228_at AT1G56190 7157.2 6357.1 3841.9 7462.5 5229.5 9514.7 6233.7 12256.1 7152.3 7837.5 5880.1 10113.8 2386 6292.4 5295.7 4986.1 5234.6 4945.6 5050.1 4769.6 3827.1 3403.7 5932.7 2688 2219.6 2643.8 7339.3 4659.1 4830.4 4641 2630.5 9866.7 2970.6 3074.7 8381.3 3672.5 3190.2 8867 3359.5 3195.4 12440 4551.9 1907.7 6551 6658.6 2603.9 2601.9 2573.3 4594.7 4070.5 4264.1 2407.7 2161.9 2561.9 3009 7049.9 4142.8 4290.5 5099.1 4298.8 5503.8 4362.6 3792.8 4320.1 5012 4495.8 7187.3 6949.5 7460.6 5053.2 5178.9 4473.6 4700.3 2992 2564.1 2896.1 2494.7 1720 1310.6 1862.6 2031.3 2777.9 3491.3 2500.7 1918.1 2946.4 1469.8 2757 3971.4 2556 1735.3 2618.1 6913.1 7470 9677.3 9785.2 9212.5 7402.3 12169.5 5929.2 10700.9 8814.2 8178.3 6743.2 9612.3 11026.1 7240.5 7948.2 5254.5 9176.8 18745.5 9716.5 6031.9 12975.7 10476.8 8094.1 16613.7 8982.4
Calvincycle 2.7.2.3 257699_at AT3G12780 27884.7 23232.4 7725.8 26777.1 20678.6 29346.7 21121 36502 27735.3 19719.5 26739.4 37291.9 13979.4 24489.3 20969.6 22215.9 21228 20155.8 19274.7 19845.4 16979.3 17657.2 21167.7 15247.4 14933.9 18023.2 12695.4 12424.8 12876.7 12357.2 3834.1 20728.9 4281.5 5057.7 21909.8 4579.5 5082.7 22121.3 4991.2 2688.3 22896.7 9069.7 1781.6 20719.8 20705.4 10490.4 11424.6 10495.7 14622.4 14588.2 16688 7868.3 9068.3 10597 4900.8 18194.2 19579.4 29819.2 23285.6 22687.1 21704 31415.3 24684.1 21403.4 28077.9 17651.7 22012.6 28731.7 32045.5 20282.1 20854.6 20358.4 19091.8 19337.2 18018.1 17352 17488 10852.3 10230.7 14244.9 14288.7 21766.5 19713.9 11000.7 9461.1 13397.5 6529.3 13959.7 21184.8 13555.3 9594 14332.5 23880.8 20426.1 24536 24426.8 24843.4 22357.1 33229.4 28787.2 34577.1 25022.1 24071.2 20734.2 21285.5 25239.4 24052 25088.9 25738.3 24656.4 37173.9 38663.8 17787.1 21973 42924.3 30100.3 40795.2 36445.9
Calvincycle 2.7.2.3 262944_at AT1G79550 15166.9 7697.8 25129.1 10299.3 19095.8 9019.2 13721 9042.2 11824.8 10337.8 6583.2 6144.2 5532.5 8403 10377 10813.4 11624.2 9605.8 9372.5 9587 8523.1 9821.1 5320.1 4282.6 7297.1 3870.2 13112.8 14864.7 8244.3 14796.9 12751.7 18302.3 11948.7 12209.9 16721.8 14694.9 11461.2 15015.8 23166 14274.7 16048 16205.5 10699.4 12020.9 10180.7 12775.7 15100.1 24071.4 14339.5 13262.6 16315.1 10236.5 15365.5 17284.9 20246.3 11793.6 8225.5 7879.1 6567.9 7448.4 7618.4 8572.7 6859.7 8135.2 7883.6 5265.4 3090.2 4479.3 4733.8 9257.1 8965.2 8875.5 8347.7 7017.5 6492.4 6444.9 5947.1 7075.8 8320.6 6751.7 6185.7 10921.9 12296.5 7519.2 9259 14194.9 13266.2 5805.5 7790.3 5967 9097.1 8094.7 6335.1 13316.8 12103.5 10052.8 9099.2 12890.5 8218.8 7248.4 8854.5 11239.8 11098.6 15932.5 8473.6 8710.6 11846 8647.6 9498.4 9772.9 11927.6 7195.8 7507.6 12238.2 6694.7 7519 10937.5 7636
Calvincycle 3.1.3.11 247278_at AT5G64380 687.8 619.1 360.7 944.1 519.3 2563 2301.6 2767.7 1665 921.8 2305.1 2838.5 695 2214.2 1209.2 1077.2 1246.9 1112.7 1363.8 1268.8 1146.5 1031.4 2965.6 1576.5 416.5 1023.5 261.2 319.8 389.4 539 448.4 1016.8 441.2 440.5 1170.9 540.4 553.3 1138.8 538 320 1013.5 849.9 407.2 1550.6 1388.7 1587.9 1584.9 1793.8 929.9 932.3 1143.1 950.1 1012.1 1053.4 328.7 1489.4 1315 2066.2 1189 1245.6 1124.2 1900.6 1730.1 1762.4 1595.9 638.7 571.2 835.5 1497.4 1277.3 1172.6 1212 1266.4 1009.3 1100.2 1214.8 1243.4 605.8 810.7 983 826.5 1050.3 1128.4 1048.3 829.5 699.1 362.7 1229.9 1167 1179.5 722.1 726.5 2075.2 538.5 863.4 873.9 863.3 969.4 1930.4 1368.9 2046.9 489.8 646.6 471.1 803.7 875.8 761.2 1312.5 939.6 674.1 1010.5 1646.2 854.4 723.8 2240.7 1422.9 906.6 1276.4
Calvincycle 3.1.3.11 251885_at AT3G54050 16073 13684.9 641.8 22300.9 14704.9 22942.5 14494.4 29275.1 22194.6 12148.3 21767.3 29466.9 10626.4 17339.7 11622.6 11503.9 11954.1 11738.7 9389.6 10485.6 8445.5 6902.1 20964.2 8371.3 6981.8 9203 3865.6 3270 5771 5141.5 1834.1 12905.6 2221.4 2677 12369.8 2241.8 2368.5 13368.3 2843.1 1026.7 13079.4 4982.7 596.3 12161.4 13739.3 2491.4 3338.9 2021.4 6146.3 6320 7390.5 2074 2184.2 3267.4 2678 11820.2 8910.2 9559.7 9944.3 8838.9 10162.6 11697.9 10291.4 8995.5 13105.7 5224.6 5524.5 8275.9 13662.1 12382.7 11715.7 10915.6 11630.2 9198.7 9695.4 8877.9 8956.6 5806.7 5863.6 7214.3 7561.6 10592.6 12800.3 7962.4 3906.7 8562.8 3311.9 7795.5 15492.7 7697 5440.3 8776.4 19794.6 14243.5 17751 17800.2 15202.5 11515.7 22627.5 14717.9 23089.1 17021.9 16500.5 11723.8 18723.4 16294.6 11824.6 17610.1 12353.3 14612.2 29403.5 22643.7 12699.4 14882.5 27756.7 17598.2 28127 19293.3
Calvincycle 3.1.3.11 260837_at AT1G43670 4431 4714 1157.8 8717.5 4652.8 11838.4 5854.9 12757.8 10212 10795.3 12206.1 14603.5 6322.5 8256.6 5884.7 5588.6 5666.4 5422.5 6311.3 6508.8 4564 3951.4 9162.9 5263.4 2602.8 5396.5 2986 2124.4 4221 3205.1 1796.6 5625.5 1991.9 2310.4 5505 2662.2 2501.8 6443.1 1870.2 1709.4 7484.1 3240.6 2882.3 7229.9 8370.3 2887.3 3272.9 2103.4 3970.1 3492.7 4225.5 1621.2 1975.2 2281.3 1963.3 6911.3 6412.9 7051.1 5771 6944.9 5797.9 7423.5 6845.8 5316 10937.7 3618.2 9641.4 10883.9 10351.7 12700.3 13197.9 13653.2 14686.4 19954 20264.6 16764.8 19073.6 17694.6 17729.8 18668.5 18864.4 19258.5 16192.7 13573.4 17176.7 15425.7 19996.6 12597 17996.4 12194.5 13827.4 17181.3 9532.5 6346.3 10554.9 3967.2 4496.2 2144.2 12175.3 6776 9370 6126.6 9713.3 6156.6 5396.5 3629.1 2538.4 6842.7 7281.2 7528.4 5369.5 11996.6 4571.4 4064 14917.8 7137.9 9200.6 11056
Calvincycle 3.1.3.37 251762_at AT3G55800 31372.9 28001.4 1288.7 33425.8 23773.9 26156.8 21826.6 40944.5 34237 13616.3 22405.8 36004 18109.6 21326.1 27019.9 24358.6 23535.2 24567.5 21758 21521.1 15421.5 14008.1 29093.4 8168.7 6402.3 8928.4 5198.6 4181.5 8951.7 7178.6 2334.6 18152.5 3018.1 3663.9 19443.6 3805.9 3060.3 18052.6 4672.9 1025.7 20538.9 10963.7 710.7 18861 20985.1 5519.3 6279.1 6296 14314.9 15377.3 19277.3 3071.7 3236 5535.5 4560.1 17794.2 16662.6 25386 18310.2 18309.7 19631.6 29698.8 16605.5 9526.5 29777.4 8345.4 17672.5 16014.8 26946.3 23999.7 23707.4 22924.5 21468.3 20327.8 21381.2 18557.1 20389.2 13564.9 15053.5 17629.9 16452.3 24244.6 21612.8 16112.2 9635.1 15615.8 6821.5 17359.9 27705.3 17847.9 13595.7 16989.4 20576.5 22669.2 24497.7 30324 27281.1 20471.2 30336.3 21649.9 28148.3 32529.4 26712.7 17188.7 30892 26551.9 19882.8 21112.3 16414.2 30011.5 42668.8 31380 13099.1 25872.2 41032.4 19629.1 46225.3 25747.9
Calvincycle 4.1.1.39 264474_s_at AT1G67090 58670.4 44038.7 4968.8 55118.4 48888.7 52744.6 53933.3 78527.3 61309.3 45339.5 57753.1 71000.9 62670.5 56885.7 51961.8 47797.6 54529.6 60709.5 50034.6 51809.4 41607.5 40589.9 49539.3 36254 39415.7 45694.4 34969.7 36948.2 36548.4 38490 37424.8 47839.7 35575.1 35086.7 56622.5 40201.3 40607.3 51045 40493.2 27248.2 57960.6 45427 18774.5 49799.6 59536.2 37949.2 35310.7 38302.2 42776.8 43438.6 48414.7 20898 32536.8 34447.6 32050.1 43986.8 51466 79301.5 63851.1 74959.1 65051.7 82104.3 63314.1 67570.6 61477.2 50618.5 62844.9 76820.4 75736.3 55327.4 50344.1 46197 39940.8 56378.7 59539.6 42781.3 53701.3 46517.1 48381.6 54106.9 47871.5 88546.1 56046.1 57000.7 58316.8 51670.4 48852.6 62488.2 60283.1 58610.9 57582.1 55914.5 40446.3 52123 49910.9 43954.4 53239.7 39895 45040.2 60425 45831.8 48837.1 50310 55176.4 40098.1 46620.4 53128.6 40869.9 50397.1 52941.9 53162.8 62573 36624.7 38227.2 97434.5 45694.7 62448.1 74974.5
Calvincycle 4.1.2.13 250917_at AT5G03690 972.8 738.7 552.8 775.2 688.1 1005 907.3 635.3 846.8 839.8 1004.4 498.2 867 688.6 705.8 692.3 796.6 747.6 688.3 703.1 582.3 468 586 618.5 528.2 572.7 707.4 835.5 664.7 803.4 653.4 822.5 552.7 546.5 1012.2 634.9 672.3 818.5 531.9 641.8 855.7 757.2 540.7 590.6 625.4 877 781.7 791.5 787 842.6 865.9 1700.6 747.6 999.7 793.8 746.6 536.1 703.5 563.8 989.4 701 961.1 616.8 894.1 700 1043.4 759.2 721.8 578.2 596.1 556.5 669.2 510.2 583.7 618.7 623 577.4 537 420.8 528.7 445.8 625 757.5 643.8 812.3 858.9 538.1 507.6 499.4 698.1 1190.9 863.4 756.2 849.3 620 673.1 812.5 654.3 792.8 1019.7 717.5 656.1 745.2 679.8 430.7 776 688.7 658.1 708.5 668.5 711.7 930.2 755.4 522 686.9 694.6 491 1129.9
Calvincycle 4.1.2.13 252022_at AT3G52930 18672.7 14891.5 19601.2 8643.8 19119.2 9909.3 17504.1 11420 10807.1 10453.9 7070.8 7332.6 12867 14715.4 18490.2 18286.3 20350.1 20043.4 17628.3 19828.1 15415.1 16348 7704 8354.1 10559.7 7523.4 21832.3 28862.3 22993 25528.3 22417.8 23607.6 21772.8 22475.8 22326.1 22111.9 21069.1 19553.4 23198.1 25715.2 25025.8 19027.3 17436.8 16283.9 15095.7 16180.9 14878.5 20755.7 14499.9 14805.9 17104.5 12335.3 17907.6 18104 20193.7 15765 13612 7303.7 15380.7 13700.8 12278.9 8712.3 12242.1 16025.4 9402.4 3853.8 1483.3 2945.7 3863.5 17341.1 17471.2 15472.5 14502.3 14164.2 12407.3 12633.2 11507.6 11620.8 10412.6 11652.1 11484.3 20322.1 17091.7 13331.1 12224.3 18532 17511.6 11759.8 12285.4 9981.6 10832.5 8665.1 8144.8 24781.4 20238.1 15633.3 18652.8 19707 8904 8931.2 9553.5 14181.6 21686.3 22352.5 8318.8 18418 15935.8 10749 10299.9 14874.3 15927.2 8032.3 7929.3 18695.1 7736.9 9443.5 15554 7737.7
Calvincycle 4.1.2.13 252929_at AT4G38970 42317.6 38067.7 418.7 49149.9 48362.4 40197.4 31772.7 58864 50003.1 30693.1 39537.7 50564.9 40976.9 33802.8 36355 32676.6 38549.1 46469.6 34424.1 34809.8 26213.8 23910.7 38745.3 16919.9 17896.6 22208 13255.7 13215.2 19926.1 15641.6 7242.1 37259.9 9081.6 8571.9 38608.5 9728.1 7398.9 34233.1 15390.8 3789.2 38016.5 24609.2 1900.3 31022 40873.3 20679.6 22149.8 19134.4 20956.8 24076 27083.5 7767.1 11391.5 17925.4 13381.5 31461 22709.4 27749.7 25513.2 24202 29579.6 36467.3 21786.1 29575.9 32011.9 18542.2 37764.4 44032.6 43239.2 41377.4 36215.1 33103.9 33550 39790.4 39826.1 32224.1 36217 28415.7 33312.5 35038.2 33218.3 66121 50671.2 41853.9 29450.4 39937.6 23003.5 42382.3 46863.8 42281.2 30171.5 34005.3 35463.9 39709.6 42234.9 37152.2 41313.8 31056.9 43198.3 41780.3 40587 39195.3 36897.6 37228.2 46443.2 43243.9 32397.9 36331.4 35118.7 42231.4 55999.8 47791.8 29320.1 40210.5 61229.1 33735.9 53791 49603
Calvincycle 4.1.2.13 253971_at AT4G26530 1397.9 1932.8 4.3 10683.8 1581.7 18265.8 4074.9 16307 18871.5 5505.3 34696.5 25198.9 7812.1 8119.3 4566.7 5558.8 5178.8 3652.7 3158.3 3092.5 1863.1 724.3 19063.7 12136.6 4852.8 7494.2 436.2 13.7 1043.2 1265.5 19.7 2508.5 5.4 7.2 2037.4 10.4 7.5 6098.8 6.4 7.6 4192.9 739.3 8.3 11901.1 13983.9 17.9 18.7 9.6 601.3 710.7 911.2 179.9 150.8 58.9 13.5 10455.2 10512.7 10923.2 5918.8 9560.8 6652.9 8890.1 10846.8 6983.2 9562.4 1015.1 2650.1 12732.2 14276 29162.3 27459.3 23457.7 20458.3 24359.9 25181.9 16887 22221.2 5878 6687 8589.1 7661.8 13189.5 14980.8 1876.9 938.5 802.4 233.3 3061.8 21648.1 2212.5 1739.1 3218.8 22141.4 6596 11232.1 1919.5 931.7 632.8 11373.3 6278.5 9932.5 1690.8 6190.1 4631.8 1198.1 974.6 1236.4 7651.5 5891 1524.5 2751.2 9354.6 4849.8 672.8 8558.4 9869.9 2373.3 9036.8
Calvincycle 4.1.2.13 263761_at AT2G21330 39443.1 32238.7 4470.2 47610.8 34344.8 29430.2 21534.2 41728.4 46602.6 19240.1 31195 35544.6 38912.1 20794.9 29747.5 23290.6 31717.5 24175.8 23529.9 20083.7 18516.6 11914.5 39681.8 11527.8 11041.8 14106.1 5147.4 5000.2 10964.1 7814.2 1644.8 23846.4 2302.4 3493.8 22424.2 2765.4 2819.2 20881.3 7957.5 1044.3 21229.7 11817.1 412.5 25930.8 28369.2 14049.8 14619.9 10032.9 15062.6 15416.7 17441 3529 5575.7 8036.8 8040.4 23491.1 12637.3 16985 11645.8 13436.6 11093.6 22781.6 13992 10945.9 16494.6 5340.7 20843.1 22846.9 31099.3 25910.8 24865.1 25145 23167.1 26296.5 26271.6 21479.6 24780.8 16900.7 18913.9 23074.5 22741.8 47884.9 41073.3 25508.4 18716.2 35298.7 17975.1 26655.1 34759 28464.6 20786.1 26725.2 28706 22511.2 23221.4 33003.9 31570.9 25373.5 33777.3 28218.3 36044.1 36272.8 28131.6 20701.1 33909.9 27869.1 22034.2 26213.3 23465 34538.6 45967.3 43956.4 17662.5 29153.5 53154 25261.3 46899.9 39266.6
Calvincycle 4.1.2.13 263921_at AT2G36460 5703.9 4456.5 13709.1 4383.4 8224.3 6582 6523.9 4338 5846.5 9485.1 5366.7 3339.3 4213 3638.1 2632.2 3073.1 3138.5 3235.2 3350.2 2989 3442.8 2981.5 3640 5236.4 5168.1 3920.6 8567.5 8534.9 7930.4 9317.1 7383.9 8044.9 7322.4 7874.5 6863 9020.7 7394.7 6622.7 12973.1 7543.1 6957.8 9745.8 7337.1 6890.6 5175.1 8403.5 12493.1 18177.2 7916.2 6822.2 8130.7 6049.2 7992.1 8889.9 12320 7174 3543.7 3010.4 3360.9 3412.4 2041.8 3262.7 3928.1 4587.9 3810.2 8078.2 4456.1 3606 3113.1 5456.3 5444.4 4552.1 4189.3 4869.1 4668 3984.9 4475.2 6236 6488.5 5538.4 5611.3 9433.9 11277.2 8705.4 11678.9 10200.3 12162.1 6112.3 4649.9 6248.5 9006.9 8566.5 4729.2 3973.9 4795.3 3002.7 3814.5 3578.8 4162.6 6627.6 3729.2 4473.5 2662 5170.1 5838.8 3973.6 3325.6 4787.8 5984.4 5682.6 2869.4 3619.5 6514 3834.7 3419.7 5825.9 3340.4 4330
Calvincycle 4.1.2.13 265735_at AT2G01140 4923.9 5323.9 12085.8 2736.1 5803.9 2182.5 3437.1 2673.5 2914.9 4428.3 2233.6 2120.9 2660.5 2954 4343.5 4847.5 4524.3 4211.6 4543.5 4383.5 4586.3 4415.1 2568 3587.5 4144.6 3340.1 8611.3 11532.2 7744.7 6875.7 6426.1 8490.1 7439.4 7086 8321.1 8510.5 8160.4 5709 5697.9 8831.5 7346.4 6217.9 7000.4 5981 5825.8 9890.5 7935.1 9901.6 10284 8896.2 6640.5 6402.6 10690.1 9660.9 8233.6 5813.3 3816 2779.9 3775 2969.7 4149.5 2750.5 2562.7 3596.8 3284.1 2587.2 1969.6 2093.1 1712.3 4789.5 5347.8 5352.9 4703.3 5946.3 4721.4 5331.5 4864.1 4266.3 4174.5 4802.1 4109.4 3325.9 3470.9 4059.9 2947.9 3707.1 2473.6 3706.9 3214.2 3578.4 3089 2804.6 2541.3 5264.6 5100.5 3409.5 5716.3 5301.6 2246.6 2605.8 1944.8 4358.7 5001.3 5949.9 3659.6 6367.8 3937.4 3063.2 3254.4 5404.2 4372.8 2205.1 3406 6165.4 1301.9 2679 3089.1 2094.7
Calvincycle 5.3.1.1 251801_at AT3G55440 18489.6 15467.2 19953.5 17005.1 20112.2 22684.7 20389.5 25844.3 24644.6 22268.9 21073.7 22709.4 24294 19704.1 20433.5 19892.5 20550.6 20140.2 22565.1 22201.2 18476.1 18747.1 15484.6 15309.4 19492.2 19410.3 19233.2 30114.4 23907 25882.3 18174.3 26251.5 17885.7 17021.2 27229 22363.4 16387.6 24715.6 17382.7 18449.3 26288.1 17983.2 12639.2 22112 21909.4 23388.8 22376.5 28693.9 22774.1 23435.7 24000 15910.3 24102.3 24674.6 16699.6 21465 19312.7 21306.2 20314.8 18632.6 20409.9 19696.4 18143.3 17722.7 20440.2 25746.1 24824.1 22062.1 22979.4 20348.9 19709.9 20338.8 16164 16709.4 16231.9 14903.1 14276.4 11689.1 12726.9 12256.4 12185.7 15647.4 14521.7 14838.9 11094.7 17728.8 9174.8 11131.6 12969.9 9807.5 9018.7 8959 14347.9 21731.6 20347.5 18027.4 19330.7 25089 20544.5 16778 19849.3 16127.2 20048.3 20138.6 15541.4 19369.1 25480.1 16808.3 15110 19099.1 20249.5 17701.8 14499.8 18804.5 20786 18754.1 19819.1 18805.3
Calvincycle 5.3.1.6 259098_at AT3G04790 14755.8 12474.1 1187.7 17676.4 12925.4 11636.1 13936.1 17844.9 11058.4 7744.1 8071.8 14467.4 6007.8 15331.1 9479.6 8759.2 8524 8324.4 8717.2 8400.3 7084 6303.3 9482 3346.6 3649.8 3846.6 3670.8 4058.4 8504 7147.4 2058.5 13743.5 2050.3 1980.9 12492.8 2381.3 1859 12166.8 3316.3 1916.9 14791 6718.8 1185.3 7951.8 9409 4883.9 4543.2 5193.8 6569.8 6449.9 8452.2 2068.8 3849.8 5412 2904.9 7343.2 8101.5 10688.5 8436.6 7451.2 9310.9 8943.3 6969.1 9164.4 12888.6 8567.3 14655 14999.6 10114.4 13265.3 13460 13429.6 12539.5 10481.4 9360.3 10137.2 9921.5 5044.8 5488 6570.8 6888.8 9328.9 10597.3 5140 3868.9 9527.1 3308.6 5864.9 10661.3 6171.8 4193.1 6486.7 9929.7 9964.4 13966.6 14201.7 13023.5 10730.5 13523.5 6495.1 14011.5 13495 13695.7 9939.6 11226.6 13808.9 8380.2 10532.1 6868.7 14715.3 22407.4 11882.9 4905.5 11948.6 11062.9 9439.2 23014.3 9335.8
Calvincycle 5.3.1.6 259749_at AT1G71100 615 386 916.7 483 480.4 457.5 449.8 338.2 475.3 958.5 474.7 391.9 1007.9 585.1 479.2 475 495.9 520.2 395.1 574.8 371.3 424 426.8 623.5 1099 1017.7 1549.7 889.7 1473.7 1263.5 471.3 672 331.3 259.8 692.8 263.2 336 696.8 266.5 414.7 513.3 420.8 246.2 502.1 390.3 708.3 545.3 577.6 700.1 505.3 422.8 679.1 497 750.9 384 528.3 558.4 619.1 368.1 508.7 502.2 336.9 377.6 437 360.9 934.4 1040.7 1054.7 788.1 404.9 416 465 348.3 318.3 309.7 375.3 316.3 292.9 350.9 313.1 230.9 460.8 376.6 410.6 413.5 491.2 586.2 318.8 340.7 324.9 436.5 392 448.9 711.9 483.8 445.5 313.2 267.8 522.4 575.4 546.6 364.9 358.4 596.7 551.9 229.2 175.7 512 807.5 302.8 368.1 441 800.9 527.8 349.7 526.6 529.3 484.2
Calvincycle 5.3.1.6 265742_at AT2G01290 2427.5 3852.1 1077.5 4113.6 4365.8 1228 1783.5 1384.9 2359.7 1470 1539.4 1247.7 2978.9 1924.1 781.3 660.2 759.4 613 590.1 616.2 570.3 736.1 1462.3 904.2 951.9 1048.5 912.4 798.6 1521 1959.4 227.6 1563.2 188.9 264 1455.5 339.2 172.5 1812.6 1105 227 1951.4 865.4 392.2 1718.7 1974.1 1390.8 1483.1 1226.3 1327 1145.9 1567.5 1162 1071 1348 934.8 1461 994.5 524.6 922.8 816.1 807.1 822.2 980 1000.8 981.8 1189.3 864.8 1110.6 980.5 3031.6 2963 3597.4 3147.7 3413.4 2994.9 2933.3 2861.1 2493.8 2939 2881.9 2573.2 1629.1 1527.7 1633.2 1846.9 2918.7 2535 1512.4 2023.7 1236.7 1943.2 2502.6 1769.6 1050.5 1287.3 2780.7 1709.6 1414 1893.3 1124.8 1309.2 5449.6 1558.1 1077.6 3893.7 2426.3 662.6 1496.4 1103.7 5205.6 3896.1 1444.4 950.6 1495.9 1249.2 967.9 3085.2 1446.2
Carotenoidbiosynthesis 1.14.-.- 247936_at AT5G57030 2808.6 1969.6 935.7 4973.5 2859 3712 5735.8 6166.4 4346.8 1606.8 2923.6 5471.8 1494.3 5325.5 2864 2041.7 2385.3 2249.6 1897.2 1993.2 1853.9 1898.3 5174 1929.9 1389.8 1830.1 1331.4 1212.9 1744.2 1444.5 1066.6 3075.8 1112.1 1150.2 3019.4 1448.4 1175.8 3348.9 1838.2 777.7 3490.9 2161.3 728.1 2754.5 2661.8 2422 2524.9 2796.9 2564.5 2757 2968.7 2131.6 1533.1 2194.5 1711.8 3004.6 1800.9 2703 2590.5 1919.2 2127.3 2737.7 2302.7 2982.8 3208.3 1901.7 2210 1961.9 2972 2726.6 2766.4 2760.3 2829.7 1823.3 1676.4 1888.4 1852.7 1534.7 1310.4 1462.1 1616.1 2032.2 1794.3 1802.1 1261.6 2256.5 1337.2 2280.1 2442.5 1853.3 1431.4 1948.2 3462.3 2710.7 2488.2 3837.8 2042.7 2737.9 3169.6 1657.3 3575.7 2695 3002.7 2272.3 3576.4 2901.2 2636.7 2829.1 1100.3 2446.6 5615 2715 1421.3 3579.3 2838.9 2299.8 3251.5 2135.7
Carotenoidbiosynthesis 1.14.-.- 259140_at AT3G10230 4340.8 4337.1 914.2 7278.5 4189.6 5866.4 4107.1 6453.6 7772 2991.4 5944.9 6344.7 4707.9 3947.1 3685 3165.3 3478.5 3096.8 3078.1 2740 2731.4 2413.7 6981 3774.9 1584.3 2908.8 1997 1392.9 1380 1666.4 1950.8 2640.4 1995.3 1746.1 3247.9 1834.6 1649.7 3320 2394.7 1473.2 2321 2223.8 1586.2 3509.3 4212.6 2122.5 2421.2 2497.9 2477 2598.5 2944.5 2635.2 2043.2 2614.2 2522.7 4231.4 2706.8 2897.3 2191.9 2990.6 2092.7 2881.8 3056.9 2625.6 2569.1 1751.2 2658.2 2249.5 4449.6 4505.9 4770.4 4374.6 4484.3 5441.3 5804.3 5311.2 5569.3 4330.8 6041.8 5207 5245.3 5439.4 5640.5 4519.3 3009.6 4378.6 2747.4 4388.9 6393 4350.4 3105.6 3832.5 3764.8 2373.3 3545.7 5903 4146.1 2829.1 5121.2 4007.6 5328.9 5513.6 3258.9 1684.5 7101.2 4153.2 2562 3457.2 3604.6 4286.2 8290 5264.6 2991 3779.3 6389.7 3611.2 8783.4 4466.3
Carotenoidbiosynthesis 1.14.99.30 259092_at AT3G04870 5347.2 4239.8 1590.4 4438.6 5806.6 6602.1 8456 9429 9285.3 4315.9 4196.5 5149.3 5121 5296 4760.2 4491.6 3727.3 4114.7 3939.2 4007.2 3313.4 3312.9 4729.4 3342.2 3089.2 2825 3103.1 2797.9 2677.3 3049.9 2165.2 4268.9 2480.8 2385.8 4668.5 2184.3 2090 4436.4 3358.5 2270.7 4157 3606.6 1818.9 3683 4793 3462.6 4372 3904.2 5202.9 4099.7 5168.9 2226.5 3109.4 4559.6 3775.8 3734.6 2782.3 3761.7 3084.2 3572.7 3294.4 3705.6 3776.3 2748.9 3498.2 2022.7 1531.8 1317 2667.1 6302.1 6191.9 6979.6 7227.4 5393.8 6385.7 5784 6096 5672.1 5580.3 5741.8 5720.1 11197.7 10141.4 4692.3 4491.3 7811 5814 3811 7778.8 3566.9 5610 5508.7 3418.8 4450.3 5724.2 4919 4022.7 4340.1 4170 3506.3 4453.3 6204.7 6133 5400.6 5567.3 4256.5 5389.7 3170 3852.9 5519.7 6393 3867.5 3348.7 4169.3 5053.2 3308.6 6267.5 3277.1
Carotenoidbiosynthesis 1.3.-.- 245284_at AT4G14210 3306.1 3458.2 1502.1 4767.9 4553.9 7210.5 5983.9 7427.3 6949.8 4210.9 5734.8 7036.2 4062.9 5469.3 3938.3 3654.2 3618.1 3830.3 3372 3282.2 3516.3 3143.3 5596.2 2781.8 2075.7 3011.6 1995.2 1683 2927.9 2560.5 1256.8 3482.1 1558.4 1769.3 3755.7 1559.1 1136.8 3887.8 1871.4 1066.1 3208.6 2931.1 918 3658.3 3833.4 3090.9 3207 3939.8 3592.6 3198.2 4063.3 2172.6 2554.8 3491.2 2204.5 3832.7 2719.4 3582.3 2592.7 3305.8 2789.3 3558.9 3968.4 3325 3438.3 2106 2226.2 2570.6 5038.5 4197.7 4404.4 4884.7 4746.8 3538.6 4464.5 4030.8 4551.6 3638.3 4821.8 4099.5 3873.7 5573.9 5234.2 4495.7 3660.2 4299.9 2978.2 4072 5690.6 3691.6 3414.2 3964.6 4375.9 3810.6 4271.2 4321.3 3424.3 3098.5 5009.1 3945.8 5751.5 4580.8 4752.1 3454.1 4876.1 3682.4 3773.6 3891 4916.7 3310.7 5323.5 4455.6 3476.7 2988 5958.2 3492.9 4891.3 4155.2
Carotenoidbiosynthesis 2.5.1.32 250095_at AT5G17230 11455.4 13354.6 950.9 13617.3 10789 7529 4557.8 10458.9 7214.7 5243.8 8144 9112.6 3583 6220.1 6504.6 6053.9 5649.3 5786 4915.2 4743.4 4015.1 3668.8 11899.9 3756.1 2565.7 3063.3 6035.2 3619 3299.2 2806.2 849.2 4453.5 1266.8 1378.8 4477.7 1437.2 940.6 3583.6 4306.1 533.1 4031.4 2979.3 582.6 3868.3 6678.7 1306.4 1573.7 1405.5 2061.2 2126.9 2393.4 1404.9 1005.4 1329.8 4277.3 4300.9 4467.8 4845 4651.1 3886 4556.7 5207.4 4046.2 4013.2 6447.9 5031.6 5228.8 4366.8 7774.2 6690.9 6344.5 8283.3 8873.7 5262.2 5263.1 5954.6 6522.8 3913.3 4424.7 5737.6 5194.7 5173.6 5295.7 8315.9 6579.2 7912.2 4001.4 7357.1 5741 7617.5 4760.3 5754.3 5779.1 5352.4 3860.4 11766.2 13194.7 8022.8 12858.3 7005.7 10361.3 12781.3 5907.3 4096.3 12203.4 14096.8 6861.7 7210.4 6078.5 14349.5 19698 12428.8 4774.8 8799.2 10258.2 6340.6 17283.6 10022.3
Carotenoidbiosynthesis NA 246411_at At1G57770 1216.4 1861.8 642.3 746.2 2012.4 2138.5 2097.7 2421.5 2159 625.8 1322.4 2015 823.8 1820.9 1449.6 1299.9 1059.8 987 1038.8 618.8 1381.6 1138.5 1175.9 574 632.5 612.7 429.2 414.6 491.1 525 13.2 1352.3 128.9 210.4 1395.9 210.6 88.5 1535.4 196 8 1373.9 629.9 103.6 1426 1905.9 653 749.5 995 1295 1584.6 1901.8 196.6 841.5 1132.2 164.5 1435.2 710.2 187.8 594.8 842.9 1684.8 377 928.3 296.1 432.9 636.3 767.6 899.7 1482.3 1459 1341.8 1379.6 1596.8 1817.9 1833.2 1712.5 1823 1770.7 1773.3 1902.9 1692 1732.8 1952.3 2644.6 1542.9 1872.4 1128.4 2021.7 2240.7 2203.6 1405.4 1946.9 829.4 1430.2 1499.5 486 821.1 834.4 1342.8 687.6 1519.4 1986.2 1692.1 1546.3 524.8 821.5 1078.9 722 998.3 2131 1345.8 885.6 721.7 756.5 1353.8 816.6 1202.3 1228.8
Carotenoidbiosynthesis NA 247025_at AT5G67030 10667.3 13312.7 1834.7 17893.3 15671.7 18641.3 10435.4 22994.1 28199 10550.9 19492.2 23737.6 21302.6 9603.9 13522.4 10204.7 10267 8489.3 9200 8521.6 5536.9 4286.6 22260.3 8775.6 5622.5 8693.3 5702 3600.8 1583.7 3159.4 1883.4 5756.8 1922.4 1879.3 6253.7 1420.9 1723.6 4884.9 5706.6 1193.5 2232.6 4285 1675.6 11539.9 10889.6 3392.1 4915.1 3447 4684.8 5326.2 6893.5 2204.1 2401.3 3263.1 6020.2 12092.7 3606.8 4583.4 1859.8 4884.7 2104.5 7632 5572.4 2926.9 3804.4 1728.6 4246.1 4033.2 11267.2 11010.2 11218.8 11368.6 12273.1 18312 22328.1 16610.9 18072.4 18044.1 22874.6 21518.3 20836.7 15007.5 13669.6 6400.3 6130.4 13855.7 10133.5 10571.2 21877.2 10818.3 14818.5 17004.1 10262.1 10433.8 11080.8 15460.4 9723.2 13901.4 18269.4 16951.2 15446.6 16071.3 12399.1 8775.5 22157.3 11132.4 17891.1 11958.3 16946.8 13345.3 18486.2 17552 15426.3 11406.9 22601.5 10975 16928.9 14404.1
Carotenoidbiosynthesis NA 248311_at AT5G52570 8693.4 8807.4 273.1 6894.5 7173.3 628.9 965.5 1888.7 2051.2 360.2 615.9 1437.2 2576.6 1274.6 1662.1 1426.3 1541.9 1408.7 1262.1 1395.4 780.6 569.2 3283.1 565.6 2815.3 2288.3 690.2 780.9 824.3 2016.9 497.3 1426 648.4 399.6 1727 473.7 720.4 756.9 1590.2 316.9 323.8 622.5 384.2 1435.1 1188.6 385.8 484.1 380.5 484.2 399.7 545.9 407.7 250.7 299.3 1606.9 1337.8 232.3 206.4 195.8 322.6 228.5 372.9 497.1 172 356.3 427 688.5 271 884.8 793 776.5 1430.4 1907.2 2062.2 2370.5 2082.3 2212.3 5132.8 5179.5 3889.3 4298.4 2833.1 3008 1496.8 3447.5 4354.4 4426.6 2743.2 2309.2 3239 4484.7 4815.9 330.6 1245.4 1070 4256 4731.4 4205.6 1132.8 459.1 1161.6 12283.3 1209.2 1837.1 3489.7 4748.2 5227.3 597.7 477.4 10717.4 7047.5 986.3 415.6 3059.1 888.2 699.5 3803.6 615.6
Carotenoidbiosynthesis NA 254020_at AT4G25700 10526.1 8757 988.7 9626.4 14109.2 3764.5 3695.3 6733.7 6953.9 1798.1 2427.7 4878.3 6127.5 4164.5 4632.8 3372.9 4029.6 4561 4583.4 4169 2051.5 2086.1 4079.1 1797.7 1409.2 1743.2 1022.3 1075.9 1838.4 1531.6 1844.2 3094.7 2042.5 1693.4 3466.8 1452.8 1572.8 3489.6 7580.5 1382.2 3967.8 4949.6 1442.1 2458.3 6091.2 2645.6 3673.6 3533.6 2322.4 2481.3 2787.4 660.3 1591.3 2334.7 8024.1 3895.8 2236.8 2631.3 1836 2455.9 1825.7 3418.9 2489.7 2195 3869.8 1907.4 2130.7 2461.6 3159.5 7605.3 7372.9 8888.9 8604.1 11385.6 13523.3 11100.6 12597.2 11194.6 12999.1 12564 13484.2 11616.2 10881.8 8925.8 8572.4 14668.4 10587 7141 10444.7 7280.5 9543.2 11392.8 1443.9 2291.5 3807.7 5909.1 6112.1 3593.9 2340.5 2156.9 2296.4 13505.8 2792.4 2693.5 8013.9 5070.9 4621.7 1402.7 2377.8 12894.5 10462.3 1644.2 2164.2 7844 2778.8 1420.5 6559.9 1074.3
Carotenoidbiosynthesis NA 260821_at AT1G06820 1020.8 1166.4 1865.5 1683.4 1312.8 1320.6 1496.7 1808 1593.7 790.6 1191.2 1582.9 991.8 1356.8 1084.9 1005.1 937.5 1060.8 1106.5 956.6 1092.8 757.1 1413.5 1190.8 928.3 991.5 1002.1 786.5 1072 1078.9 621.8 1335.7 541.7 539.1 1200 482.9 710.1 1449.8 637.9 549 1428.5 751.4 547.8 1148.8 922.1 1006.2 858.8 1129.9 1156.5 1109.4 1413.2 990 856.6 868.6 366.9 1117.2 1033.6 829.5 882.3 1051.6 1222.3 1221.9 907.2 1122.5 1314.2 654.3 898.8 951.1 1071.4 1081.7 1038.6 1064.6 1123.3 745.7 733.5 954.6 821 592.6 610.7 844.2 770.2 959.8 779.1 478 416.2 635.2 439.4 690.3 979.5 590.9 482.1 520.4 1242.3 893.3 991.4 1022.2 1015.3 1195.8 1083.3 877.9 1085.9 1248.3 830.5 1086.8 770.2 1182.7 1032 1092.5 743.1 1157.8 1758.4 1148.7 856 982.9 1188.6 755.9 1255.8 959.7
Carotenoidbiosynthesis NA 264799_at AT1G08550 810.8 1627.7 285.3 1381.9 733.6 6347.2 3164.2 5613.8 3941.9 3468 7889.2 9008.7 1291 3554.1 1824.6 1360 987.3 1038.9 1898.5 1823.4 1992.8 1621.6 3434 2646 1151.8 1896.6 1038.6 923.4 1310.5 1137.5 513.8 2249.7 672.1 758.4 2250.9 470.3 874.3 3591.5 879.3 496.1 3255.2 1696.3 527.6 2499.8 3966 1981.5 1923.3 1738.9 2223.1 2129.3 2598.3 1152.4 1434.8 1860.1 915.9 2446.8 2676.2 3354 3122.9 3182.4 2959.7 3751.8 4051 2854.6 4293.4 1343.4 1307.7 1890.6 2477.1 6848.9 6891.1 6357.9 7124.6 7647.8 7995.2 7402.5 8044.6 5375.1 5691.6 5744.2 6085.2 3746.5 3982.3 2153 1783.8 1969.5 1331.3 3243.7 5586.7 2506.4 2222 2912.2 5531.9 2463.1 3311.6 1260.3 1260.6 1155.4 3909 2957.8 4032.3 1445.2 3193.3 2274.7 961.7 1458.5 1493 2994.1 2176.2 1479 2087.6 3955.4 2584.3 774.9 4113.4 3627.1 1975.1 4557.8
Chorismatemetabolism 2.5.1.19 246627_s_at AT1G48860 5749.4 4731.7 12129.6 3886.3 6856.5 3697.2 5271.2 3627.7 4664.9 3172.6 2895.2 2714.6 3759.3 5067.1 4414.2 4665.4 4524.2 3957.8 3958.9 4168.6 4678.2 3642 2554.6 3013.4 5014.3 3431 5890.1 6679.8 10091.8 7497.6 4532.3 4611.6 4668.1 4719.3 5454.9 4201.8 5035.2 4742.5 6071.5 5216.7 5162.7 6156.7 5357 3537.3 5048.9 4971.3 4832.2 4949.8 4742.8 4688.3 4771.6 3337.6 4393.9 5773.6 5099.1 3240 2992.6 2209.2 3298 2720.8 4602 3769.7 3255.4 4673.5 4292.1 2636.7 1445 1839.7 1756.3 5435.6 5290.8 4884.9 4136.3 3024.6 3401.9 3886.2 3166 2736.6 2939.5 3113.7 3110.9 3248.4 3741.6 1715.4 1888.2 5530.2 2845.5 2040.6 3652.3 1988.6 2474 3009.5 2509 5826.3 4786.4 3875.3 4205 5480 3106.9 3379.3 2675.7 5360.2 5996.7 7976.6 2490.5 3999.4 5138.2 2756.5 2941.4 4756.5 4496.7 2469 3168.9 3073.3 3248.3 3268.4 3637.6 2616.3
Chorismatemetabolism 2.7.1.71 252900_at AT4G39540 1844.9 1477 716.3 2519.8 1663 1167.6 632.2 1117.7 1411.9 1203.2 876.5 1222.1 1570.9 917.6 1402.9 1492.2 1384.6 907.2 1463.9 1239.1 1287.3 1183.3 1249 1231.5 1278 844.5 1864.8 1313.3 2050.5 2037.6 433.4 955.4 381.9 369.3 1132.7 396.5 297.9 1107.6 577.7 382.6 823.2 913.2 630.1 1312 1212.2 859.7 879.5 775.3 927.3 867.7 1013.1 674.4 682.7 948.7 672.4 962.5 1312.8 1210 1311.9 1051.7 1089.7 1253.9 1543.1 1353.1 1257.2 1953.9 2038.6 1765.2 1559.3 1370.6 1367.4 1110.2 1416 1150 1244.6 1370.2 1213.2 1184.8 962.3 1093.2 1539 869.5 1498.5 1320.5 1057.1 1626.7 672 1145.5 1454 1414.6 768.2 1104.8 1537 1117 1388.1 1300.1 1002.5 1354.3 1359.1 1345.6 1448.8 1832.4 1965.5 1639.6 1519.9 1039 1328.6 1307.5 1261.4 1279 1870.9 1725.9 1736.3 1223.1 1748.9 1297.3 1401.1 833.2
Chorismatemetabolism 2.7.1.71 258281_at AT3G26900 3906 3832.4 597.1 4760.2 2806.2 4570.4 3428.1 4288.1 3215.3 2675 3802 4107.4 1140.3 2762.3 1983.7 2051.8 2411.6 2208.6 2262.2 1923.5 2089 1767 3761.9 2654.6 2079.3 2082.5 1304.5 1212.3 1096.3 1525 1809.9 3377.6 1965.9 2062.1 3244.4 1770.9 1697.7 3255.2 1462.1 1093.1 3798.7 2262.7 1344.1 3313.6 2433.6 2339.3 2576.4 2122.5 2426.7 2984.6 3024.1 1774.4 2524.7 2702.7 1507.4 2900.2 2215.4 2773.7 2483.5 2285.4 2320 2595.1 2512.7 2575.6 3370 3020.5 4324.3 4340.2 3257.7 2754.5 2667.6 2716.9 2788.1 2687.8 2986.1 2789.9 2787.2 2177.2 2354.6 2353.6 2589.4 2584.8 2500.6 4021 2158.9 2664.1 1580.6 3765.1 2823.5 3032.6 2022.8 2322.2 3353.5 2043.6 2276.3 2809.1 3997.7 3310.1 3637.9 2232.6 3257.5 4216.5 1710 1615.4 2549.6 4558.3 2734.9 2906.4 1762.1 4050.9 2850.3 2553.5 2148.2 2178.8 2426.2 2506.3 2255.2 2296.6
Chorismatemetabolism 2.7.1.71 263897_at AT2G21940 571.7 387.9 529.2 931.2 834 767.7 442.4 666.2 610.7 1007.6 584.2 428 472.4 403.4 509.9 347.6 505.3 420.6 361.9 562.4 430.5 472.9 768.3 796.9 1063.3 533.5 614.6 646.6 648 589.3 773.9 563 674 585.7 624.9 578.6 466.4 522.7 1355.8 746.9 654.8 954.2 869.6 733.2 470.8 582.1 666.7 689 451.2 399.2 471.1 365.9 411.5 439.8 1045.2 566.3 452.3 604.2 439.8 579.9 584.1 382.3 535.4 732 488.2 1688.2 961.7 799.3 645.3 591.2 691.1 599.7 661 415.2 574.1 509.7 450.5 670.4 731.4 590.8 776.3 626.8 983.8 630.4 685.8 798.5 661.3 652.5 621.7 813.8 745.8 790 615.6 612.3 369.2 529.4 425.4 630 742.4 899.7 600.3 650.8 662.3 600.4 923.8 534.2 571.5 686.9 762.9 390.4 573.3 490.9 990.8 751.8 547.6 628.6 490 678.2
Chorismatemetabolism 4.6.1.3 247138_at AT5G66120 3806.4 3244.1 3059.3 4206.4 3829.7 3734.9 2587.8 3397.6 4202.3 3629.1 3712.5 3460.4 2442.7 2697.5 3464.4 3829.5 3327.8 3379.8 3556.4 3232.2 3803 4076.1 4215.4 2919.7 3200.5 2805.6 5987.8 5877.6 4665.8 5807.7 2729.9 5181.1 2498.4 2733.4 4760.7 2633.3 2562.9 4422 2842.5 3314.5 4098.7 3967.3 2608.7 3853.4 4424.7 3741.8 4108.6 4318 4217.2 4204.3 4835.8 2236.3 3866.7 4138 3356.2 3275.9 3260.3 3034.7 2549 2472.8 2486.8 2781.1 2934.5 2460.7 2942.9 3198.6 1944.1 2294 2833.8 3189.4 3034.1 3265 3147.4 2546.9 2026.3 2770.9 2423.5 2521.1 2030 2421.2 2879.1 1807 2536.9 2055.7 2279.5 4186.7 2918.7 2214.9 2653.4 2111.9 2188.2 2657.3 3178.3 6333.1 4058.8 3092.1 3858.2 4526.8 4408.4 2975.5 3798.2 4106.6 4560.7 6145.6 3586.6 3966.5 4497.2 3081 4312.2 4160.5 3995.7 3025.9 3817.9 3849.5 1937 3899.8 3133.7 3275
Chorismatemetabolism 4.6.1.4 245832_at AT1G48850 4624.4 3189.8 3673.3 3280.9 5241.1 2416 3164.1 2520.2 2552.9 2531.9 1799.2 2136.9 2251.3 3134.7 4575 4573.6 4325.8 4129.5 3331.2 3563.7 3205.1 3417 1882.1 1734.6 2827.5 2088 7889.9 7131 8805 7960.2 2856.8 3929.7 3036.6 2980.5 3700.8 1974.9 2419.3 3478.2 3147.4 3666.7 3304.9 3357.2 2816.1 2540.8 2847.6 2028 1963.3 2560 2608.1 3118.9 3328.3 853.5 2456.5 3115.9 3506.8 2491.9 2686 2371.5 2725 2582.1 2389.6 2580.1 3100 2656 2415.9 1647.3 673.9 809.9 1289.5 4198 4470.7 4110.8 4085.6 2486.3 2325.8 2875.4 2794 2354.7 2144.5 2356.9 2519.2 2441 2636.6 1198.1 1296.7 4182.4 1286.2 997.1 2620.7 1244.4 1568 1820.7 1830.4 8038.8 4122.6 3650.9 2939.9 4528.6 2832 2336.5 2330.8 4210.9 7155.8 7736.9 2295.5 3371.7 4317.6 2513.3 2597.5 3210.6 4010.6 1920.5 2468 3350.9 1911.4 2268 3287.6 1708.2
Chorismatemetabolism 5.4.99.6 262177_at AT1G74710 574.1 430.5 412 718.1 376.5 645.9 621.7 685.6 661.5 3228.1 831.6 560.9 6708.8 887.6 545 640.4 720 448 443.4 448.1 867 1042 825.6 439 343 1109.7 8448.3 4792.6 510.1 305.4 223.6 556.3 225.2 266.2 556.1 302.6 143.4 596.8 552.6 175 495.9 254.6 50.4 314.8 500 656.9 533.2 951.9 443.5 368.4 321.1 442.9 249.5 277.1 508 403 330.6 441.1 247.5 220 575.6 530.3 272.9 373.6 309.5 968.7 421.9 358.2 460.4 248.3 248.5 198.1 206.8 304.1 241.2 284.9 214.3 170.8 90.8 196.1 180.6 311.6 438.7 337.8 455 406.3 351.9 191.5 208.5 164.9 298.5 360.8 714.1 4648.9 617.9 557.6 581.8 412.2 3045.9 4230.4 2769.4 550.5 524.2 5722 781.7 731.2 660.5 2344.2 6372.9 599.1 426.7 1401.1 2431 2318.5 2777.5 2282.9 2227.8 3588.2
Chorismatemetabolism NA 252831_at AT4G39980 3209.2 1635.5 4463.5 5162.5 6630.3 4038.8 4567.6 4181 3621 6969.9 4093 3604.2 4838.1 5671.5 3033 2908.8 3001.1 2678.9 2607.4 2815.7 3066.7 3468.1 2214.4 4181.6 13586.7 5980.9 8981.8 6789 15436.1 12887 2396.5 5125.6 1985.4 2858.2 5078.2 1994.6 3132.7 5614.5 2560.7 2310.9 6153.8 4646.5 2124.6 3691 4555.1 4390.6 3325.3 4886.7 5107.1 4589.1 4432.6 4639.4 4478.5 5634 3287.3 3202 3613.7 3933.3 3405.6 3353.7 3506.4 3127.5 3689.8 3199.6 4239.8 3327.6 1555.9 2640.3 3759.9 4243.4 4390.8 3757.8 3699.1 2331.8 1711.9 2137.8 1950.9 1737.2 1337 1863 1789.1 2605.5 2419.4 1212.3 1406.8 3700.5 2129.6 924.4 2436 716.8 1677.9 1190.3 6387.2 7912.9 5272.5 1858 1304.7 1498.5 4412.8 3743.1 4734.9 1978.6 7702.4 7271.5 1216.9 1317.5 904.7 4264.2 4150.8 1360.5 2265.2 4316.2 5249.8 2251.4 3351.5 4805 1504.9 3967
Chorismatemetabolism NA 253333_at AT4G33510 5919.3 6947.7 1667.5 3227.3 5657.9 11125.3 10402.4 10794.6 10274.2 11903.3 10933.8 10653.4 8589.8 9938 5337.7 4898.4 5151.3 6258.8 6389.9 5752.6 6684.9 6085.4 7547.1 8424.6 8130 7502 8726 7548.8 6862.9 6994.2 3730.8 7378.8 3993.6 3598.5 8008.2 3447.8 4045.6 9601.6 3950.7 3188.6 9739.1 7513.9 4082 6514.1 9841.6 5502.7 5691.8 5874.5 5894.6 6599 7301 4849.1 6071.4 6832.1 4176.3 6708.2 8852.7 10076 8466.9 10010.4 10024.8 10735.1 10243.2 9008 12080.8 4031 2455.2 4548.1 4309.5 8898.6 8664.4 7565.1 8194.5 8744.5 8176.4 8773.6 9531.1 7964.8 8589.9 8148.7 8541.8 6887.8 8398.2 5541.8 5592 6242.3 6016.5 6071.3 8601.7 5471.3 6212.8 6310.8 10463.1 7011 7156.4 5619.1 6683.3 6154.3 8705.9 11468.9 8233.9 6866.6 7573.7 6492.5 5570.9 6970.5 5399 7456.8 11179.6 5449 6057.2 6053 9098.2 5417 8153 8730.7 10140.3 11271.7
Chorismatemetabolism NA 258908_at AT3G06350 2685.8 2550.9 2779.9 1722.8 3730.8 1684.8 1853 1572.1 1280.2 1718.4 1683 1702 1070.7 1554.9 2225.3 2231.8 2096.4 1918.7 2017.8 2180.5 1890.5 1958.5 1866.5 1494.9 1482.1 1355.5 3721.7 3566.2 3855.2 3664.6 2370.4 2238.4 2503.5 2113.9 2386.6 2641 1696.8 2531.7 2177.9 2634.4 2445.9 2722.3 2710.3 2151.5 2426.2 2226.4 2144.8 2443.1 2458.6 2628.4 2991 1970.8 2756.2 2956.3 2350.5 1802.5 1837.5 1631.8 1586.8 1783.6 1352.4 1717.1 1638.3 1516 1686 975.8 417.9 762.4 785.8 2266.8 2483.9 2218.9 2076.6 2233.8 2041.7 2249.8 2472.1 1408.7 1618.1 2165.9 2341.9 1974.1 2245.9 2435.9 1857.6 4179.1 1975.2 1868.6 2317 2075.9 1784.9 1595 1584.8 3033.7 2076.9 1921.9 2671 2748.2 2191 2177.5 2022.6 3002.1 2625.7 2836.6 1643.9 2897.8 2436.1 1972.2 2533.5 2335.3 2085.9 2368.6 2340.1 1835 1866.3 1812.7 2015.9 1818
Citratecycle(TCAcycle) 1.1.1.37 247813_at AT5G58330 10047.4 10705.4 3120.3 11224.5 8787.3 13423.6 15604 17319.6 16555.9 11113.9 12393.2 14774.7 8326.3 11892 12716 11187.1 13145.6 13588.8 11208.1 10539.6 10266.4 11103.6 14894 7406 5617.9 8019.4 4746 7567.9 5486.8 4408.3 1492.1 10586.5 1991.5 2276.6 11743.4 1877.5 1943 11472.7 2727 717.7 10744.7 5164.2 1028.1 10640.7 11696.3 7814.4 8655.5 9484.1 10675 11642.4 10620.6 4980.9 5968.4 7521.8 2964.9 10506.4 7407 9429.6 6902.8 7246.4 8392 10948.5 8668.5 6270.5 11442.6 5855.7 6898.3 6016.4 9514.6 9404.7 9782.6 10435.5 10011.1 7863.3 8480.7 7862.7 7916.8 8286.6 9146.1 8089.1 8256.9 13304.7 11550.4 7068.5 4799.8 10113.1 5976.3 7196.2 11641.2 7387.1 6782.5 8840.1 9604.1 9185.8 11294.7 11216 13167.6 11435.3 12818.3 11812.7 14023.3 11544.7 10398.1 8298.8 12182.6 12131.1 12905.6 10554.5 11522.4 10125.1 13324.1 13301.3 10487.1 10374.9 15102.6 9425.3 16315.3 11084.2
Citratecycle(TCAcycle) 1.1.1.37 249147_at AT5G43330 1437.4 1195.2 13315.2 1066.9 1700.3 979.1 1156.1 977.4 998.1 883.9 1011.8 878.4 1016.4 1024.8 1347.5 1301.4 1085 1307.8 1429.6 1489.3 1312.9 1580.3 899 756.5 1105.3 866.3 1119 2449.7 1292.8 1239.8 2773.3 3451.1 3281 2498.7 3280.8 3895.8 2405.2 3187.4 3242.1 2987.6 2645.3 2659.7 1919.7 2707.7 2153.4 2727.6 3187.6 3826.6 4042.3 3976.7 3701.4 4195.7 5610.5 5349.5 3309.5 2586.8 1516.1 1238.4 1775.3 1590.5 1127.5 1373.9 1515.4 1309.6 796.9 1311.7 870 498.9 555.6 1341.5 1324.9 1299.4 1071.5 963.6 842 883.4 908.6 832.2 889.3 897 865.2 1724 1107.7 1348.1 1165 1743.1 1403.7 1112.5 1133.9 816.2 1261.3 869.6 604.2 1610.7 1955.7 710.3 980.8 1609.7 759.3 706.3 632.7 1138.2 1916.5 1522.5 896.9 1074.6 1415.9 935.7 760.9 1089.1 702 816.7 744.4 1110 770.3 686 765.9 512.7
Citratecycle(TCAcycle) 1.1.1.37 252407_at AT3G47520 5454.5 4101.4 7233.2 4674.6 6436.9 3290.5 6646.2 3990.8 3129.8 2504.6 2738.1 3482.9 2749.2 5967.8 4200.2 4651.7 4140.4 3711.7 4068.9 4560.4 4529.8 4774.7 2871.6 3006.1 3830.3 2937.2 4171.2 6034.1 6664.9 7777.9 3359.2 7323.5 3501.1 3425.9 6282.9 3824 3654.8 5973.7 3569.7 3874.6 6572.5 3756.3 3493.3 3964.1 3989.4 4229.5 3971.8 5328.2 4929 5095.7 5464.1 3675 4837.4 5083.4 3882.9 3995.7 3605.4 3189.6 3543 3434.9 3295.8 3286.5 3581.9 3192.8 3738.7 4220 4311.9 3045.5 3515.2 4389.6 5064.6 4694.1 4117.5 3840.6 3572.3 3855.7 3486 3182.9 3482.9 3091 3179.5 2911.8 2978.1 2265.3 2328.3 3254.6 1858.4 3010.8 3009.5 2575.1 2733.8 2504.4 3462.9 7547.4 5779 4966.8 4578.5 6643.8 3745.7 3035.6 3815.4 5275.3 6449.6 6836.3 2803.7 5092.2 4976.4 4005.1 3478 5766.7 4766 2679.8 3074.4 5154.4 2500 3634.7 4380.1 2673.1
Citratecycle(TCAcycle) 1.1.1.37 257213_at AT3G15020 763.6 603.8 2121.2 809.2 729.2 1043.2 1216 1086.6 845.8 917.7 630.2 797 601.8 980.1 1592.1 1339.7 1422.5 1369.5 1347.3 1377.6 1144.8 1206 643.1 395.1 541.5 404.5 1363.5 2517.9 1156.6 1270.9 1070.3 2040 1220.3 1329.3 1658.1 1070.1 1210.1 1600.5 1266.1 1528.6 1539.3 1117.7 676.7 1042.1 849.7 1165.5 1118.2 2334.7 929 961.7 1226 1319.1 1127 1492.5 1103.6 914.4 945 1067.8 978.4 893 1054.4 1229.1 858.9 741.3 1365.2 904.4 826.3 498 475.6 945.9 969 938.5 854.7 416.8 488.3 378.6 405.4 361 281.5 324.2 234.9 506.1 479.7 184.4 275.1 578 511.8 244.4 448.6 306.9 403.1 355.4 611.5 2472.9 2138.8 1205.3 1052.3 2078.2 1241.6 635.7 917.7 785.7 2625.3 2306.3 724.8 1335.4 1592.8 868 548.2 695.3 1285.6 594.8 440.5 1600.8 591.6 592 1291.1 539.8
Citratecycle(TCAcycle) 1.1.1.37 260615_at AT1G53240 11795.8 9712.1 17736.4 13330.1 12949.3 10334.2 10935.5 10776.8 14691.9 7874.7 7211.7 9837.9 10691.8 10608.1 10775.3 10907.4 9053.2 9841.7 9998.3 10684.6 9770.8 11035 7459.9 4353.1 4498.3 3937.2 9408 14542.4 10972.7 10471.3 5595.1 15557 5411 5650.5 15898.7 6617.8 5958.6 14883.8 6659.5 6450.6 15230.1 8641.9 4097.7 9446.6 12505.4 12049.8 12292.7 16041.6 10527 11376.5 13704.7 7648.2 10776.4 12432.2 6460.7 9857.8 8691.9 8986.8 9521.1 8284.1 9787.6 10648.5 9292.7 10533.5 11274.6 4726.8 6803.6 7173.5 6350.6 8930.9 9395.4 8800.1 7932.9 7612.4 7694.3 7866.9 7625.1 5052 5075.7 6205.1 6267.9 5921.6 6475 3724.9 3110.5 7401.6 3545.1 3640 6429.5 3114.4 3548.7 3845.2 7303.5 13950.3 14216.5 10758.5 10364.8 11131.9 11398 5856.5 7819.9 11436.5 17033 12505.4 7411.8 11069 8282.9 8547.9 4493.1 10511.6 15564 7335.9 4285.7 9400.9 7310.5 6119.1 13335.6 7170
Citratecycle(TCAcycle) 1.1.1.37 263663_at AT1G04410 21991.6 20789.6 14291 15893.5 21882.1 25763.4 20432.5 30883.2 28466.2 32005.4 23240.8 29044.8 22377.8 19822.8 27478.6 24728.9 26750.5 28363.7 27357.8 28587.1 29113 28794.4 20120.3 20792.4 17283.4 21129.5 30535.9 35512 18195.2 20896.7 37889.8 29000.2 36201.8 36270.6 31587.6 37712.6 34082.5 27810.7 30340.1 33676.9 29788.4 33412.5 28269.6 26328.1 28461 32789.7 28760.7 36142.6 36450.3 33811.2 32376.6 20711.7 32312.1 31518.2 27857.2 25242.8 24566.7 30463.6 25604.8 25894.8 26277.1 32211 27065.9 26491.6 27880.7 23127.2 17236.2 18762.5 22209.7 24693.6 22141.1 19185.5 19529.4 28578.5 27110.9 24556.4 25490.8 25237 23381.4 23986.5 23337.1 21386.2 19532.3 27749.3 24169.7 21926.7 21588.4 23933.9 19652.8 22018.6 20653.9 17217.3 19310.6 22919.4 21327.4 20352.7 27012.2 27674.1 21735.7 27447.1 22370.2 19247.8 21263.7 20913 16855.7 24713.9 26012.8 21482.2 24971.1 21041.8 28572.3 22263.9 22239 21814.8 24463 22673.7 28048.6 28220.6
Citratecycle(TCAcycle) 1.1.1.41 250197_at AT5G14590 1345.2 1343.7 6949.2 1208.4 1850.1 2114.2 1779.6 1837.3 2247.2 2556.6 2194.6 1745.8 2119.9 1656.9 1654.7 1791.3 1339.8 1281 1772.7 1785.7 1963.7 2222.6 1676.9 1931.3 1646.3 1762.9 3961.1 4427.4 3004.2 3026.2 1938.2 2961.6 1689.6 1906.5 2510.3 2093.5 1733.2 2865.9 1712.3 2151.5 2992.9 2304.7 2122.8 2430.3 1731.7 2495.1 2430.9 2841.4 2883.3 2920.1 2627.8 3032.5 3255.7 3621.6 1787.2 2139.9 1637.5 1998.8 1362.2 1755.3 1636.9 2184.5 1422.5 1350.7 1926.6 878.5 327.1 694.4 886.3 1912.9 1976.9 2067.9 1862.1 1632 1560.3 1558.9 1430.3 1346.2 1271.3 1410 1364 1372 1693.4 1907.5 1279 1986.1 1396.6 1172.1 1331.3 1366.6 1061.9 1016.7 1967.4 2387.5 1683.3 2245.2 1537 3234.8 2355.6 1927.8 2304.9 1600.7 2329.4 2441.7 2412.7 1667.4 2609.8 2314.2 2308.6 1402.6 2857.9 1667.4 2616.7 2500.7 1398.7 2274.9 2032.6 2046.3
Citratecycle(TCAcycle) 1.1.1.41 253196_at AT4G35260 2553.9 2354.7 3354.2 1397.7 2661.2 2954.2 1957.4 2333.8 2298.9 3801.2 2493.9 2239.6 2686.9 1951.1 2837.3 3311.1 3382.9 3081.5 2892.9 2846 2629.2 3049.7 1604.1 1894.8 2393.3 1605.4 5047.6 6435.7 4427.5 4348.3 3585.4 3344.8 3259.9 3174 3141.4 3067.8 3150.4 3209.3 3666.9 4089.8 2906 3231.8 2416.8 2345.2 2190.9 3377.7 3000.3 3642.9 2770 2835.4 2713.5 2382.2 2803.8 3230.4 3676.4 2561.3 2304.5 2665.7 2629.6 2186.9 2585.8 2634 2081.8 2790.7 2790.8 1381.1 566.4 1059.2 1202.5 2031.1 2074 1953.5 1831.6 1439.8 1639.1 1596.2 1504.2 1570.5 1497.8 1320.3 1382.1 1267.7 1480.8 1335.4 1460.6 1593.5 1595.4 1415.7 1682.1 1462 1478.9 1192.1 2207.6 3556 2746.9 2584.5 2248.8 3110.2 2621 3636.3 2694.9 2331 3556.2 3433.6 2894.4 2679.4 2555.5 3022.3 3997.7 2062.1 2777.5 2656.6 3341.1 2878.5 2726.9 2877.8 3237.2 2919.7
Citratecycle(TCAcycle) 1.1.1.41 258655_at AT3G09805 981.9 814.1 2198.5 844.5 1024.5 670.8 433.5 465.4 761.5 1232.1 487.9 428.8 1141.8 555.1 1097.4 1228.8 1379.7 1529.1 1160 1098.7 941.5 1093.8 354.6 361.6 610.9 591.9 2511.7 2253.9 1744 1696.3 1503.9 1142.1 1457.1 1345.8 1197.1 1178.9 1510.6 1195 1432 1901.1 1068.8 1482.1 995.9 598.8 788.5 1059.4 1026.2 1239.1 1040.8 1067.8 1074.2 716 996.6 1166.7 1083.7 731.5 985.6 1402.4 1259.1 1025.9 1227.6 1366.1 917.2 1105.7 1080.3 1599.3 1179 935 766.1 1201.7 1275.7 1083.1 1041.8 580.6 617.9 652.1 522.4 512.7 481.1 520.9 559.4 893.3 771.9 853.9 621.1 609.4 579.3 601.4 636.1 350.6 530.2 405.5 709.5 1634.9 1101.2 1203.2 1012.1 1382.9 834.9 1010 798.9 1012.7 1282 1770 796.7 1105.4 1380.4 823.1 1293.3 571.5 958.3 537.6 693.1 1168.8 710.3 794.7 1473.6 973.8
Citratecycle(TCAcycle) 1.1.1.41 261920_at AT1G65930 28787.3 30837 11428.2 8615.5 16802.5 15584.4 8107.4 13793.9 15757.4 13187.8 10119.3 12733.7 7345.6 8232.2 19227.7 15472.8 19856.8 21069.2 20961.2 18042.6 19467.5 17294.5 12836.4 13572.8 11168.8 12834.2 14567 17020.5 9191.7 8062.4 23479.5 16221.9 21098.3 20697.5 17807.5 21729.5 21876.5 17535.3 18562.4 22902.3 18911.5 20672.3 21582.5 16931.1 18923.6 18549.5 18232.2 19218.1 19823.5 20170.4 18425.7 14996 19462.9 19790 15125.9 17827.9 17181.5 16364.3 16696 18988.1 21327.8 25617.4 17977.8 15753.5 23069.8 14551.5 9006.8 9103.1 8997.7 20071.6 19402.4 17170.8 16132.1 20422.4 19845.9 19467.4 19917.5 16247.1 15130.6 18256.4 17759.5 16255 16968.1 21540.3 12677.2 16105.6 10570.4 25111.9 14982.9 23455.5 13351.8 12735.2 8774.9 11203 12910 18136.3 30195.4 20635.9 13683.4 17259.7 13493.1 28110.1 9104.7 10074.7 12255.6 28890.8 19415.1 15555.5 12375.4 28070.9 26183.6 13123.4 15925.7 15091.3 14113.7 13516.7 19903.6 17339.9
Citratecycle(TCAcycle) 1.1.1.41 262962_at AT1G54340 695.1 527.5 789.4 316.5 590.6 555.2 431.2 606.9 474.2 763.7 673.1 523.3 406.3 329.5 416.3 638.3 454.3 483.2 541.3 589.6 481.3 487.8 571 697.9 425 405.4 1531.5 1339.6 436.2 526.4 883.8 867.9 951.3 818.8 811.8 731.6 900.2 770.8 905.4 924.8 828.7 1015.7 932.5 882.4 560.7 1018.9 791 1124.1 915.4 1017 846.3 1123.1 1337.9 1254 934 756.8 532 410.5 486.2 397.9 449.1 519.6 388.2 362.4 556.2 415.9 300.6 260.7 420.3 641.3 724 619.5 683.8 500.9 491.8 561.5 521.6 534.6 560.7 462 430.1 763.3 663.2 883.5 517.9 735.6 688.8 625.1 657.4 472.2 540.8 457.5 667.9 448 382.9 605.5 511.7 771.1 690 804.8 723.6 564.7 391.7 414.7 1074 612.9 703.7 955.5 615.9 591.6 453.2 938.7 993.3 808.9 218.7 714.1 615.6 589.6
Citratecycle(TCAcycle) 1.1.1.41 263583_at AT2G17130 978.7 979.9 1243.7 406.6 720.7 702 373.2 778.6 713.4 2242.1 649.6 619.9 737.4 443.4 1180.7 1052.2 1430.5 1199.5 1068.1 1206.7 1262.2 1313.8 586.7 683.6 1066 943.6 2883.7 3108.1 1280.8 1312.3 2059.1 1198.5 1929.9 2179.8 869.1 1437.2 1807.6 904.1 1427.1 2647.4 823.8 1589.4 1673.2 876.6 714.2 1194.4 1035.3 1205.2 993.4 954.1 890.4 1445.5 1141.9 1063.4 1863.1 917.5 897.5 722.7 835 742.5 944.9 896.2 790 921.9 722.1 1992.9 1329.8 1097 966.4 989 888.4 683.9 756.7 764.5 798 818.9 784.2 804.5 719.9 753.7 741.8 541.5 583.7 695.6 715.5 575.4 633.8 809.2 903.9 788.6 754.6 649.5 681.9 1239.1 984.4 881.9 1324.3 1330.9 1197.3 1251.4 996 824.5 925.5 1425.7 866.8 1231.2 1229.8 1270.9 1617.4 1062.5 799.6 903.5 1423.6 1129.4 754 974.5 979.1 1164.2
Citratecycle(TCAcycle) 1.2.4.2 245291_at AT4G16155 3533.2 3500.5 6050.5 1720.4 2317.8 2166.8 4379.6 3591.8 1852.1 837.2 1469.6 2748.8 760.8 3626.7 2323.6 2100.1 1434.1 1613.4 1846 1876 1400.7 1192.2 1878.5 1999.3 1953.1 1800.7 835.1 1128.1 1590.5 1417.5 664.3 2005.3 856.5 772.7 2704 795.9 709.5 2608.2 825.5 642 2464 1256.3 674.9 2307.1 2425.7 1524.1 1532.3 1754.8 2128.3 2028.2 2202.7 807.8 1666.4 1937.1 721.5 2213.2 2154.5 2934.1 2432.6 3272.8 3108.8 3937.2 2650.1 2801.3 3305.8 638.2 592.7 720.4 1199.9 2363.5 2306.6 2239.8 1751.3 2498.5 2959.9 2541.3 3027.2 2214.2 1971.1 2777.4 2818.9 2165.5 1975.4 1513.3 1387.2 2378 1327.7 2356.6 3053.8 2345.1 1984 2072.4 1682.2 2773.7 2788.1 2159.5 3203.2 2147.4 1803.4 701.7 2027 3275.4 3537.9 2964.9 725 2692.6 2489.5 1109.8 577.6 4246.3 2379.9 1439.2 666.1 1353 1011.5 1131.4 1884.3 875.6
Citratecycle(TCAcycle) 1.2.4.2 247155_at AT5G65750 516.4 648.5 4615.9 306.9 482.8 494.5 340.6 506.1 451.6 1090.5 499.3 247.8 532.1 403.4 533.9 500.1 439 378.8 376.6 563.3 639.8 831 286.3 683.8 604.4 369.2 2022 1171.9 797.5 927.1 624.5 572.8 664.2 601.3 633.4 1054.8 700 463.9 715.8 694.2 633.3 847.4 1103.4 605.8 475.4 998.2 1137.1 1262.7 1151.4 1015.4 748.4 1362 1372.8 941.5 703.5 636.9 590.2 1000.4 549.8 1024.6 615.6 939.2 966.4 776.4 463.7 368.7 91.7 217.6 380.4 745.6 831.4 846 589.6 546.4 483 507.3 541.8 654.4 843.4 537.8 466.3 643.9 413.9 982.5 907.5 868.4 536.2 456.3 368.3 496.4 450.5 421.2 550.3 503.7 520.2 549.2 459.3 642.8 554.9 822.8 582.7 361.4 417.1 412.2 824.9 584.3 812.4 778 551.6 645.7 468.9 441.4 950.4 747 379.5 686.3 542.7 827.4
Citratecycle(TCAcycle) 1.2.4.2 248088_at AT5G55070 4446.5 3290.6 6154.4 3248.6 3621.9 2355.9 3110.6 2994.7 5417.7 4083.4 2226.9 1464.2 6323.5 3145.2 4800.1 2986.8 2636.5 4380.7 3631.4 2278.8 4320.1 4375.3 1754.7 1972.3 4695.8 2893.9 8215.1 11007.9 8239.9 9173.2 2635.9 3987.3 2700.9 3217 4096.5 3398.1 3631.5 3396.9 3368 3117.4 4377 3011.9 2015.4 2075 2807.2 3137 2874.3 4399.4 3530.7 5105.9 3623.9 3245.7 3770.3 5357.2 4046.4 2354.2 1660.4 2143.6 2595 2609.2 2462.3 2238.9 2423.8 3260.6 2551 3804.9 1630.4 1807.3 1310.4 2791.8 2579.9 2811 2471.2 2466.5 1952.8 2603.1 1557.1 2286 1529.9 2080.2 2148.3 2183 2228.9 1446.7 1269 3167.8 2172 1558.2 1855.4 1399.9 1550.1 1523.2 2724.3 5428.6 3246.3 3566.6 3135.4 4576.4 2725.8 3930.2 2373.7 2644.5 5238.7 5099.4 3590.8 2409.9 3879.9 3023.8 3921.9 2515.9 3656 2124.1 3234.9 4201.9 2537.4 2400.8 4498.6 3326.3
Citratecycle(TCAcycle) 1.2.4.2 253950_at AT4G26910 1725.7 1572.6 3985.9 1817.7 2488.7 2650.8 1344.1 2054.5 2047.9 6624.4 2797.4 1543.3 4145.4 1441.4 2471.9 2884.9 2737.8 2719.3 2446.6 2892.1 3229 3677.3 2076.9 2927.1 5360.2 5168.5 10007.1 11565.8 7449.4 7046.1 3233 3456.5 3379 3625.5 2535.6 3548.2 3759.5 2671.8 3104.9 4257.4 2858.4 2865.7 4019.8 2821.9 2333.4 3888.9 3529.2 3611.5 3345.2 2975.1 2614.7 3825.8 3803.7 3120.8 3527.6 2611.5 2924 1819.7 2881.5 2751.5 2569.2 2938 2970.6 2999.5 2293.4 4675.1 2566.9 3049.2 2106.1 2101.4 2207.2 2085 1985.7 1726.6 1628.6 1911.4 1879.3 2312.1 1760 2252.7 2013.8 800.9 1275.4 934.1 1602.2 1101.2 1816.4 1509.9 1158.2 1320.8 2462.8 1550.6 3487.5 5953.2 2794.7 1596.4 2110.9 2727.5 2784.5 4789.1 2938.9 1791.9 3205.2 7857.2 2230.9 2230.1 2577.2 3532.3 6219.6 1692.2 1966.3 2147.7 5699.8 2853.2 2520.8 3715.5 2643.7 3714.5
Citratecycle(TCAcycle) 1.2.4.2 255497_at AT4G02590 889.5 858.3 601.5 545 809.1 673.9 791.8 713.4 554.2 1074.1 974.8 645.2 670.1 777.5 833.6 1078.7 931.3 990.1 755.4 869.3 1164.1 1150.8 883.7 840 775.3 649.4 663.4 740.5 803.5 973 1236.6 858.3 1078.8 1143.8 508.9 1171.3 978.9 753.6 1175.5 1272.7 921.7 1224.2 2017.4 883.5 1172.6 1214.6 1041.2 958.4 882.5 816.6 755.3 930.4 1198 935.1 1198.5 852.4 1038.5 893.1 963.4 882.3 715.6 976.3 954.2 818.3 747.7 864.4 629.2 493.7 552.8 1152 1072.9 1070.1 1193.3 1259.1 1176.3 1282.9 1316.7 1308.1 1238.4 1346.6 1290.9 915.8 977.7 1093.7 1425.5 963.7 1113.1 1227.2 905.1 1021.5 967.6 1111.4 862.3 666.3 730.5 828.6 908.4 929.6 838.8 718.7 721.9 650.1 661.5 664.9 863.3 786.1 894.1 814.7 681.3 769 703.9 805.7 709.5 1092.2 443 680 674.2 802.7
Citratecycle(TCAcycle) 1.2.4.2 257895_at AT3G16950 2842.3 3756.1 7927.4 1172.3 2781.8 706.7 1974.6 607.6 1029.7 403.4 478.7 662.3 553.5 2028.5 1701 1601.6 1357 1590.8 1555.7 1521.5 1382.2 1099.3 854.7 3130 2466.3 2252.5 357.2 644.2 1786 1552.4 1541.6 1336.3 1493.8 1526.7 1193.2 1649.4 1603.8 1446.6 1295 1562.7 1463 1060.2 1853.8 1183.1 1278.9 988 961.1 942 945 1089.9 1048.8 444.8 1275.4 1235.8 1222.9 1381.2 1649.4 1078.7 1543.6 1275.5 1397.1 906.9 1315.6 1784.4 1381.3 278.7 143.7 78.6 260.3 1966.5 1772.5 1915.7 2185.6 3386.4 3455.6 3680.1 3369.5 2403.8 2476.2 3247.9 2969.7 1025.1 1561.4 2892.1 1906 1890.7 1017.6 3415.9 1605.9 2963.1 1492.4 1625.4 680.4 1547.6 1273.7 1133.4 2472.7 1807.4 519.4 272.2 519.5 2978.8 1947.6 1452.3 402.1 2750.5 1500 682.1 123.3 3947.1 564.1 553.1 383.5 813.9 643.7 571 369.8 416.6
Citratecycle(TCAcycle) 1.2.4.2 258439_at AT3G17240 2606.4 2697.6 8348.7 1015.2 2541.5 2023.6 1554.7 1417.7 1624.4 4069.9 1627 1433 3005 1567.3 2716.2 3048.7 2773.3 2485 2615.2 3040.2 3198.4 3524.5 1350.8 2144.1 2949.4 2267.8 7538.6 8375.7 5408.5 5876.5 3509.4 3090.8 3249.6 3706.9 2344.1 3596.2 3411.5 2651.3 3138.9 4435.5 2484.1 2868.2 3190.8 2386.9 1762.4 2923.8 2932.2 3541.5 2756.8 2725.3 2736.2 2304.3 3281.8 3234.8 3505 2418.2 1999.9 2323.7 2445.2 2121.9 2750.9 2267.5 2125.9 2684.6 2635.9 1418.8 409.5 573.9 1151.6 2711.3 3089.8 2577.9 2081 2079.7 1898.5 2263.7 2108.5 2253.6 2749.3 1925.5 2116.3 1809.5 2072.7 1866.5 2657.4 2320.3 2582.2 1744.6 1660.8 1745.9 2430.2 1951.7 1735.2 4123.7 2593.2 2744.9 2942.4 4613.6 2294.7 2494.3 2212.4 2852.6 3124.8 4082.3 2425 2926.4 4031.9 2415.6 3217 2683.1 2340.9 2337.8 2400.4 3331.9 2078.8 2596 3898.6 2986.3
Citratecycle(TCAcycle) 1.2.4.2 260730_at AT1G48030 11879.2 10902.4 10489.4 14890.1 10558.4 17679.6 13631.6 21800.3 18784.5 13390.8 16902.5 18627.3 12186.1 15191.9 11841.2 11024.1 11616.5 11643.9 10701.3 9806.9 9592.8 8855.7 18708.2 9435.6 8085.9 9959.7 11218.1 13626.8 11900.8 10719 6611 15559.2 6445.5 6080.8 14893.8 6334.2 7187.2 15727.4 7908.6 6662.4 18829.2 11727.8 5365 15706.2 14940.6 12797 14515.9 13882 12738.6 11860.2 12735.3 7362.1 10415.8 11652.9 8580.3 14165.7 10094.1 14564.6 13529.3 13008.5 16454.4 20037.1 10973.6 17971.4 21586 8995.8 10150.2 9914.5 14715.5 16695 15428.9 15787.8 15225.3 12938.5 13379 11791.4 12483.3 12960 11822.2 13129 12955.7 14410.4 14397.2 10876.3 9836.2 11375.7 8810.6 15024.5 16773.9 12583.6 10376.4 13409.3 12356.9 13717.1 17406.6 11834.5 15275 11154.4 18472 13363.9 16936.4 14973.3 18220.4 12030.1 12739.8 15178.3 11379.4 12527.5 13497.9 15710.1 17848.5 17522.8 9878.2 10739.2 27622.7 11242.4 21821.9 14594.8
Citratecycle(TCAcycle) 1.2.4.2 262650_at AT1G14090 73.3 82.3 122.3 84.9 97.1 148 95.7 71.2 56.6 123.8 144.6 136.3 125.9 83.8 98 61.4 45.3 44.2 142.3 89.9 78.5 90.5 94.3 81.5 167.5 84.1 73 91.2 102 70.3 57.8 21.6 109.9 52.8 147.5 160.5 115.1 143.9 32.1 72.1 96.2 225.9 116.9 82.7 125.5 63.3 94.6 106.4 166 81.4 81.6 351 206.4 230.7 134.3 91.1 170.3 106.5 76 83.1 19.5 98.4 107.5 75.6 134.8 33.4 67.5 57.1 63.2 138.8 136.9 122.6 100.5 173.3 108.1 83.3 127.7 79 67.8 111.8 145.9 151.3 109 69.1 226.3 122.8 212.8 80.4 152.4 63.1 82.3 133.6 142.7 151.3 51.9 18.7 52.5 120.8 62.9 64.2 34.8 106.5 91.3 133.1 106.8 35.8 117.1 110.7 90.8 50.3 109.7 74.9 172.9 94.7 21.5 85.1 87.7 87.6
Citratecycle(TCAcycle) 1.3.5.1 247060_at AT5G66760 3966.3 4095.4 7006.7 1588.7 3798 1912.8 2164.1 1752.7 1510.2 3256.6 1448.8 1828.9 1627.5 2201.8 3594.7 3483 3018.8 3130.1 3044.8 3065 3109.7 3733.3 1283.8 1157.5 1936.3 1473.2 12698.3 10846.6 7203.9 6159 2687.6 3905.5 2277.8 2161.5 3820.8 3436.7 2346.8 3380.5 4874.5 3178.6 3657.8 5954 1792.3 2431 2441.9 4841.1 4418.6 6617 4101.4 4235.8 2524.8 2809.2 4458.8 4544.6 5125.4 2440.1 2082.1 1875.1 2388.8 1915.9 2810.8 1718.4 2033.3 2313.7 2023.7 1215.4 615.1 517.7 871.1 5553.2 6093 6185.5 6067.5 4330.7 4075.8 4718 4751.4 6530.1 6114.3 4918.1 5049.5 4141.9 4399 4428.2 5335.7 6788.6 7788.1 3425.9 3851.6 2673 6112.4 4470.8 1695.6 5199.1 4236.5 2567.4 2652.2 10086.7 1981.5 2566.6 1773.4 3434.9 5637.5 5281.9 3489.9 3171 12001.9 2181.4 3204.6 3398.8 2575.6 2510.5 2939.6 3669 2168.6 2336.5 4193.3 2403.3
Citratecycle(TCAcycle) 1.3.5.1 249343_at AT5G40650 1515.7 1477.2 2543.4 1580.3 1565.2 1240.3 1563.9 920.6 1353.4 945.4 1063.7 965.2 1459.4 946 1829.9 1898.5 2002.5 1785.8 1741.6 1839.9 1762.6 1707.4 989 1356.6 1753.1 1535.4 3052.1 4417.7 2134.6 2338.5 1534.8 2178.3 1712.5 1702.9 2194.3 1762.3 1682.5 2082.1 1932.7 1873.8 2068.2 1777.6 1333.3 1847.7 1541.1 2195.9 2131 2838.8 2036.4 2284.1 1936.4 1863.4 2363.6 2086.6 1937 1610 1566.2 1486.3 1330.4 1374 1727.8 1712 1409.4 1362.5 1401.5 2765.2 2807 1858.7 1835.8 1497 1462.5 1484.4 1464.1 1688 1468.9 1531.4 1372.6 1812.6 2069.9 1528.6 1605.2 1534.2 1479.4 1427.2 1858.4 1522.1 2325.9 1790.7 1711.1 1925.6 2001.7 2351.6 1179.3 1848.9 1703.6 1561.9 1855.9 2186.9 1149.5 1058.5 1140.8 1738.9 1682.3 1852 929.8 1151.9 1961.7 1255 1077.8 1684.8 1349.1 1109.8 879.2 1157.8 1120.8 1219.5 1218.3 1065.3
Citratecycle(TCAcycle) 1.3.5.1 253470_s_at AT4G32210 5049.6 5538.9 6707 4899.1 5295.1 4659.7 4832.2 4500 6202.3 5885.9 4414.6 4594.7 8903.7 4785.2 5486.3 5370.2 4783.5 5036.4 5177.3 5347.3 4690.7 5871.2 3791.6 4024.3 3950 4446.9 8895.8 12938.3 7588 8703.8 7373.8 5859.5 8066.6 6862 5668.6 7797.4 7289.8 6299.4 7111.8 8529.7 5644 5643 6685.5 5662.8 3814.9 6730 6549 6785.4 6276.2 5717.5 5681.6 4708.8 6380.7 5786.5 7527 6032.4 5349.1 6726.1 5991.6 6356.7 5573.3 6895.7 6205.3 5477 5537.5 8832.9 9972.9 7189 6461.1 5048.2 5305.8 4517 4783.7 3912.7 4666.4 5152 3992.9 5754.7 5978.7 4314.5 5158 5165.5 4510.2 4377.2 5370.7 4480.7 5733.9 6797.1 5115.8 5922.7 5957.5 5946 3664.6 4251.1 4170.3 4256.7 3864.2 5897.3 3516.1 6878.2 4405.5 4859.3 4847.3 4801.1 5417.5 4450.8 5871.3 4609.1 6887.8 3692.6 5638.7 4388.8 4780.6 5466.2 5390.1 4849.8 6912.1 4971.7
Citratecycle(TCAcycle) 1.3.5.1 257713_at AT3G27380 3315.1 3532.1 7520.4 1999.5 3330.7 3073.6 2211 1999.6 2835 2543.3 2412.7 2595.5 3059.6 2167.1 4181.5 4268.4 4490.5 4314.2 4127.3 4276.4 4418.6 4247.7 2617.5 2268.8 2854.8 2553 7452.5 9109.3 4053.8 4807.2 4557 4818.7 4345.1 4928.3 5122.3 4484 4272.5 4585.4 11036.5 4962 4459.7 10421.5 3341.1 3629.1 4079.9 4913.6 4975.6 7944.9 5155.3 5031.5 5164.4 3978 4897.1 6450.9 11110.6 4207.4 3441.5 3863.1 3228.1 4656.4 3874.1 4557.6 4083.4 3190.9 3623.4 5546.3 5720.7 3702.2 3792 5376.1 5721.6 6017 5954.5 6582.5 6390.1 6198.7 6626.6 10637.2 12035.8 7486.1 7331.4 6069.7 5206.1 7181.9 13801.9 11682.4 18278.5 6923.5 6444.5 5504 13358.6 12478.5 2297.1 4958.5 3902.5 3466.3 4664.7 7262.6 2473.3 1645.8 2556.9 4745.9 4595.7 4576.4 2228.1 4209.6 8359.3 2292.9 2205.1 3790.6 3754.7 2259.1 1784 2930.4 1955.3 2458.1 3257.1 2121.7
Citratecycle(TCAcycle) 1.3.5.1 265456_at AT2G46505 4146.4 3235.7 7976.4 3047.1 4555.1 3818.7 3930.8 3703.6 4756.1 3485 3000 3597.8 4204.7 3612.3 4316.1 4438.3 4193.6 4335.8 4212.6 4188.6 4572.4 4796.2 2984.5 3298.1 3123.5 3228.8 4065 7995.8 4489.4 4428.7 4804.4 6021.4 5471.6 4922.1 6261.3 5333.9 5757.2 5801.8 4923.5 5855.5 5107.2 4006.7 3893.7 4496.1 3448 5138.9 5162.9 7251.4 5593.3 5253.3 5377.4 5973.7 5183.4 5688.4 4711.1 4442.8 3994 4551 5143.4 4664.1 4472 5656.8 4280.2 5131.6 5309.8 4560.8 3852.2 3894 3780.9 3205.8 3854 3557 3385.2 3076.3 3143.8 3273.1 3081.3 3606.6 4028.8 2947.5 3206 2324.6 2588.9 2688.5 3531.6 3018.1 4326.2 3393.6 3048.9 3700.6 3810.3 4269.3 3164.7 4070.2 4338.1 4908.4 4044.7 4630.4 3072.6 3952.7 3032.5 3819.5 4313.5 3684.6 3572.3 3661.5 4226 4204.5 3885.1 3002.9 3432.6 4101.5 3051.8 3732 4424 4559.9 4161 3733.1
Citratecycle(TCAcycle) 4.1.3.7 251455_at AT3G60100 124.5 44.7 76.3 57.3 93.5 127.7 106.8 111.7 157.1 80.3 145.6 124.3 117.8 84.8 79.6 105.8 67.5 145 105 69.1 64.7 103.7 90.4 181 85.6 176.3 207 222.1 90 227.9 104.6 180.4 68.3 169 10.9 124.2 201.3 139.9 165 201.2 138.6 108 47.4 214.7 209 85.5 111.3 234.8 121.5 78.6 96.9 614 212.9 50.1 81.7 112.3 107.4 249.3 5.4 80.9 88.8 148.9 143.6 115.8 168.1 92.5 90.7 89.2 177 131.4 95.5 128.2 104.6 96.2 145.8 37.9 113.1 34.9 63.1 97.8 46.6 148.7 132.6 93.7 203.5 121 89.4 94.3 62.1 237.8 97.5 132.2 82.3 152.9 115.1 75.1 117.8 122.7 154.4 49.7 109.4 105.8 122.9 201.1 121.2 173.6 128.5 116.8 113.6 131 231.4 122.9 109.5 159.8 196 78.9 159.3 112.9
Citratecycle(TCAcycle) 4.1.3.7 251540_at AT3G58740 13.4 14.7 44.9 27.2 49.5 75.8 23.7 14.6 13.7 11.4 24.9 19.2 8.3 53 10.4 34.1 24.5 13.5 24.9 10.9 28 41.5 20.2 10.4 87.2 32.9 106.6 24.9 30.8 57 25.2 13.2 10.6 100 21.1 55 32.7 13 13.8 13.1 163.8 14.5 27.6 16.2 14.9 63.6 108.3 43 23.6 41.4 79.8 234.5 55.2 22.6 25.3 20.1 54.5 82.6 10.2 109.2 20.6 53.4 57.1 23.1 16.1 10 25.8 79.1 15.1 26 7.9 7.5 16.6 96.2 11 7.7 23.9 34 54.8 34.5 74.6 88.4 22.4 11.2 68.1 72.2 31.1 26.2 84 108.6 24.5 80.5 12.7 10.6 28.5 13.9 77.3 52 11 80.3 19.3 8.2 61.4 80.9 19.3 24.7 217.6 25.9 8.1 20.9 63.4 23.5 27.2 7.2 78 20.4 59 53.8
Citratecycle(TCAcycle) 4.1.3.7 251541_at AT3G58750 921 1118.1 2753.1 658.2 491.3 1195.3 946.1 1286.2 866.5 1164 1105.5 1496.5 519.5 1209.1 1330.7 1552.1 1136.8 1506.6 1662.6 2022.7 1870 1386.7 774.6 1763.5 907.4 1291.3 3093.6 3349.3 1006.5 1894 1325.5 1233 1431.7 1594.4 1387.9 1400.1 1305.5 1400.2 1213.2 1630.9 984.9 1198.3 1551.2 1238 1310.4 1496.2 1432.8 1829.2 2814.2 3201.6 2878.3 1114.9 1711.6 1807.8 1289.8 1227.9 1494.3 1613.6 1424.4 1393.6 1128.3 1577.5 1787.3 1079 1483.5 1850.5 1329.6 1615.7 1407.6 1906.4 1840.7 2220.9 2209.4 2405.9 2500.9 2160.7 2576.4 4389.9 4399.4 3177.1 3358.6 1838.4 1988.1 3370.2 4797 2158.2 4704.9 2821.8 2433.2 3006.4 5427.3 4407.4 1037.1 1079.7 1439.7 868.7 1454.3 1831 1119.8 1333.1 1119.9 885.5 1096.8 1189.7 686.3 947 2188.6 1334.7 1359.4 1122.8 749.1 1603.7 1235.5 680.1 1788.1 1441.7 860.5 1555.5
Citratecycle(TCAcycle) 4.1.3.7 263986_at AT2G42790 877 1214.6 4607.9 733.7 1102.3 2287.5 770.2 1087.8 1298.9 4952.5 3122.8 1521.6 919.8 669.7 1909.5 1670.4 1477.6 1795.1 2247.3 1598.9 1499.3 1533.5 1516 3172.2 2002.1 2413.7 5463.5 4124.4 562.8 1068.9 4305.5 1540.1 4477 4519.2 2017.5 4788.5 4567.8 1430.6 3447.3 4442 1678.9 2487.4 5067.8 1813.8 1570.6 3040.1 2805.1 5188.7 3565.2 2912.2 2031.5 3066.1 2834.5 3107.5 3533.7 1955.9 1625.5 1159.8 942.9 1443.7 1254 1557 1321.1 871.7 859.9 3961.4 2139.8 1559.7 1738.3 2936.7 2805.2 2713.6 2914.6 2726.3 2348.3 2732.8 2821.3 5702.1 4636.2 4167 4133.7 1946.7 1956.4 2661.2 3324.6 2591.6 6549.9 2991.4 2685.1 3310.9 5998.5 4133.3 2487.9 2015.3 3032.7 1014.4 2234.2 4591.1 2118.4 3923.4 1923.6 1067.9 1415.9 1677.8 2391.5 2143.1 4974 2754.9 4346.5 1544 477.9 1667.5 6416.4 1525.6 1316.1 3541.7 720.6 3584.2
Citratecycle(TCAcycle) 4.1.3.7 267368_at AT2G44350 4506.4 3766.7 14695.1 3374.9 6090.1 4119.6 2818.2 3948.6 5150.2 5886.6 3787.7 3951.9 6205.1 2761.9 5280.8 6204.2 4660.1 5313.6 5082.4 5154.9 4750.8 5001 3591.7 3124 4126.3 3766.9 13096.9 16235 11054.3 12294.2 6369.8 7505.3 6316.9 6497.9 6566.6 6247.9 6418.6 5478.8 6549.3 7749.4 5795.9 6898 5564.1 5284.1 4801 7494.2 7718.8 8362.2 7189 6925.7 6207 5414.5 8453.5 6640.6 6557.1 5591.4 4709.1 4574.6 4618.3 4825.6 4396.5 4972.2 4067.1 5216.1 4018.3 3371.4 2088.6 2173.7 2973.7 5366.8 5227.3 4897.4 4261.8 3026 3140.9 3228.1 2947.6 3583.9 3564.1 2932 3084.7 5361.1 5281.2 3436.2 3743.4 4237.7 5130.1 3512.8 3863.7 2430.6 3790.6 3480.2 3290.4 6457.8 5308.2 4185.6 4607.3 5753.2 4285 4287.6 3889.5 3955.5 5644.4 5888.8 3864.6 4902.3 5006.4 3942.9 5204.6 4183.6 5160.5 3429.2 4540.7 4614 3343.8 4362.5 4508.7 3989.4
Citratecycle(TCAcycle) 4.2.1.2 245174_at AT2G47500 404.9 264.9 983.1 143.7 283.8 165.5 691.5 257.3 75.6 78.4 158.4 271 104.1 728.8 389.2 413.4 473.6 404.9 393.7 301.1 375.7 291.9 263.7 195.7 169.3 141.6 116.6 118.7 122.8 135.7 514.9 397.4 353.9 440.2 506.5 298.4 530.3 438.4 451.5 500.6 561.7 477.9 479.6 345.3 248.2 242.5 161 303.2 281 183.2 244.9 519.9 282.6 251.8 409.4 350.1 382.1 472.1 333.1 392.3 691.6 671 415.6 711.8 611.5 148.5 96.3 63.2 180.3 188.5 158.3 83.9 148.9 135.2 167.5 67.1 62 65.6 83.2 127.3 23.1 181.2 126 25.7 8.2 102.7 157.8 60.2 17.7 116.7 21.9 22.7 140.4 268 205 359.7 105.1 270.3 205 70 137.8 290.8 327.7 263 195.1 366.2 254.9 199.7 22.2 225.6 294.2 249.2 118.1 540.2 173 203.1 211.3 42.8
Citratecycle(TCAcycle) 4.2.1.2 248461_s_at AT5G50950 3381.6 3886.3 4850.8 15588.4 3274 16180.3 3913.8 8093 6935.3 9946 24420.1 8744.3 3529.9 3930.7 5669.1 5707.3 5789.2 5566.5 4648.3 4193.6 4347.3 4413.3 9073.5 6541.4 7814.8 7124.2 5569.9 6775.5 5799.1 5807.5 2908.3 4530.9 3242 3179.5 4390.2 4269.6 3063.3 4301.9 2326.3 3620.9 4235.1 2719.8 2590.7 3463.6 2774.5 4529.8 4468.2 5532.4 3958.5 3860.6 3558.7 3103.6 4198.2 4820.8 2468.6 3526.3 5355.6 5153.6 6793.7 5383.3 3705.8 6544.3 6003.5 5303.2 5783.2 5449.1 4305.8 5831.4 9055.5 3180.3 3717 3224.9 2882 3151.5 2997.9 3297.8 3285.8 2680.9 2233.6 2793.2 2687.1 2096.1 1808.8 3125.2 2594.3 3180 2724.2 2466.8 2445.4 2233.2 2251 2101.3 16876 8993.3 5783.8 6311.4 3863.4 5007.8 18271.6 11490.5 16721.8 3484.9 7613.1 6037.2 10217.9 4220.5 3475.6 14633.3 7651.7 3526.3 8430.3 21828.9 15225.3 6316.1 20603.1 11521.3 6469.6 9988.8
Citratecycle(TCAcycle) 4.2.1.3 253135_at AT4G35830 6874.5 7012.8 7592.2 6369.3 9187 11530.2 5298 11440.8 11115.3 8877.5 11724.9 11253.1 8085.5 6054 7785.4 8012.3 7010.1 8152.2 10447.8 9571.7 8411.9 9128.4 6748.8 10265.7 9711.9 9868.5 15442.6 14422 8274.1 8608.4 9628.6 7721.5 8519.7 8047.2 8832.3 8479.8 9199.3 7843.5 6631.3 9559 6595 6941.3 9463.5 8681.9 8219.2 7403.3 8063.5 6879.3 8597 8759 8568.3 7372.2 9855.3 8729 7709.3 8758 9458.8 8100.3 7133.7 7810.3 6889.5 8979.1 9026.9 6439.3 7616 3050.4 2016.9 3773.2 5212.8 10616.9 9270.8 8914.2 7989.8 10048.6 11990.3 10561 10617.8 10361.8 10564.4 9801.1 10124.5 9099.8 10538.6 5396.1 5930.8 6957.2 6960.5 5629.8 9093.8 4905.9 7835.3 7762.4 10168 10338.2 11660.8 5086.5 5272.1 5710.1 9016.3 9713.5 9163.1 5457 10286.8 9826.4 5088.8 5897.6 4819.2 9697.3 10528.7 6124.5 4990 9643.2 11107.4 5046.4 9353 10628.6 4846.8 10378.3
Citratecycle(TCAcycle) 4.2.1.3 253954_at AT4G26970 3924.5 4207.5 10429.5 1854.8 6965 4615.1 1892.6 3838.3 4444.3 7559.8 4435.1 3697.8 4909.5 1970.8 5271.3 5105.9 4472.3 5173.1 5110.3 5028.8 5567.7 5999.1 4569.7 6233.4 6642.1 6508.9 22317.7 15731.5 11769.2 17043.9 10986 7027.6 11279.1 9746.8 6326.8 11148.6 10038.6 6180.3 9054.9 12272.6 5888.8 7648.3 9632.6 5829.1 4850.7 7675.9 8341.6 9001.9 7058.5 7722.4 7930.5 6117.4 8215.1 7716.1 11718.5 5651.9 5971.4 5235.7 4906.6 5530.9 4637.8 5163.5 5432.6 5086.6 4346.1 1301.1 555.4 1039 1444.2 6355.5 5775.8 5303.2 5076.2 3947.9 4064.5 5259.8 4357.2 5443.9 5272.7 4891.5 5133.4 4974.6 6387.4 5383 5724.9 6948.1 6972.3 5342.1 4930.9 4500.4 5138.5 5117.4 4318.1 8616.5 5939.8 3920.2 5267.6 6746.5 5423.4 8347.5 4528.5 5464 6274.9 8927.1 5201 6110.3 6367.2 5676.4 9170.3 5619.7 5680 4134.3 8962.3 4424.4 4533 6314.1 5590.3 5598.6
Citratecycle(TCAcycle) 6.2.1.4 249828_at AT5G23250 1962 1648.8 6810.7 1398.6 1624.2 1170.8 2093.5 1261.5 1677.9 1413.5 856.5 1015.6 2312.5 2049.1 1400.5 1495.6 1764.5 1397.1 1521.4 1504.1 1759.1 2285.8 981.9 1135.4 1404 916.6 1435.2 2603.7 4455.1 2712.2 1224.7 2219 1184.5 1364.2 1933.3 1344.6 1305.6 2105.1 1111.6 1388.4 2362.2 1180.5 1243.5 1335.7 1413.1 1531.8 1245.6 2015.4 1674.4 1733.4 1714.6 1480.4 2023.5 1897.3 1106.3 1356.6 1461.6 1738.5 1454 1293.5 1598.7 1819.4 1568.9 2069.7 1993 905.1 614.4 762.7 526.4 1300 1343.3 1258.7 989.3 774.8 860.8 956 797.7 746.5 625.6 826.2 918.5 702.1 919.7 830.5 648.9 1048.4 594.1 647.8 779.1 626.2 535 534.3 1329.3 2303.6 1892.9 1692.8 1408.7 1641.8 1027.4 1001.1 1041.7 1440.9 2540.3 2232.2 1060.3 1873.7 1364.7 1302.2 1002.4 1260.4 1456.9 1001.8 1223.2 1941.6 568.7 1164.5 1428.5 851.4
Co-enzymemetabolism 1.1.1.86 251536_at AT3G58610 23696.7 19530.9 22688.7 15157.3 24261.9 16775.9 33223.3 30539.3 30768.6 13636.8 11217 22319.9 33775.7 33267.2 19782.7 19452.9 21835 19964.5 20203.4 21114.8 22549.1 22572.7 14908.5 15410.3 13420.5 14454.3 13312.6 17453.3 24351.1 27649.1 12205.7 26308 12565.1 13360.8 28409.6 13812.9 13057.6 25808.8 10486.3 12657.8 27292.3 14303.6 10668.5 17259.7 23603.5 18987.1 18561.3 27422.6 29937.7 31355.8 34157.3 14748.3 19485.7 23662.5 11367.1 16001.7 16606.9 22423 19043.5 17501.3 18884.8 21410.1 20413.6 17448.2 21189.3 8132.8 8378.3 10350.6 12322.8 15015.2 14878.8 12310.4 12597.8 12584.9 12260.9 13697.9 12489.8 10556 11391.5 12520.2 13404.4 11277.7 10634.9 15007.1 10657.5 17699.1 9326.6 11881.7 11999.4 10174.7 9773 8952.2 13977.5 19587.6 21234.4 18649.6 24263.8 19023.4 17832.3 11695.9 16000.8 18128.2 23292.6 20262.9 9356.2 23545.2 17326.7 16137.7 10008.6 20807.3 24331 12865.6 12472.4 16035.9 13510.6 14281.4 20386.1 12199.7
Co-enzymemetabolism 2.7.1.33 264244_at AT1G60440 1510.2 1641.2 1732.6 1134.4 1432.1 1331.9 1057.8 979.6 881.2 1700.7 1380.5 1239.9 905.4 1255.3 980.2 1047.2 1175.4 1180.7 1138.9 1058.8 1119.4 1368.4 1426.1 1465 1870.8 1811.4 1713.7 1934.8 1530.9 1779.5 2300.4 1064 2177.2 2074.6 1348.8 2029 1968.4 1565.5 1858.1 2165.4 1295.7 1695 2010.3 1183.1 1120.4 2179.3 2072.6 1722.4 1728.1 1831.1 1607 804.1 1687.4 1567.7 1861.4 1331.9 1598 1380 1433.6 1517.5 1740.8 1120.5 1661.9 2308.4 1342 2475.6 2270.8 1842.2 1572.6 1090.1 1204.1 1226.8 1459.8 1380.8 1228.2 1338.1 1111.7 2030.6 2136.5 1378.9 1572.5 1572.7 1764.4 1925.8 2637.9 2133.3 3564 2282.8 1521.7 2530.1 2824.9 3350.6 1244.5 1061.6 985.2 1329.7 1619.4 1827 1466.2 1326 1506.6 1930.3 847.3 1396.6 1862.7 1804.3 2470.4 1516.9 1910.4 2287.7 1319.4 1350.7 1659.1 1490.5 1533.6 1367 1576.4 1315.8
Co-enzymemetabolism 4.1.1.36 261306_at AT1G48610 694.8 628 558.6 846.3 708.7 295.4 1616.2 492.2 289.1 252.6 101.4 265.1 443.3 1756.8 668.1 720.7 717.3 655.4 546.5 517 716.1 941.8 489.8 215.7 155 171.7 185.8 240.8 476.3 468.3 308.4 521.5 104.7 308.1 482.2 285 407.6 543.2 103 225.5 510.7 403.5 107.4 587.1 486.8 347 263 565.1 288.5 385 414.9 183 242.7 427.7 192.1 468.3 424.6 132.7 569.6 165.9 370 190 268.9 345.5 434.6 233.1 200.3 49.5 153.1 442.3 436.5 625.5 494.7 326.3 307.8 414.3 362.8 284.9 250.6 364 323.2 250.5 390.1 158.6 251.5 34.9 35.7 209.4 427.9 395.7 140.2 315.5 470 545.4 627.6 694.6 543 533.8 445.1 214.4 377.8 820.9 864.9 686.7 321.2 539.3 390 366.2 163 687.4 692.8 294.4 122.9 728.3 186 235.8 479.2 115.9
Co-enzymemetabolism 4.1.3.18 252325_at AT3G48560 13316.1 13972.7 16958.9 14132.8 12932.1 12663.1 10758.3 15573.6 20173 9179.9 10206 12251.8 13824.9 12725.7 10510.4 9387 10619.4 13062.7 12252.7 10372.2 10800.5 9350.1 14681 10164.3 10289 10975.3 7867.9 5968 12694.2 11364.8 7237.2 11705.9 5984.5 5432.1 11896 5774.8 7248 10980.5 7427.9 6097.5 11998 7712.4 8158.5 12015.8 16643.1 5533.7 5545.6 5935.7 8756.8 8517.8 8704.2 7284.6 7483.4 8631.5 5826.7 12875.3 13559.6 7398.1 10152.8 10779.7 7297.1 5466 12993.8 20568.7 7815.8 6620.3 5886.4 8141.5 10188.6 12740.6 12772.3 11029.2 10510.6 16952.8 16797 15073.6 16065.2 16059.2 16148.4 18160.3 19052.8 11300.6 10844.2 14651.3 12064.8 13072.4 9423.1 15950.4 11707 14493.3 11737.6 11660.5 11133.4 11300 12898.8 7500.3 11076.3 7206.8 8831.8 8534.1 7117.3 15631.9 13945.3 12468 8287 9902.6 6523.1 7987.5 7189.2 16898.7 10597.9 8034.3 7856.9 6473.1 9478.4 7169.9 9605.4 8431.6
Co-enzymemetabolism 4.1.3.18 263460_at AT2G31810 5025.9 5569.8 2802.1 1543.3 2978.6 3114.2 1973.6 1841.5 1899.7 3228.2 2678.3 2521.4 1075.6 2323.3 2060.3 2969.9 2571.2 3501.2 4030.2 5152 5854.9 5739.7 3166.7 7595.3 6097.2 7215.8 2883.1 1668.4 2370.1 2216.6 3841.5 1820.2 4530.8 3854.8 1894.4 3820.6 4019.4 2150.1 1943 3956.5 2559.6 2859.3 5654.5 3377 3969.1 3233.1 3394.6 2585 3369.7 3781 3119.6 2286.8 3797.1 2759 1853.7 3564.5 5795.2 6476.3 6016.2 5831.2 4518.4 4227.6 5818 5009.7 4566.9 2926.8 1811.4 1349.4 2768.4 5380.4 5312.1 4970.5 4737.2 6874.8 6603 7394.7 6602 4455 4724.9 4771.4 4813.1 6531.6 7531.7 12453.4 8556.7 4750.3 3826.6 6754.5 6602.5 7108.6 3844 4311.5 2761.2 1363.9 2097.6 3186 5703.1 2054.5 2866.9 3579.5 2556.5 4917.1 1302.2 1585.2 3139.1 4351.4 1843.4 3829.4 3255.8 6271.3 2614.8 2026.8 3610 2726.4 2595.7 3963.4 1703.7 2525.1
Co-enzymemetabolism 4.2.1.9 256862_at AT3G23940 2805 2397.6 8123.5 1703.8 3850.6 1791.1 6512.8 2527.5 3925.9 1082.1 640.3 1596.9 6620.9 5247.6 2111.4 2233.2 1715.4 1822.1 2012 1991.4 2073.8 2038.3 1329.7 1192.2 1290.1 1059.2 2393.4 3974.4 8712.9 8860.2 1227.3 5852.5 1136.7 1178.4 5709.6 1541.1 1416 5793.2 1167.5 1456.4 7364.1 2987.9 1778.4 2630.4 4180.7 3496.3 3375.7 5344.5 4161.9 4296.3 4829.5 2949.2 4643.4 5110.3 1327.8 2452.5 1948.2 2116.3 2815.5 1841.2 2465.4 2241.8 2039.8 3135.1 3494.2 688.4 553.8 895 749.6 2297.7 2588 2093.9 2045 1917.8 1715.3 2081.5 1882.3 1193.8 1379.4 1412 1455.2 1503.5 1830.3 1719.6 1455.2 2373.8 1080.5 1212.4 1509.8 1078.2 1095.8 923 2141.5 3632.3 3199.6 2617.3 2287.4 2785.7 1449.1 532.8 1078.2 2537.2 4651.2 3548.9 631.4 2986.7 2139.6 1874.9 409 2031.6 2655.7 773.6 760.8 1470.3 649.6 1194.8 2229.2 933
Co-enzymemetabolism 6.3.2.1 248680_at AT5G48840 525.9 534.7 376.4 764.9 615.2 478.4 534.3 511.9 524.2 551.2 583.1 536.6 453.2 511.7 344.3 324.7 232.8 458.2 374.6 283.6 525.4 610.7 491.3 347.8 466.1 376.4 301.9 283.7 439 375.1 262.3 605.7 300 292.2 542.9 245 258.2 446.6 235.6 407.4 542.5 458.7 450.4 521 342.3 486.5 541.6 481.4 314.5 303.9 384.6 513 356.3 422.3 250.9 411.4 354.4 304.8 414.2 324.4 430.6 384.3 414.4 570.1 307.1 419.3 316.5 359.3 423.6 440.4 375.8 447.3 351.5 397.1 352 348.7 352.5 313.8 287.5 321.4 326.3 206.6 311.7 137.2 90 288.1 192.5 293.1 354 130.7 269.2 219.2 695.4 582.9 397.6 390 440.3 380.6 545.4 502.9 487.9 482.9 761.8 726.2 458.5 559.8 665.2 430.3 510.9 515.6 470.7 499.1 523.3 293 372.6 496 425.4 442.1
Cytokininbiosynthesis NA 249972_at AT5G19040 129.3 137.4 11.3 29.2 88.6 15.5 25.3 27 21.5 41.8 12.7 25.3 21.5 15.8 161.4 134.6 253.4 143.1 151.4 84.4 142 128.7 9 13.6 22.8 20 29.4 16.3 25.7 49.9 174.6 72.5 143.7 102.2 23.8 20.3 143.8 13.1 63.2 292.3 52.8 82.8 93.5 16 13.9 32 32.3 59.2 11.4 15.8 8.8 138.3 71.1 102.9 28.5 13.3 132.4 15.4 65.2 41.9 94.1 21.2 14.5 6.6 44.7 12.9 7.8 13.2 14.6 23.7 85.6 20.2 22.8 184.6 296 131.2 116.8 120 131 31.6 29.5 50.9 17.5 28.5 24.1 49.2 11.4 114.8 89.9 128.3 17.1 36.3 20.2 169.7 35.9 24.3 14.3 113.8 42.2 62 18.5 93.2 107.3 81.4 11.7 52.6 114 11 13.1 20.6 27.7 8.9 6.8 17 7.6 18.6 20.6 70.4
Cytokininbiosynthesis NA 251154_at AT3G63110 235 397.1 56.4 588.8 421.5 1000.4 78.2 358.7 577.3 631.2 917.2 499.6 278.7 198.1 215.2 388.9 210.8 229.2 263.2 269.6 284.9 324.4 386.9 412.4 377.6 530.4 83.2 140 287.9 381.7 362.7 775.4 330.6 427.4 355 258 480.8 252.6 271.1 442.8 547.9 593.3 626.9 360 545.3 955 874.8 710.1 1110.1 1101 701.4 930.6 780.6 472.1 248.8 289.9 128.4 234.2 125.4 214.4 218.2 242.4 167.6 169.8 74.7 274.2 194.2 352.4 325.9 405.7 345 355.6 359.4 307.4 400.6 302.5 343.9 234.2 272.8 216.7 284.3 304.5 182.5 116.1 186.9 180.7 182.4 183 164.1 179.9 217.8 238.1 535.9 300.6 313.5 320.6 337.3 436.2 1105.3 359.4 828.4 269.5 203.1 199.2 296.9 396.5 240.8 630.1 238.6 252.5 396.3 582.5 374.8 237 491.2 474.2 444.2 449.8
Cytokininbiosynthesis NA 254129_at AT4G24650 61.9 84.9 37.9 50.5 79.3 61.3 14.8 29.4 59.4 10.3 8 10.3 33.4 10.3 5.4 17.4 4.9 4.3 13.5 68.5 53.2 5.4 29.9 6.6 63.2 5.3 9.8 32.1 47 28.7 95.6 7.6 7.7 105.1 6.5 8 12.1 29.4 47.9 32.8 72 4.6 12.4 111.4 46.6 10.4 25.9 22.6 122.2 6.8 68.5 606.9 94.3 66.6 5.2 8.9 9.8 34.5 48.8 3.7 6 58.7 40.1 8 20.5 10.5 6.9 8.9 9.3 16.6 49.6 7.1 36.7 103 45.4 68.9 26 59.7 24.8 11.5 8.7 22.5 8.6 14.4 10.7 4.2 61.7 170.1 21.3 8.3 39 128.9 54.6 28.3 15.3 70.7 13.1 4.9 7.5 12.7 6 56.1 4.4 53.6 87.5 29.2 111.3 5.9 15.9 58.4 127.2 69.3 93.8 39 5.7 47.7 110.9 114.1
Cytokininbiosynthesis NA 255741_at AT1G25410 12.8 21.5 2.9 9.9 4.7 10.7 68.3 10.6 50.9 6.8 22.4 5.9 14.6 12.4 7.6 5.3 5.9 24.4 7.7 4.9 21.5 8.5 11.6 13.9 9.3 5.8 39.1 10 22 7.8 71.3 10.3 5.5 21.1 13.1 9.4 19.5 14.4 19.9 10.2 12.3 12.6 8.8 5.4 26.9 5.7 8.6 16.1 7.8 10.6 10.6 292.7 13.2 6.5 4.9 5.6 5 34.5 8.7 24.8 14.9 5.4 10.9 13.5 16.6 11.6 19.3 6.9 4.7 8.4 4.6 3 4.2 4.8 10.9 5.8 4.9 12.2 24 5.7 6.9 12 12.3 6.4 15.1 6.3 12.1 10 24.5 29 18.8 9.1 21.3 18.9 89.5 25.7 15 3.6 4.6 34.3 50 5.5 67.8 67 5.3 15.6 129.1 4.6 25 4 6.3 5.5 78.8 6.5 14.9 9 15.1 15.2
Cytokininbiosynthesis NA 257039_at AT3G19160 142.9 151.4 76 241.2 83.4 285 206.2 308.4 361.7 189.8 205.7 266.6 188 295.8 152.4 115.4 157.3 264.4 204.2 99.1 171.3 153.8 192.1 159.2 131.5 161 168.7 197.1 161.9 97.3 69.4 94.7 86.4 96.1 195.5 107.2 127.7 125.7 109.4 103.2 74.6 230.3 173 122.4 172.1 54.5 155.7 126 138.9 171.2 63.9 258 151.9 183.1 110.7 115.4 131.1 257.1 67.9 230.9 225 232.1 146.3 276.1 268.8 173.1 198.4 292.8 179.5 183 210.4 141.3 168.3 162.4 232.6 126.2 117.4 148.4 169.8 234.6 242.2 204.9 229.7 222.3 299 236.9 273 69 216.8 346.9 196.3 265.3 149.5 210 162.6 120.9 153.2 127.7 193.8 140.8 153 262.9 242.9 405.1 198.7 175 291.3 162.7 168.5 118.6 198.5 136.2 82.8 137.5 196.7 178.8 229.5 97.8
Cytokininbiosynthesis NA 258103_at AT3G23630 27.1 6.6 28.2 8.5 4.6 17 6.5 9.3 6.2 9.5 6.4 7.4 109.4 5.2 7.7 7.3 6.7 66.7 13.3 6.9 57.7 10.7 7.3 5 26.7 14.7 93.2 108.5 106.4 18.8 105.1 5.7 41.6 181.7 7.3 105 165.6 84.3 203.5 57.8 72.7 68.4 104.8 40.3 11.8 16.6 17.3 25.6 74.3 37.1 105.7 209.3 86 84.8 139.4 5.3 26.2 28.8 77.6 8.2 136.2 34.5 14.4 10.8 15.4 105.4 8.8 5.4 71.1 51.7 6 15.6 45 56.6 54.5 26.7 74.9 80 4.7 89.3 11.2 11.1 58 18 40.9 6.7 108.2 143.6 81.5 15.6 64.3 5.6 83.5 44.6 78.2 8 5.9 8 41.8 112.1 11.6 36.7 16 100.9 43.4 4.7 218.6 29.3 99.8 14.9 16.1 23.7 137.1 74.3 20.3 35.5 76.8 19.5
Cytokininbiosynthesis NA 260240_at AT1g68460 63.3 63.7 84.7 67.5 94.8 114.4 81.1 116.4 96.7 82.6 109.2 115.3 143.6 82.2 58.4 56.7 23.9 104 43.9 79.7 46.4 73.4 41.3 86.4 60.3 72.7 132.4 106.4 123.8 54.1 72.1 82.4 8.6 28.9 72.2 81 95.6 86.5 119.3 60.4 113.2 170.6 70.2 76 40.6 72.9 129.8 11.8 103.9 100.9 107.4 309.4 96.7 74 80.7 105.7 99.3 124.1 79.5 99.6 90.5 66.7 26.2 86.3 88.9 75.5 54.8 122.1 47.3 64.8 56.3 56.2 48 83.8 72.9 49.7 78.2 102.1 82.5 27.4 18.7 111.3 101.6 93.8 166.7 101.9 106.9 155.1 65.2 56 198.7 61.3 59.9 106.3 58.2 78.4 8.9 40.6 35.1 37.1 106.9 111.3 86.4 77.8 90.6 74.7 65 46.2 86.2 57.9 99 54.2 87.1 75.6 92.6 152 89.2 84.2
Cytokininbiosynthesis NA 266208_at AT2G27760 209.1 227.8 539.6 207.1 215.7 112.3 217.9 224.1 157.1 127.5 90 180.7 290.6 208.8 133.1 267.7 166.4 185.1 129.5 167.7 169.5 186.1 124.4 176.8 173.1 91.2 180.2 230.9 237.8 206 194.1 218.7 184.2 158.5 318.1 167 101 338.3 192.3 166 308.2 243.7 180.4 184.3 293.8 265.5 304.7 299.1 319.4 267.3 204.5 230.4 246.9 301.4 244.8 170.3 158.3 113 206.1 115.5 168.4 161.4 231.4 125.1 205.9 105.3 15.2 90.3 189.8 168.4 201.5 216.6 219.8 167.3 191.9 186.5 182 171.1 132 245.1 214.6 145.2 166.9 303.7 190.6 216.9 156.6 263.9 150.8 72.3 192.9 183.3 147.6 212 203.8 206.2 101.7 203.5 271.6 210 165.6 149.3 293.1 260.4 110.9 169.6 265.8 215.7 147.7 201 153.5 101.3 135 152.1 116.4 224.2 167 272.1
Ethylenebiosynthesis 1.-.-.- 260637_at AT1G62380 18864.9 15435.1 9007.8 7299.5 19377.4 5637.2 4596.9 8038.7 4207.6 3749.1 4917.2 8913.6 3957.1 7857.2 9642.7 8971.8 7909.3 8662 11103.5 10634 14078.2 13298.2 10033.7 7761.5 6800.5 6454.6 15470.1 23654.5 7683.1 13204.2 33688.4 35390.3 30241.9 31102.1 41759.1 49413.1 28889.9 35132.3 33618.4 29063.7 31888.1 29514.6 35603.9 34561.9 37827.1 36422.3 37185.1 36582.9 38160 37891.1 40346.2 26739.2 44089.3 42621.1 30106.8 31272.3 12844.2 10670.9 8812.4 12885.5 12171.2 8283.2 12172.9 22664.3 8346.3 1827.1 3249.9 4427.5 8458.2 30162.2 28861.9 24139 22930.1 33430.6 30658 26923.9 28193.2 18444.3 19002.4 23598.9 21628.4 27653.6 21305.4 32251 20733.9 32811.4 21993.6 18540.5 19319 21411.3 16925.1 19970.6 2773.7 7852.8 11201.9 6932.5 14577.5 4768.9 5012 3148.2 5862 21356.1 8635.1 9974.4 4140 13664.1 5005.9 7112.7 2274.4 26942.7 5944.9 7305.3 2539.3 7246.3 8873 7216.9 6754.4 5658.6
Ethylenebiosynthesis 1.-.-.- 264346_at AT1G12010 475.7 625.8 6.6 130.6 741.9 207.8 76.6 256.4 258 17 304.6 367.7 7.9 128.8 163.6 254.7 281.1 274.1 197 269.6 283.3 186.6 314 675.4 408.5 395.5 14 9.8 5.3 13.8 751.5 323.8 604.3 876.7 390.1 616.6 561.2 306.3 473.5 1145.7 356 333.6 1096.8 410.5 292.4 132.5 50.8 34.4 446.3 233.6 217.8 991.3 494.2 158.5 572.8 508.5 1039.9 12.1 571.8 519.2 323.3 128.6 754.1 770.6 12.2 744.2 267.5 291.5 310.4 82.7 159.2 92.6 125.5 1259.8 851.6 826.7 613.8 1129.4 1176.5 994.4 877.7 334.8 207.7 1055.9 1523.9 422.4 418.1 1413 280.8 894.7 946.5 707.9 115.9 11.3 181 183.7 320.5 45 236.8 303.2 215.3 405.3 108.3 140.6 90.4 196.5 154.6 369.3 98.2 555.9 99.5 122.3 156.9 204.6 188.6 307.6 10 42.8
Ethylenebiosynthesis 1.-.-.- 265194_at AT1G05010 15342 10140.7 171.2 6581 9071.3 10243.1 6844.8 9576.7 4362.6 20779.5 7945.8 10871.2 9600 12340.9 10089.5 11277.5 12749.4 14172.6 12811.3 15099.3 12642.2 13903.8 8707.5 13563.3 18615.1 14694.2 26206.7 19798.1 24828.2 24774.1 6258.2 14527.1 9622.9 7492.7 18811.1 24154.4 8152.1 16469.9 4557.4 4868.5 14225.3 7232.9 9873.8 23659.6 21519.2 12574.3 15002.2 9185.2 20543.6 22507.6 20564.3 12532.7 21768.3 17676.2 5730.4 21556.7 12273 9673.9 12410.4 12713.1 9320 6812.8 13284.1 13825.3 8824.8 23389.3 14538.6 11202 13662.9 18833.6 18540.6 11198.5 11286.9 17201.5 17372.9 15401.5 14986 7560.3 7729.3 10722.6 11538.6 7072.6 9848.8 11370.7 8137.4 12912.9 10791.5 9711.2 7634.8 12770.4 5422.8 7066.6 6038.9 7344.8 6994.4 5095.1 9174.7 5454.3 9181.1 12042.5 9669.5 10874.5 6880 8535.9 13741.1 10030.1 3615.9 10941.5 16260.5 15351.9 7225.6 10620.7 15197 8656.1 11011.8 10007.2 11255.1 10825.4
Ethylenebiosynthesis 2.5.1.6 255552_at AT4G01850 16190.2 16789.5 15618.8 6742.5 13518.7 6572.8 15644.1 6709.9 6602.2 7336.3 7864.6 6040.5 4858.5 13363 15050 15650.6 14504.9 14334.7 15383 15212.3 13327.6 12192 8348.4 7970 11407.9 9284.4 7578.7 9533.4 10299.9 11831 21291.3 13814.4 20016.8 18613.4 13283.6 30962.8 18577 12546.9 15347.9 16976.7 12081.5 11333.7 12288.6 14153 12253.4 19523.6 18979.2 20370.6 12966.1 12086.1 13046.5 9913.5 14339.3 16211.4 13422.3 14068.2 13606.9 10166.5 9594.6 10620.9 11287 8024.2 10978.1 11077.6 9764.2 5010.4 1640.1 1554.3 3766.3 13688.9 14499.2 14459.1 12210.9 11862.9 10938.3 11413.6 11250.3 10582.8 11150.5 10619.9 10960.2 12641.9 14539.7 12201.3 10645.5 12294.3 9703.8 10624.3 11508.8 12370.2 9890.5 10801.8 8611.7 10485.7 12770.4 8837.5 13597.9 12304.5 6557.3 6989.8 6964.3 12269 10726.5 11739.8 6868.3 14583.7 11224.2 7808 5674.8 15076.8 7627.3 8251.1 6361.5 11424.3 7000 6416.5 8124.8 6639.7
Ethylenebiosynthesis 2.5.1.6 258415_at AT3G17390 35055.7 21642.8 24073.3 32890.2 32908.6 13354.5 20472.1 15069.6 8732 14236.3 9550.2 11695.7 12328 21667.8 26731.9 33453.8 27384.6 34115.1 26692.4 30752.5 20609.2 23180.5 11395.5 15362.1 35017 25708.3 28741.6 33139.5 43317 38824.7 21648.3 30938.8 20263 19934.4 33138.8 30847.6 19541.6 27669.5 21143.9 19772.6 31049.4 22370.1 11117.1 23867.9 19404.9 34155 29661 28723 36322.5 38386.8 32513.5 19574.6 33708.1 30362.8 21813.3 22509.6 21661.1 25939.8 31225.8 21925.5 32061 28290.2 20370 32574.5 22163.4 14237.7 13780.2 10320.6 11319.7 27762.2 27155.6 23418.9 17839.4 9491.6 9021.2 10126.9 8539.4 5090.7 5014.7 7309.1 7489.1 25353 24644.3 5519 9517.8 13516.2 5269.5 10212.9 17142.2 11110.7 7332.1 5445.5 11528.6 23101.5 27302.1 23744.9 15873 11213.8 16205.5 9604.7 17910.4 22625.5 31150.7 27298.4 16385.7 15883.4 6762.1 16942 10746.5 20246.2 30946.6 17848 10738.2 22139.7 18911.4 15185.1 27527.9 14524.4
Ethylenebiosynthesis 2.5.1.6 260913_at AT1G02500 22996.9 16651.7 5961.7 8602.3 26523.1 10427.9 11900.3 10032.1 8685.4 10889.7 9547 9238.7 5794 9765.7 14813 15036.9 14735.2 16181.4 14781.6 15756.5 11567.1 11205.4 11488.8 9977 10158.9 10535.7 22675.1 19158.8 18033.5 21065.2 23419.8 11343.1 21329.8 21426.3 13476.2 17057.9 20856.6 12629.5 20043.1 20786.8 11441.2 14435.8 18426.5 15583.3 14828.6 17792.4 17094.2 15602 16903.4 18189.8 17561.9 11990.5 18445.7 18143.1 17941.2 15197.4 15400.1 12220.7 11820.8 11714.3 8737.7 9172.4 11578.8 10673.8 10956.9 3269.2 1002.7 2174.1 3710.8 15584 15619.2 12795.1 13503.1 14478.3 12159.1 12895 12736.4 16308.8 16406.6 12855.8 13817.2 13345.8 15608.5 15275.3 16719.8 18882.8 17279.5 14482.2 13516.4 13199.7 13744 13447.6 9998.5 14241.5 13927.8 8966.1 17073.6 13809 6621.3 11833.8 6727.3 15062 11765.9 15323 9352.9 17622.9 13468.1 8843.5 10944.9 15079 9776 8686 16140.5 10322.4 6681.7 8229.8 8211.4 9437.3
Ethylenebiosynthesis 2.5.1.6 263838_at AT2G36880 24176.8 14463.7 4149.6 24472.6 25336.6 11368.3 10808 10639.1 10601.8 8341.7 7992.9 8575.8 4173.6 10792.8 17352.4 15836.7 16135.3 15261.4 10724 10980.4 11580.1 13260.2 7708.7 4938.7 14001.1 6953.6 17394.9 18932.8 24042.4 20170.1 14729.6 16503.4 14611.3 14549.7 15970.4 14235.3 13990.3 16988.8 17523.4 14062.7 16200.7 20370.5 9551.1 11129.7 11099.7 12764.2 12085.6 16553.3 10799.7 12707.1 14056.2 6358.4 12193.5 14108.4 15977.6 10206.1 9984.3 9424.5 10953 8215.3 9464.9 10131.9 8327.8 14476.9 13481.3 6710.9 2920.7 3882.9 5478.4 14535.7 14479.8 13261.1 11791.9 7380 6692.1 7698.4 6634.8 4492.1 4685.4 6322.6 6077.9 7153.7 6950.7 2145.6 1824.2 14029.4 4583.1 2919 9407.9 2796.7 4482.6 5220.4 7836.2 19216.7 15754.5 16077.3 11292.1 12194.6 9236.5 10522.6 8492.4 18428.3 20169.2 16043.5 9340.8 10392.8 7528.8 8483.2 11153 10349.3 15708.7 10388.4 6945.7 14159.3 9124.6 7238.6 17343.8 8437.1
Ethylenebiosynthesis 4.4.1.14 246172_s_at AT5G28360 162.3 106.8 99.3 80.3 105.6 126.9 227 193 165.3 99 131.9 128.4 108.9 233.5 30.6 194.6 122.1 159.9 94 155.9 94.1 149.7 97.8 142.3 76.8 108 80.8 95.1 110.8 82.3 161.2 112.1 143.2 101 216 21.7 123.2 95.2 107.7 145.5 57.6 254 117.6 225 159.6 115.2 135.4 120.2 134.7 177.9 171 89.4 170.6 100 69.2 247.3 135.7 141.1 188.2 104.4 245.8 141.6 90.7 33.7 224.8 93.5 77.4 180 228.3 111.6 159.3 82 103 118.4 185.9 106.4 132.9 129.1 150.7 64.4 63 103.2 202.6 110.4 144.8 291.3 183.7 266.3 127.4 101.9 113.4 88.4 112 273.1 139.9 190.8 145.2 134.1 148.7 107.8 171.4 199.7 113.9 234.8 134.5 156.8 351.3 116.6 69.5 156.1 142.7 196.6 56.4 141.5 158.1 125.4 59.9 220.5
Ethylenebiosynthesis 4.4.1.14 248425_at AT5G51690 271.1 246.5 367.1 389 331.1 302.8 400.2 357 475.8 462 563.7 399.6 402.2 441.3 342.7 331.9 365.4 372.4 363.4 287.8 308.9 325.3 404.6 597.6 346.2 367.4 503 475.5 319.3 284.3 626.1 397.2 481 516.7 298.7 382.5 445.2 438.8 410.7 465 454 391.6 547.1 499.2 469.7 591 637.4 477.9 441.4 562.1 464.7 937.2 538.1 437.3 427.3 381.2 290.8 271.7 295.2 191.1 392.5 320.2 203.4 401.1 394.9 275.3 151.3 258.2 252 408.2 425.5 436.6 424.3 621.6 626.9 514.8 517.3 720.4 636.4 514.9 586.9 393 474.9 735.9 658 528.2 359.9 618.3 441.5 640.1 555.9 516.9 373.7 310 391.5 397 529.4 327.3 398.1 409.7 230 302.4 321 263.7 221.2 414.5 363.7 355.4 285.4 283.7 295.7 289.1 309.9 187.4 314 297.8 295.4 363.5
Ethylenebiosynthesis 4.4.1.14 254926_at AT4G11280 852.5 1932.8 184.1 597.3 793.9 585.9 1542.3 329 390.3 792.5 2300.5 1999.1 2855.4 1113.2 553.8 497.7 595.5 519.8 392.6 308.7 305.5 457.2 1554.3 4452.8 3694.1 6013.1 5338.5 3347.7 2058 1929.9 610.4 1332.9 1225.6 836.4 807.4 383.7 557.8 1234.5 475.7 586.6 3365.2 1253.1 454.7 2157.9 757 3933.2 6201.4 7529.6 1112.2 416.2 2090.9 2928 3350.5 1786.3 788.3 2086.9 1055.7 1357.3 561.4 728.7 734.7 1111.7 1038.4 1074 1395.5 861.8 909.2 2211.4 2434 486 499.4 732.9 988.8 193.4 179.5 315.5 437.1 564.8 457.4 590.5 491.1 1617.5 707.7 191.5 484.1 887.9 796.3 368.3 1565.8 322.6 833.6 666.4 509.1 2216.4 2445.9 8168.2 496.7 683.2 1455.6 685.9 1651.4 1336.4 2079.7 4215.1 7748.6 1509.1 714.7 1288.3 1336.2 4822.5 3903.8 915.2 3171.8 8305.6 1634.1 1808.3 2695.6 826.5
Ethylenebiosynthesis 4.4.1.14 259439_at AT1G01480 82 258.6 2081.5 46 140.8 35.9 22.2 116.6 88.9 86.6 52 22.8 825 20.3 76.3 16.6 139.8 142.9 117.8 76.5 89.9 16 41.4 9.1 402 614.1 695.5 649.2 279.8 234.6 132.6 110.4 148.2 49.9 27 20.2 181.3 56.1 142.3 132.7 22.5 15.4 12.5 104.6 15.8 17 13.9 10.3 67.5 14.8 11 180 23.8 19.6 43.1 41.2 42 33 173.9 104.4 25.9 48.3 19.8 15.9 117.7 295.2 188.4 17.6 51.8 22.9 30.9 117.5 240.2 33.9 99.3 235 232.6 1260.5 878.6 705.1 619.8 18.9 14 14.7 1131.8 1010.5 7655.5 379.9 67.9 498.9 3433.1 2492.1 14.2 403.8 132.3 19.4 118.2 475.6 10 39.7 19.2 32.5 210.8 634.4 9 9 710.9 8.4 56.4 35.9 28.9 25.7 49.6 88.2 20.3 330.9 112.9 136.6
Fattyacidbiosynthesis 1.1.1.100 265026_at AT1G24360 6872.7 6243.2 10680.7 5130.3 7471.7 4023.4 9392.1 6585.6 6219.8 4883.4 2849.5 5166.4 4258.4 10910.1 7497.4 7164.6 8418.9 8870.2 7886.3 7462.5 7611 7933.5 5440.1 5665.5 5888 6117.6 6359.3 5767.3 9777.5 8763.5 3553.2 6072.7 3960.4 4183.2 5894.1 3471.8 3323 5283.8 3065.9 4036.1 6086.7 3668.6 3560.4 5028.8 6366.2 4312.7 3506.7 5170.2 4525.7 4901.8 5161.5 3990.8 5248.5 4672 3346.3 5248.7 6566.7 8456.1 6305.7 4409.2 5515.4 7690.6 5067 6676.7 8374.6 5383 3744.7 3896 4199.9 4750.6 5166.9 5010.7 4188.8 3999 3981.1 4662.5 3799.4 3333.5 2871.3 3669.3 3862.7 2968.7 3391.6 3368 2247 3039 1831.8 3923 3666.1 3745.5 2219.2 2499.5 4350.7 10028.6 9043.2 6678 9300.7 8281.2 4187.1 3480.5 3646.7 7303.8 9702.9 9324 4201 9709.4 7238.9 4661.5 4149.6 8684.6 6637.3 3243.5 4775.3 6767.8 3026.3 4208.2 4820.4 3626.9
Fattyacidbiosynthesis 1.14.99.6 246498_at AT5G16230 133.1 127.2 85.7 115.8 83.2 171.8 92.2 128.1 8.7 106.9 34.8 103 7.3 121.5 81.5 107.2 9 23.3 200.9 17.9 25.2 76.1 9.5 102.7 138.3 9.2 360.4 202.7 126.3 118.9 131.7 48.8 17.9 161.9 145 23.7 105.6 18.1 123.7 108.5 129 32.4 129.3 124.9 14.2 157.3 145.1 98.6 23.9 82.9 31.2 186.2 15.8 94.8 59.4 101.4 125.4 131.8 103.8 117.2 92.3 89.6 115.9 171.7 57.5 68.9 88.6 41.7 36.9 142.2 160 96.4 149.3 78.8 23.7 76.2 64.7 11.8 9.2 12 12.9 10.4 143.3 87.7 70.6 79 111.2 14.7 115.3 18.2 13.3 78.3 85.8 243.5 17.2 107.1 97.5 54 89.7 107 80.5 89.3 96.4 166.1 105.6 83.9 82.5 98.3 169.7 54 86.8 9.1 7 129.3 18.5 175.6 193.9 145.3
Fattyacidbiosynthesis 1.14.99.6 246502_at AT5G16240 845.5 725.1 1977 1279.6 727.8 400.6 429.4 737.7 476.8 238.6 580.6 844.8 265.2 576.8 443.2 331.7 464.2 503.1 668.1 674.4 491.8 408.2 578.7 868.6 540.1 565.2 217.6 227.5 295.5 321.8 73.5 287.7 158.3 207.4 464.8 210.8 81.2 240 245.2 108.7 441.3 291.1 86.8 419.4 590.1 360.2 433.8 175.8 498.7 456.3 361.7 698.8 408.5 577.2 228.5 595.5 467 682.5 677.6 679.4 435.1 504.9 679.2 595.4 358.8 633.1 1119.1 701.8 818.1 720.2 628.4 682.5 531.4 499.2 809 654.6 499.2 232.8 215.2 245 331.2 456.7 478.5 794.2 366 330.4 155.2 460.5 431 429.4 276.4 131.8 378.6 439 530 484.1 954.8 435.8 509.5 463.9 419.9 827.9 614.4 533.2 368.2 696.9 1030 426.2 243.9 811.3 450.1 923.4 254.6 491.4 1213.1 514.2 548.7 309.4
Fattyacidbiosynthesis 1.14.99.6 258473_s_at AT3G02610 7.1 15.6 36.1 7.3 9.8 9.8 20.5 19.9 24.6 14.8 24.1 10.1 22.4 15.5 15 32.6 108.1 29.1 31.3 165.3 52.6 65.6 14.6 80.9 17.7 22.7 12.7 7.4 16.9 17.3 416.1 42.3 273.6 529.5 33.3 163 785.7 88.6 454.4 424.7 145 173.7 417.8 124.1 19.5 50.6 21.8 18.5 26.6 78.5 15.5 168.8 165.9 21.3 254.1 28.2 152.2 16.5 43.9 67.4 23.5 28.8 230 11.9 17.9 23.5 19.5 6.5 13.9 18.5 9.7 48.3 12.6 12.6 18.7 12.9 16.6 25.5 16.2 19.6 21.5 11.3 6.1 8.5 17.7 17.2 17.2 31.2 13.9 6.7 16.1 12.3 12.6 8.9 10.3 6.8 9.3 12.2 14.9 16 8.1 19.7 13.6 9.9 9.6 23.9 104.8 68.2 10.1 8.7 6.6 6.6 114.7 10.5 12.8 19.6 10.4 17.6
Fattyacidbiosynthesis 1.14.99.6 258485_at AT3G02630 978.2 1011.1 2372.2 2220 1464.9 2907.6 2312 1883.7 1242.5 3378.2 2721.1 2304.2 741.7 2128.8 1698.9 2017.5 1738.7 1252.7 2419.8 2188.7 2591.2 2141.1 1080.2 2123.9 2098.5 1966.6 2663.4 2684.7 2917.8 2989.2 1822.3 2326.2 1990.6 1891 2783.4 2151.5 1655.6 2165.3 992.5 2115.4 1565.6 1698.8 1783.8 1696.6 1784 2597.5 2109 2160.7 1794.6 1943.1 1580.4 1504.7 2764.2 2520.9 1184.8 2034.1 2492.3 2379.9 2056.6 1787.8 2511.7 1541.8 1966.7 2380.5 2628.5 2328.9 2239.9 2385.8 1920.8 1104.5 1495.3 1053.8 1084.1 837.9 867.2 930.3 814.9 469.1 662.6 542.6 616.2 654.6 673 710.8 627.3 515.9 240.7 518.8 604.4 594.3 316.5 258.8 3590.7 2121.4 2879.7 1051.5 932.6 1510.8 2057.2 2544.4 1305.8 1126.1 3087.4 2192.4 911.5 1425.5 880.2 2621.2 2115.4 846.8 352.9 2072.8 2276.8 1075.9 1206.4 3017 691.3 2400.5
Fattyacidbiosynthesis 1.14.99.6 260570_at AT2G43710 11957.4 9741.8 3180.2 10831.3 11387.5 6949.5 7196.6 7608.5 9885.6 4161 6099 6262.3 6567.2 6110.3 5757.7 5365.7 5706.1 5613.2 4588.9 4395.6 5620 5692.7 9351.8 5468.2 5822.3 3934.2 3470.5 3765.2 8700 7736.9 2380.3 6946.9 2145.2 2129 6831.8 2754.9 2458 5796.5 3574.4 2413.5 5726.4 3478.3 2823.1 5832.9 6946.9 4579 5122.3 5232.8 4581.6 4506.8 5573.3 3431.4 4408.9 5142.6 3396.7 5760.4 4483.8 3438.3 4189.3 4837.7 5550.2 4301.3 5187.2 6678.6 5627.1 1403.1 1020.6 2220.7 3286.9 5562.3 5330 5435.2 5532.7 6501.5 6025.9 6178.3 5939.6 5935.2 6371.3 6770.2 6588.9 5512.2 7056.9 6277 5766.4 7913.9 4923.4 6626.6 6041.9 6397.7 5555.2 6000.2 7327.6 7002.8 5385.7 9209.1 7585.8 6342.8 5932.3 6300.2 6621.4 10215.6 6324.7 5163.8 10239.2 8093.5 4788.6 5756.2 5068.5 9868.6 11452.2 6461.5 4852.3 7598.6 5943.2 4729.3 9362.7 5249.4
Fattyacidbiosynthesis 1.3.1.9 266035_at AT2G05990 5515.9 4894.9 5317 3331.2 5396 2265.1 9390 4896.5 2410.4 991.8 1252.4 2861.8 855.5 8689.1 5296.4 4709.4 5571.5 5512.1 5424 5637 4782.5 4177.6 2376.2 3633.9 3770.1 2939.4 1209.3 2446.3 4425.6 4240.9 3481.2 4932 3072.2 3092.3 5124.3 3356.5 3469.1 4905.1 3095.5 2902.8 5516.7 3549.8 2084.2 4093.8 4734.7 2807.2 2797.5 4063.3 3276.4 3604 3827.4 2952.2 3940.4 4116.6 2547.2 3949.7 4172 3143.4 4662.6 4351.6 4076.7 3047.9 4143 4483.6 4149.1 1251.7 1581.3 1866.3 1834.4 4284.3 4269.2 3788.7 3459 4284.2 4214.1 4410.1 4185.1 2797.2 2790.4 3074.1 3005.3 3303.8 3001.7 3469.8 2182.7 3569.6 1618.2 3293.1 3281.2 3362.8 2258.1 2612.5 2016.5 5358.3 6682.2 3493 5777.6 5194.3 1841.6 685.1 1668.4 5235.2 6576.6 5296.7 749.2 5676.7 4474.4 2050.7 429.8 6595.1 2952.4 1629 696.2 3552.6 1306.4 1494.5 1867.5 1005.7
Fattyacidbiosynthesis 2.3.1.39 267308_at AT2G30200 2047.6 1878.2 1449 1310.8 2058.6 1548.9 2953.3 1779 1249.6 681.4 1138.6 1240.2 825.2 2915.6 1384.3 1455.1 1300.8 1012.4 1236.7 1506.4 1322.8 1377.7 1112.5 1317.7 1293.4 1268.2 609.2 1054.7 1873.3 1876.5 955.5 2530.1 873.4 766.3 2001.5 1211.9 862.9 2178 847.7 914.4 2219.4 965.6 625 1217.6 1292.3 1146.2 1091.3 1433.2 1373.2 1304.1 1365.1 758.2 1144 1519.4 843.9 1326 1425.8 1786.2 1413.9 1364.9 1383.8 1509 1310.1 1491.6 1832.7 1123.2 1221.8 1043.1 937.3 1041.1 1065 1211.3 1025.5 863.3 778.6 1130 1100.6 689.1 643.6 790.1 753.7 574.6 710.4 842.6 836.6 879.2 460 901 945.2 889.7 589.4 758.6 1062.9 2106.1 2132.7 1668.6 1513.1 2327.7 960.1 384.4 1115.1 1951.1 3002.2 2359.6 496 1857.4 1639.2 1037.4 481.5 2114.8 1543.4 625.1 440.2 1584.6 758.1 926.8 1458.2 772.2
Fattyacidbiosynthesis 2.3.1.85 262176_at AT1G74960 2975.7 3947.5 3220.9 3095.9 3354.4 4989.4 6993.9 5874.4 4619.7 2545.1 4010 5039.8 2550.8 7140 3802.4 3361.4 3616 3999.5 4008 3818.8 3367.9 3179.3 4883 4180.6 3238.5 3955.5 1518.9 1503.6 2077.7 2249.2 1654.6 4071.9 1482.6 1523.1 4338.7 1356.7 1785.3 4511 1303.9 1319.7 3175 2082 1635.1 3997 4754.6 3955.4 3805.5 3441.6 3730.3 3661.8 3719.5 1648 3004.8 3268.4 1437 3973.8 2928.8 3213.1 2842.4 3192.1 3045.1 2438.3 3770.4 3073.3 2887 1464 2002.1 2252.7 2877.6 4010.5 4080.4 3997.6 3501.4 4658.8 5822.1 4849.8 5123.5 4663.2 5564.5 5729.5 5518.8 7427.3 6919.4 6996.5 5737.3 5292.6 4508.5 5020 6547.1 4768.2 3252.8 4080.6 2502 4071.4 4775.3 4030.6 3980.3 3077.9 4007.7 1927.4 3457.8 4630.3 5178 3313.4 2678.4 3871 3129.7 2295 1847.5 4855.6 4507.9 2920.6 2165.2 3082.5 3346.4 2634.9 3303.9 2670.6
Fattyacidbiosynthesis 2.3.1.85 266319_s_at AT2G46720 637 873.8 59.5 637.3 1211.6 401.9 303.4 603.3 617 428 457.1 547.6 416.2 634.3 431.7 444.9 474.3 641.7 552.1 405.1 535.6 687.4 687.9 1385 2099.4 1558.2 483.3 337 896.9 532.9 132.8 889.2 115.4 86.7 685.4 120.6 158.3 567.2 44.8 23.4 819 216.7 147 888.5 592.3 964.7 1273.2 887.6 533.8 486.2 419.9 514.4 456.2 650.7 140.9 911.6 693 572.5 487.2 624.9 525.3 441.5 539.3 1328.6 631.8 561.8 465.3 568.6 456.2 381.9 377 445.3 442 479.7 469.9 416.3 537.8 347.9 444.7 559.9 506.1 662.6 397.5 714.8 472.5 569.4 305.9 459.1 571.7 620.6 364 439 573.3 385 466.8 354.3 612.9 307.2 403.7 492.5 262.3 682.4 391.9 499.6 482 484.5 387.9 293 372.1 698.4 504.8 422.2 306.8 495.5 550.6 365.3 455.4 242.4
Fattyacidbiosynthesis 3.1.2.14 254798_at AT4G13050 947.4 1135.1 570.3 1502.6 1705.9 462.5 818.7 608.3 622.2 268.8 446.9 496.2 398.8 886.9 478.2 367.2 343.6 531.8 429.2 390.2 615.9 589.4 820.5 888.4 1211.3 962.8 265.2 376.1 703.7 556.3 412.7 1013.8 342.5 296.7 850.1 377 594.8 959.2 401.7 440.4 981.9 491.8 574.9 750.5 1007.4 748.5 774.9 550.9 667.5 718.1 566.3 237.9 575.3 583.4 400.7 736.2 600.1 195.1 576.6 486.5 471.8 157.5 517.4 211.7 126.1 385.9 562.7 583.9 544.9 646.1 501.1 795.4 635.7 705 672 862.1 667.5 705.6 595.4 804.9 607.8 366.3 364.1 546.2 445.2 520.6 384.1 693 617.2 919.6 500.7 467.3 730.9 931.3 963.4 1011.9 997.6 625.6 612.1 255.5 590.1 1316.9 809 834.2 617.4 1212 371.5 707.2 376.8 1713.4 1138.4 402.4 423.2 832.4 577.5 654.7 844.8 546.3
Fattyacidbiosynthesis 4.1.1.9 255327_at AT4G04320 1120.1 1426.9 2530.6 1311.4 1305.6 1981.8 2166.7 2321.2 2580.1 3485.7 2301.4 1945.4 1941.8 1590.8 1230.9 1264.4 966.8 1203.5 1702.5 1364.6 1442.4 1305.3 2455.1 1874.6 1216.8 1794.7 3703.9 3756 2078.5 2228 1337.9 1550.8 1444.1 1646 1554.2 1559.3 1125.2 1528.3 1816.6 1518.3 1450.2 1913.8 1584.3 2291.4 1758.6 2072.8 2173.7 2576 2359.1 1738.3 1870.5 1346.8 2303.5 2235.5 1955.8 2316.6 1336.7 1381.3 1219 1560.6 1460.8 1020 1562.7 1360.4 1719.7 2123.6 1446 1056.2 1613.2 1643.2 1310.3 1499.2 1778.5 1739.8 1655.2 1974.1 1997.2 2319.8 1989.3 2246.6 2043.4 1102 1613.7 1628.5 1947.9 1768.8 1909.2 1394.4 1583 1396.8 1572.1 1627.2 1832.6 935 1283.1 1366.1 1289.1 1571.7 1866 2651.6 1920.6 1194.7 1531.3 1250.6 1777.5 1499.3 1543.2 1766.4 2484.4 1496.6 1324.6 2182.8 2044.3 1437.5 3525.9 1822.7 1849 2070.6
Fattyacidbiosynthesis 4.2.1.58 250470_at AT5G10160 2727.8 3186.8 3782.5 1406.6 2718.3 1442.7 6365 2773.7 1764.2 645.1 1074.5 2038.8 771.1 6048.1 2558.1 3008.8 2846.4 2574.2 3439.2 3601.9 2348.8 2091.1 1638.2 2699.7 2473.2 2121.1 767.5 1742.8 2239.8 2177.5 1839 3319.5 1776.1 1774.2 3307.7 1919.2 1862.7 3104.3 1629.7 1825.1 3296.8 1691.9 1337.1 3472.5 3096.8 2146 2204.6 2695.5 2907.8 3119.9 2970.6 1624.7 2734.6 2764.5 1684.5 3451.3 3366.3 2277.7 3241.6 2816.1 2288.5 1997.6 2665.3 2291.9 2703.8 2470.4 2445.3 1236.5 1000.9 2079.4 2216.4 2322.2 2176 3159.6 3118.8 3316.4 3326.9 2735.4 2932.1 3024 3126.1 2000.1 2313.3 2847.2 2138.6 2581.7 1335.1 3078.8 2574.9 3168.9 1945.8 2415.7 1014.8 2313.6 3529.7 1544.6 3281.3 2706.4 1562.2 675.6 1591.3 2844.8 2781.6 2140.3 359.1 3120.2 2748 1534.8 699 3899.7 1344.4 1255.2 761.5 1505.7 1203.6 1399.1 882.1 951.4
Fattyacidbiosynthesis 4.2.1.58 263432_at AT2G22230 2919.8 2483.4 4659.8 2401.9 2634.2 2573.5 5071.9 4019.4 2025.7 835.9 1582.2 3238.2 638.1 4919.3 2661.3 2600.2 2622.8 2709.6 2556.6 2862.4 2309.7 1978.6 1968.9 1854.8 1429.6 1452.1 778.1 1651.2 2969.3 2251.2 1279.8 3665.4 1164.1 1189.6 3535.2 1257.8 1202.1 3485 1191.5 1159.9 3616.9 1561.6 712.7 2549.1 2460.8 1765.6 1581 2433.3 1885.5 1991.3 2393.7 2236.5 1778.7 2199.2 1091.3 2796 2333.6 2319 2462.8 2134.4 2573.6 2284.9 1858.6 2670.9 2869.4 1417.3 2712.1 2007.6 1822.6 1686.8 1958.6 1621.1 1588 1324.1 1233.3 1658 1313.6 766.7 662.8 940.6 1246.3 1008.6 1123.6 1213.9 771.8 1145.3 626.7 1179.4 1172.3 1450.9 788.8 1009.1 1561.7 3324.3 3789.7 2692.7 3173.4 3353.2 1931.5 1247.5 2639.2 2812.1 3720.8 2693.8 1023.4 3512.6 2787.3 1759.6 651.9 2919.2 3729.1 1993.2 925.7 2383.9 2176.9 1545.3 2431.9 1571
Fattyacidbiosynthesis 6.2.1.3 246789_at AT5G27600 964.7 1130.5 3541 447.9 884 566.2 591.1 650 918.2 1454 748.1 774.6 1652.4 447.5 1007.6 994.4 981.3 916 1089 993.9 1375.7 1334.3 687.7 757.3 1083.9 814.9 4292.7 3837.3 1937.9 2410 1390.4 1062.2 1320.2 1408.1 1333.2 1758.1 1321.9 962.7 1537 1634.2 848.3 1200.1 1537.1 774.2 781.6 1896.2 1473.4 2382.9 1737.2 1465.9 1294.8 1740.1 1564.8 1759.3 1541 944.8 1100.2 1155.2 1052.4 1584.7 1056.5 1056.2 1628.7 962.8 917.5 1024.9 362.8 451.2 358.5 1172.4 1331.9 1532 1487.4 1355.7 1378.5 1239.4 1671.5 1899.3 1651.4 1907.3 1695 1072.1 1616.8 1448.1 2144.3 1755 1963.9 1244.5 1309.8 1414.2 2114.7 1971.5 790.1 1610.9 1156.7 378.8 1257.8 1830.2 745.6 1097 695.3 1396.3 1169.1 1975.7 943.1 1361.3 2196.5 841 1740.1 1557 481.6 709.8 1565.3 771.9 579.4 1042.7 622 1136.6
Fattyacidbiosynthesis 6.2.1.3 258563_at AT3G05970 1205.1 1764.2 3543.4 886.7 1827.7 2733.6 1372.9 1026.5 1258.8 5825.5 2992.6 1649.1 2653.7 1616.3 1340.9 1761.6 1317.8 1497.8 1677.9 1673.7 1751.7 1850.4 1258.9 2845.8 2785.1 2777.1 10906.2 7542 4622.1 4403.8 3023.7 2563.2 2615.5 2860.4 2418.8 3400.4 3201.5 2542.1 2988.8 3478 2803.7 3062.7 3240.7 2629.4 1715.3 3243.1 2945.4 3924.2 3273.3 3162.9 3014.5 2605.4 3730.6 3657.8 2998.7 2244 2319.7 1604.9 2353.5 2205.9 2624.3 1732 2414 1759.2 2104.1 3372.1 1764.8 2639.9 2088.2 3103.4 3245.3 3310.9 2721.8 2457.4 2265.8 2556.3 2441.9 2677.4 2749.5 2869.5 2770.4 1380.2 2428.1 3526.6 5714.5 2811.2 5305.6 2416.1 1870.9 2780 3412.8 3230.9 3155.5 3440.2 2009.7 2119.9 1940.1 2503.6 2541.8 3969.6 2219.7 1656.1 1690.6 3583 4066.1 2134.9 2164.1 2763.3 4758.2 1866.2 2132.5 1923.2 4261.7 2905.2 1276.8 3177 3170.9 3273.5
Fattyacidbiosynthesis 6.4.1.2 246613_at AT5G35360 9795.8 10440.1 8689.7 7292.7 9317.3 5704.7 12846.4 8622.1 6070.1 2404.8 3967.2 7477.6 2751.9 10726 8560.8 8723.7 8610.1 9083.8 8819.8 8253.7 7400.3 6034.3 5424.4 7873.5 6682.1 6305.3 2001.9 3423.1 5328.6 4994.4 4266.3 6497 4913.5 4518.3 6855.2 4826.3 4462.6 6938.3 3782.1 4460.5 6602.3 3736.4 4276.4 7277.8 8357 3986.6 4465.2 5288.5 5052.2 5071.1 6271.8 3397.3 6080.4 5655.5 4069.1 6629.2 7514.7 8388.1 6910.5 7372.8 5742.6 7631.4 7512.8 6126.4 7003.5 4859.9 4849.6 4597.8 5002.8 8483.1 8637.4 8760.7 8093.7 11042.5 11905.6 10167.2 10596 7973.7 8890 9846.8 9321.5 7604.4 8858.1 9736 7264.6 7843.7 4567.4 10954.1 9271.1 11334.9 6259.4 7710.6 4753.2 6988.3 9621.9 5431 8747.7 7275.2 4368.5 2277.4 5235.3 10317.2 9735.5 7562.9 1834 8971.3 7396.7 4601.9 1738 10343.7 5859.9 5061.4 2651.1 5251.3 4648.6 4912.9 4319.9 3359.9
Fattyacidbiosynthesis 6.4.1.2 250125_at AT5G16390 4861.7 4184.2 6961.8 4809.4 4458.4 3585.7 8621 5743.6 2801.5 1938.2 3584.4 5281.3 1308.1 7803.9 4712.8 4614.1 4584.3 5367.5 4801.1 5533.7 4631.6 4441.1 4479.4 3691.7 4339 3996.6 1311.2 2413.6 3802.2 3522.9 2890.3 5253.5 3131 3182 4794.9 3510.4 2932.9 4788.3 3132.7 2533.9 4279.5 2981.8 1986.2 4989.6 4413.4 2768.1 2774.7 3057.6 3386 3185.2 3265.2 1512 2687 2684.6 2812.7 4442 3396.1 3954.6 3583.2 2999.2 3668.2 3280.3 3027.6 3802.4 3948.4 1619.6 1296.9 1896.1 2796.5 3129.3 3365.7 2943.7 2953.4 2638.7 2109.6 2994.3 2492.4 1962.9 1812.6 2038.9 1889.5 3446.7 3395.8 2904.3 1777.1 2241 1082.3 3004.2 3793.5 3224.5 1578.1 2421.5 3959.1 4712.9 7494.9 4987.3 5878.4 4856.6 4744.3 2077.1 3950 4607.2 5060.8 4022.6 2795.8 5892.4 3516 4101.7 1673.1 6350.5 4940.6 4578.6 1876.8 5034.9 3202.2 4252.2 4038.6 2808.6
Fattyacidbiosynthesis 6.4.1.2 258269_at AT3G15690 1296.1 1652.4 350.1 1653 1559.6 1545.3 2423.9 2244.7 1437.3 1036.5 1506.5 2136.4 833.6 2146.8 1712.1 1398.2 1520 1767.8 1469.6 1487.7 906.5 904.4 1666.7 1669.7 1483.1 1411.2 732.2 620.8 1652.9 1385 771.6 1145.2 951.2 820.4 1470.2 638.6 571.1 1398 862.2 592.7 1580.3 941.9 622.4 1382.5 1405.5 968.7 912.9 1079.8 893.5 1056.9 1113.7 520.3 748.9 893 553.4 1697.5 1656.7 2019.5 1987.2 2030.5 1486.9 1280.3 1939.8 1464.5 1967.2 1879.3 2479.8 2355.5 1808 1845.2 1702.3 1844.4 1884.7 1658.9 1866.8 1645.1 1565.1 1206.3 1450.9 1427.1 1348.1 2330 1801.3 1820.6 1178.6 1280.1 812.2 1457.6 1669.8 1640.6 1015.4 994.1 1478.6 1243.1 1439.5 1166.9 1502.6 1202.3 1364.9 1673.7 1395.3 1413 2019.3 1098 1110.1 1304.2 1088.3 1421 1343.1 1468.2 1559.2 1512.1 1274.6 1042.9 1680.5 1187.1 1573.7 980.3
Fattyacidbiosynthesis 6.4.1.2 263192_at AT1G36160 2755.5 3397.3 936 1140.5 4108 1279.1 1862.6 1467.3 1371.5 837.3 1054.3 1516.5 744.3 1841.1 2755.7 1815.1 2330.6 2455.7 2824.2 2047.1 2900.2 2981.3 1662.4 1323.8 1698 1220.7 1443 670.9 1730.9 1607.2 3282.3 1808 2685.4 2388.4 1927.7 3676.5 2717 2011.5 4516.3 2331.5 1916.3 4463.2 2790.3 1767.1 1973.8 3910.8 3678.3 3909.9 2730.6 2775 2603.9 2455.2 2555.2 3510.6 4752.4 1841 1644.6 1390.2 1345.4 1601.5 1642.7 1457.4 1705.4 550.7 1653.3 252.5 163.9 181.9 250.7 3898.5 3401.2 4362 4755.6 4030.2 3905.4 3915.9 4465.7 3078 2740.5 3734.4 3849 2390.7 2867.3 1648.4 1605.3 2932.4 1508.9 1734.4 4154.2 1781.9 2030.1 2332.6 1546.2 2058.5 3235.9 2030.8 2737.1 3554.3 1284.3 836.1 1732.3 3449 2880.9 2953.6 1754.7 2654.2 4930.4 1376.6 617.4 3235.2 2154.3 1403.7 972.4 1871.2 1570.8 932.3 2162 990.3
Fattyacidbiosynthesis 6.4.1.2 263193_at AT1G36050 2107.9 2693.6 4655.3 1404.5 1551.8 1568.1 1657 1472.9 985.6 1663.7 1154.2 1453.2 1167.7 1556.6 2227.2 2174.2 2329.8 2442.7 2515.6 2765.9 3003.7 2829.9 1437 2138 2291.8 2323.7 1892.6 2831.1 2009.1 1960.8 3228.2 2047.7 2650.2 2517.9 1983.4 3388.8 3489.1 2009.2 3199.6 3545.2 1800.5 2629.4 3470.9 2146.4 1883.1 3332.3 3203.9 2696.1 3001.4 3103.2 2337.5 2271.4 2893.6 2560.2 2512.9 1976.1 2306.9 1739.9 2416.7 2344 1719.7 1825.9 2255.8 2264.7 1603.5 1738.3 1846.4 1779 1723.8 1934 2070 2556.7 2429.4 2734 2671.9 2742.5 2468 2369.2 2550.2 2423.7 2485 1488.1 2611.8 3568.9 3739.2 2265.3 2852.7 4081.5 2337.2 3867.6 2336.3 2270.6 1255.4 1877.9 2079.7 1702.6 2787.5 2155.8 1461.2 1316.2 1421.2 2696.1 2210.6 1783.6 1142.3 3044.4 2067.6 1583.6 1380.7 2516.5 1452.9 1647.8 1353.3 1284.2 1521.8 1571.5 1453.2 1914.9
Fattyacidbiosynthesis NA 250891_at AT5G04530 2664.3 1066.6 5.7 191.2 403.9 218.1 1520.9 855.5 113 145.6 70.4 521 155.2 1867.6 2065.6 1836.4 2089 2558.6 1863.8 1853.9 1028.2 993.6 348 287.4 90.4 148.7 102.4 117.2 147.4 181.9 2016.6 1741.1 2370.7 1581.5 1941.3 1190.9 2423.7 1821.3 3192.8 956.8 1880.2 3222 1293.1 970.7 840.4 1081.3 1029.8 2488.6 1955.4 2046.6 2020.3 2036.6 2129.2 3512.8 3111.2 1144.9 1271.8 920.9 1430.4 1318.4 1374 725.1 997.8 1572 897.4 66 42.6 149.3 122.1 2090.8 2517.3 2620.9 2738.3 871.7 803.9 1319 1123.2 577.3 453.5 907.1 734.5 2502.8 2560.9 2252.9 1061.5 732.6 304.2 1371.6 1709.7 1095.1 548 887.6 196.6 682.6 2275.8 568.7 3349.8 3608.5 133.6 196 117.9 846.9 981.5 653.8 169.9 2310 3800.5 257.7 3.6 1426.6 240.8 4.1 105.4 578.6 129.7 268.7 271.2 157.2
Fattyacidbiosynthesis NA 252035_at AT3G52160 79.4 107.2 79.2 65.8 90 102 23 115.7 57.3 47.3 229 250.5 126.9 174.2 95.4 141.3 86.3 216.6 100 52.2 81.5 117.8 148.6 159.4 109 108.7 159.1 87.6 134 97.5 182.7 12.8 102.6 145.6 198.4 130.6 136.7 90 80.1 14.3 79.9 92.9 52.1 79.8 174.8 125.8 92.2 103.4 157.7 77.9 55.6 382.7 58.2 84.2 17.4 15.7 73.6 129.9 109.3 136.7 81.7 175.6 120.7 171.3 126.8 59.3 138.2 99.4 169.1 48.5 24 64.3 29.9 72.5 53 46.3 96.4 112.9 47.2 150.8 112.7 256.2 170.4 106.9 91.8 113.9 180.9 169.9 58.9 41.7 156.7 246.3 108.9 137.2 78.6 68.3 30.7 68.7 106.1 91.6 22.2 145.4 77.3 139.7 15.9 69.2 86.3 25.4 54.7 95.6 23.9 117 130.4 255.7 151.5 149.1 157 130.7
Fattyacidbiosynthesis NA 253240_at AT4G34510 44 6.8 25 4.8 20.2 9.6 188.3 23.4 18.6 10.1 14.9 13.4 33 49.8 14 19.2 72 25.5 24.3 12.9 417.7 251.9 22 29.6 17.8 63.6 13.2 7.8 19.6 14.2 13.5 15 7.8 11.4 73.4 6.1 11.8 28.3 6.7 15.4 47.8 23.8 10.6 15.3 11.5 35.3 22.6 84.7 15.3 18.8 83.8 259.3 159.3 13.6 8.2 34.3 68.7 218.2 30.6 13.3 71.1 241 12 32.5 105.7 36.6 6.2 17.7 9.1 5.4 15.9 8.5 5.8 21.7 14.3 8.5 6.6 10.5 7.4 15.2 18.4 14.8 38.5 18.8 7.3 31.8 18.8 26.7 9.9 10 9 16.3 14.4 34.7 19.1 9.3 7.1 13.3 13 15 6.3 15.3 72.9 10.4 10.8 11.6 17.9 6.4 5 17.1 19.4 28.4 13.1 17.4 14.5 8.4 6.6 17
Fattyacidbiosynthesis NA 253241_at AT4G34520 29 98.2 59.7 32 55 13.2 9.7 44.4 7.1 82.7 40.8 83.7 17.2 95.7 100.5 52.6 6.9 68.3 132.6 93.3 139.9 73.1 48.2 73 153.5 55.6 80.6 120.6 15.7 57 85.8 115 68.7 108.6 93.8 80.1 194.1 26.9 102.8 162.1 45.6 47.5 64.7 90.1 51.7 78.1 131.7 115.6 49.7 153.4 122.4 416.6 16 28.1 95.2 66 77 49.1 70.2 85.3 20.6 74.5 102.4 97.1 120.7 74.1 12 71.2 135.6 128 74.3 46 100.3 13 58 55.5 38.1 100.7 26 147.1 60.6 98.4 94.7 52.8 57.4 43.7 132.4 95.4 20.4 134.6 29.3 36.2 17.5 126.3 59.8 111.6 66.5 155.7 95.1 8.6 140.4 50.3 103.4 107.4 156.7 32.7 209.6 131.3 89.9 134.6 185.8 35.8 77.9 73.8 9.1 124.2 24.3 136.1
Fattyacidbiosynthesis NA 253285_at AT4G34250 1027.8 433.6 3.9 277 209.4 102.4 2943.8 1796.4 373.5 165.6 32.8 1176.6 136.6 3589 2741.1 2678.2 2571.9 2194.6 2749.7 2592.3 1572.4 1310.8 894.9 420.7 130.2 177 61.3 90 71 112.7 2197.8 1215.7 3062.5 2648.7 1538.5 3708.6 2206.4 1677.7 4834.6 1581.5 757.8 2270.6 1218.1 2433.4 2425.6 1930.7 2200.9 4223 2723.4 2498.7 1941.2 1011.9 1956.1 3300.4 3629.4 2361.6 1044.2 2881.6 1114.1 1287.8 1199.8 1664.4 1466 1267.5 2069.9 20.1 163.8 185.8 283 1590.3 1771.6 2341.8 1967.9 1346.7 1470.9 1445.2 1463.5 1101.1 1194.6 1315.1 1259.5 2598.2 2892.8 707.6 405.9 461.6 544.3 604.4 2858.1 552 994 1353.1 715.5 419.3 2859.7 277.3 648.6 813.8 63.4 175.5 148.3 177 1095.2 627.7 108.8 465.3 1119.6 286.5 106 388.5 32.9 213.5 14.4 390.1 266 345.5 81.1 207.3
Fattyacidbiosynthesis NA 254737_at AT4G13840 672.9 628.3 28.3 6406.9 1994.6 3376.4 2269.5 4593.5 2424.2 1834.7 2494.1 4529 2081.6 2948.6 1131.8 1013.2 1050.3 1035.6 882.1 881.6 968.8 790.2 3620.6 1819.9 1230.1 1032.1 1479.2 976.3 2326.8 2744.3 53.2 1496.3 89.1 329.3 1487 504.8 290.6 1417.3 73.5 130.1 1220.7 67.7 252.4 1448.9 1484.8 573 687.1 266.4 936.8 1090.4 745.7 1287.9 1449.6 1033.4 105.6 1565.7 1451.4 788.8 1120.6 1674.6 1375.6 647.1 1600.2 860 1155.1 1402.4 2191.4 2816.5 3249.9 266.3 244.9 239.9 287.4 104.4 126.7 216.9 164.1 31.9 25.9 223.6 43 178.4 264.2 117.2 48.3 487.6 232.8 159.4 191.4 28 27.8 149 1692.3 1144.7 1199.7 1956.9 398.3 599.9 3950.2 1585.5 3087.9 633.1 1612.5 926.7 2589.6 610.9 382.5 3823.2 558.2 363.1 2514.3 4104.9 1646.2 2886.5 2764.2 2815.8 2217.4 2030
Fattyacidbiosynthesis NA 259744_at AT1G71160 99.9 58.8 14 29.5 30.4 8.1 48.4 118.3 91.8 68.7 37.9 75.4 80.3 81.3 67.6 17.9 80.6 37.7 44.4 19.2 37.1 65.8 56 13.1 16.5 16.1 13.9 54.7 116.1 23.5 77.3 73.4 8.6 82.1 79 197.3 87.8 69.6 135.8 33.5 34.1 100.8 51.9 64.2 105.8 112.6 67.3 92.7 15 71.7 44.7 157.3 71 57.2 71.8 104.2 56.4 104 42 22.3 55.2 106.2 10.9 73.2 22.2 81.3 82.3 66.8 51.8 60.1 55.8 87.5 39.1 91.5 57.1 88 62.9 99.3 37.2 48.3 12 179.1 57 54.3 100.9 91.6 118.3 122.3 40 173 9.8 140.5 62.6 59.1 106.7 24.6 12.2 51.4 57.7 116.9 76.8 12.5 23.2 21.2 55.1 79.2 52.1 49.3 35.7 39.7 203.6 59.1 61.3 83.3 50.5 57.2 61.8 63.4
Fattyacidbiosynthesis NA 261013_at AT1G26440 463.5 522.4 349.5 345.2 588.1 1157 398.2 710.9 828.4 1225.8 1213.5 723.2 782.3 429 609.1 590.2 588.2 641.3 711.7 562.3 592.1 489 918.8 1364.2 1163 1189.4 1438.9 1034.6 607.4 646.1 1839.1 720.1 1732.3 1870.8 514.3 952.5 1948.5 511.2 1180.9 1975.6 556.4 1105 1990 1046.8 757.6 971.5 1110.8 755.1 609.7 920.7 770.7 1385.4 903.8 621.7 1459.2 1075.5 936.9 999.4 975.7 1284.1 723.5 1112.1 1359.5 898.9 810 927.5 1383.3 1061.2 1020.6 465.3 437.6 390.3 457.3 375.6 524.6 473 422.9 610.6 698.3 543.4 494.3 577.6 559.3 593.5 590.3 453.1 533.9 879 530.1 864.6 914.2 1019.1 1197.6 579.9 583 406.9 524.8 294.4 974.3 1216.6 880.2 533.4 469.3 563.6 747.1 660.6 396 1052.4 877 491.5 448.6 827.2 1647.8 530.5 812.4 1187.7 239.7 964.4
Fattyacidbiosynthesis NA 261420_at AT1G07720 2179.5 2528.8 68.2 2140.7 2097.8 1050.9 674.8 1043.8 1339.4 1058.5 1330 1315.7 1217.1 882.5 1191.4 998.9 1226.4 1247 1110.5 1034.7 583 531.9 937 1375.6 3632.6 2075.8 1257.9 730.4 1348.3 1886.5 3613 901.8 3088.1 3060.5 1114.5 2406.8 2638.7 833.9 4683.5 2863.5 858.2 2100.3 1877 1086.7 1066.9 2788.7 1630.8 1591.2 1457.1 1218.2 1355.5 1252.5 1133.2 866.2 5338.9 1194.1 1005.6 897.9 1128 1058.3 987.3 1139.5 750.9 1626.5 1058.6 4247.5 1272.4 1049.9 915.9 1026.6 827 1053.9 1441.1 397.3 363.4 458.2 517.4 663.5 581.3 460.2 403.4 1459.8 1054.5 400.1 225.3 1016.6 496.4 428.5 930.5 403 403 460.4 819.7 1931.4 2056.1 2600.5 1327 5888.3 1276.2 1350.9 1217.2 2305.9 1850.1 1750.5 5102.9 1620.5 7653.6 997.1 1131.6 1759.5 2658.7 2057 1084.9 2629.5 1683.1 1000.2 3105.5 857.5
Fattyacidbiosynthesis NA 261570_at AT1G01120 11381.4 8266.4 7.9 5222.6 7118.7 2789.8 960.6 2031.6 1970.1 1088.1 2415.2 2782.3 1227.4 721.6 4049.4 3557.8 4393.5 4494.9 2957 3111.7 1670.4 1644.8 1552.3 3641.2 10857.2 6338.1 110 227.8 1618.9 1984.8 15959.6 2582.7 13828.4 10258.4 2795 12486 8111.8 2036.1 16018.4 11164.6 1607.4 5625.2 4305.4 1078.5 1925 5558.6 4256.2 4610.7 2799 2786.9 3977.7 1488.1 2293.9 3349 15349.9 1324.5 1738.6 1691.3 3852.3 2448.7 3052.8 1684.5 1755.1 3699.7 1997 4531.5 1951.1 1573.2 2315.7 2119.7 2136.1 3206.2 3175.4 832.9 744.1 1141 1025.5 1265.5 1240.9 1296.7 1189.8 3361.8 3639.5 787.5 645.3 1736.3 1024.7 1254.3 3291.8 1253.3 1628.8 1743.3 1396.6 3113 5318.7 6593.6 6430.8 4967 4004 941.1 3290.4 7477.3 3338.7 3290.7 5649.1 6063.8 5906.5 2360.1 888.3 5982.2 4830.5 5444.1 1005 4242.3 4888.5 1898.9 5038.1 1801.6
Fattyacidbiosynthesis NA 263443_at AT2G28630 253.7 267.5 8.7 275.2 429.1 361 329 535.7 166.3 717.5 394.9 690.4 141 402 661.5 655.2 600.1 549.8 1542.9 981.8 1138.9 992.1 500.3 1937.8 567.5 1279.9 117.8 187 323.9 257 2298.2 437 1511.6 1326.3 694.7 3003.2 1233.6 598.8 576.6 2126.6 346.5 58.7 1143.8 524.6 170.8 1499.4 1013.9 953.4 1705.1 1777 500.6 855.9 726.9 510.8 414.7 659 2086.3 1523.6 1371.8 2114.5 1120.5 1290.6 2208.1 2123.2 1350.6 4938.6 7201.9 6983.6 4859.9 117.6 74.9 148.5 157 182.4 170.1 184.8 252.9 251.1 160.8 255.7 346.5 31.7 180 144.5 165.7 157.5 90.6 192 150.8 213.7 127.6 155.9 186.3 321.5 414.2 466 513.4 148.2 750.4 1480 665.1 319.6 225.9 327.5 43 285.6 409 564.3 401.5 343.6 280.1 1617.8 502.5 605.3 3072.7 1677.2 242.3 1721.2
Fattyacidbiosynthesis NA 263606_at AT2G16280 6915 4899 4861 6422 3459.7 3472.5 2832.7 5515.4 4250.7 2583 2441.1 4974.7 2877.6 3687.7 6363.6 7145.1 7331.9 7444.6 5863.7 6175 3289 2987.7 3135.4 1916.1 3285.2 1886.7 1850.2 2127.9 3610.9 4519 3587 2947.9 2994.3 2791.4 3269.4 1901.7 3288.3 2509.5 5270.3 2716.6 2246.4 5213.3 1527.4 1888.8 3596.9 2263.2 2317.2 2259.5 2433.8 2836.7 3898.8 1357.4 2017 2579 5501.1 2166.6 5098.5 5469.9 6493.5 4842.9 3710.1 4408.9 4806.5 4170.8 3963.3 2191 2968.6 3730 3350.2 7002.2 6986.8 9687 8284 5166.4 4847.5 5477.6 5364.7 5054.1 5383.6 4647 4678.8 8186.3 8990.4 8588.4 7018 3365.3 4458.1 6202.6 7758.4 5391.2 4863.5 4829.8 3291.1 4031.7 6869.2 6561.2 8348.6 6767 4020.8 1739.4 3598.8 6341.1 4527.6 4050.1 4173.6 7906.6 7524.3 4289.8 1477.6 6955 8715.2 3737.5 1790 4797.6 3693.1 3165.4 7347.4 3601.6
Fattyacidbiosynthesis NA 267606_at AT2G26640 1278.4 1050.2 1228.8 984.6 1474.1 944 916.9 837.5 602.4 762.7 801.2 900.6 571.5 1369.4 1490.7 1845.5 1626.7 1797.9 1636.7 1724.9 1322.7 1056.7 723.4 1431.2 1363.2 1079 639.1 839.6 976.5 1016.8 1518.5 1261.2 1361.6 1287.4 1148.6 1374.4 1132.8 1127.3 898 1238.9 1321.6 1073.3 980.4 1116.2 908.6 475.1 458.3 458.6 971 1058.7 859.8 950.4 1074.6 981.5 1067.1 1096.5 1836.5 3249.5 2381.9 1685.8 667.5 1962.4 1730.2 2524.8 1911.2 581.8 469.2 559.2 635.2 934.5 977.1 979.9 754.1 797.1 904.8 980.9 771 607.5 592.9 578.2 493.2 908.7 758.2 871.2 653.2 511.8 370.1 946.1 819.5 818.4 306.4 512.7 616 1099.4 1325.4 862.1 1192.6 811.5 707.4 531.3 705.3 1481.7 1326.6 863.3 452.7 1184.6 754.1 938.3 431.4 1403.6 1169.2 864.3 610.9 696.7 1057.8 815.3 737.5 653.5
Fattyacidoxidation 1.3.3.6 245249_at AT4G16760 2604.3 4049.4 2092.5 4008.9 4458.6 2556.8 2231.1 2434.8 3115 4635.8 3622.4 2609.4 3311.3 2382.1 3827.7 3596.5 3525.5 3476.4 3877.3 3519.8 4379 4533.2 3964.2 3961.7 9381.3 7880.1 11314.4 9119.8 4110.3 8978.4 5234.7 2997 6290.9 5273.2 3339.8 9318.3 5533.9 3194.3 8489.9 5249.9 2940.2 5907 5308.1 4357.4 3826.3 2985.4 2548.1 2553.1 6229.9 5844 5009.3 4195.1 5641.1 5826.8 7379.8 5274.2 2590 963.7 2047.7 3081.4 761.2 1066.3 2459.6 1501.8 800 3856.9 1368.9 1324.6 2420.6 9347.7 8929 9239.6 9971 11137.3 8439.5 9344.7 9260.7 15921.5 14220.4 12371.5 12006.5 8842.9 7293.6 10014.3 13942.4 15096.5 24485.5 9271.4 7222.5 8806.1 19822.4 18288.5 3664.8 5274.5 4677.7 3299.6 4209.8 9632.6 3467.8 4389.2 3636.6 3979.1 2900.2 5834.5 5994.8 4640.6 11872.4 3526.8 5052.3 6903.6 3397.5 3652.7 5325.7 5153.8 2787.9 4185.5 3502.5 3506.7
Fattyacidoxidation 1.3.3.6 246304_at AT3G51840 6349 10193.8 4059.1 3492.4 5313.1 5748 3502.3 5053 4542.6 5444.9 8986.9 6644.3 2081.1 3509.3 7575.3 7205.9 7371.8 6907.1 9377.1 8802.8 8756.1 7484 8630.2 12533.5 6926.6 9780.6 4348.3 5385.3 749.7 1328.4 12456.4 4817.3 14508 14130.1 5074.9 10994.6 13385.5 4835.9 9632.7 10968.5 3753.5 9194.3 14696.2 8017.7 7912.3 7304.1 7776.2 8002.8 7849.9 7834.6 7497.5 6514.4 9695.9 9382.2 9897 8120.1 8761.3 8375.1 6215.6 9727 5894.1 7112.1 10072.8 6368 5338.6 6545.5 6826.5 5242.8 7263.9 8301.6 8347.4 9950.5 9880.8 17704.1 17187.5 15798.5 18214.8 20345.6 21444.3 19100.1 19872.4 14366.7 15357.8 26296.7 27147 18597.7 25796.2 20291.8 16133.5 19622 22682.7 20122.6 3905 3645.7 6303.2 3331.4 10951.4 5828.8 5024.9 7299.1 4526.8 8384.8 3266.5 3674.7 2799.2 9410.7 7723.4 5355.2 5991 10783.1 2149.9 5679.3 6519.5 2873.7 6864.6 5801.4 2680.6 5603.3
Fattyacidoxidation 1.3.3.6 247176_at AT5G65110 1827.5 1921.2 2631 377.1 703.4 1230.9 881 1434.1 1027.7 1467.1 1536 1712.4 1691.5 1129.7 2791.1 2607.1 2187.9 2071.2 3062.8 3086.5 2589.1 2239.9 1709.8 1758.5 920 1465.5 2423.6 2952.1 503.1 1266.9 4797.9 1619.8 5418.2 5796.9 1785 5675.8 4924.6 2009.3 5043.4 5807.4 1579.7 3773.1 6018.9 2226.2 2090.6 4051.5 3938.5 6104 3584 3249.7 3187.9 2330.9 3886.5 4992.5 5309.5 2232.7 2516.4 3547.4 2644.8 3050.1 2028.1 3089.3 3254.1 1092.1 1995.9 1183.4 389.6 538.1 1153.7 2779.7 2963.2 3669.4 3742.1 4334.2 4076.9 4303.9 4675.7 5579.3 4801.3 4769.4 4771.1 4916.8 4295 9143.1 14420.2 8325.4 16786.7 6475.6 4977.6 7492 11714.7 9964.2 1026.4 1245.3 2519.2 1040.4 3743 3938.9 1212.3 2123 1317.7 2182.1 1071.4 1459 1196.1 2967.1 5366.8 1512.1 2922.3 3170.9 728.8 1508.4 2191.2 1022.4 2048.2 2226.9 1157.4 1591.5
Fattyacidoxidation 1.3.3.6 259419_at AT1G06310 126.6 47.2 305.8 63.9 21.2 118.6 141.1 48.8 141.7 66.1 49.9 101.8 88.8 139.4 80 92.8 114.7 138.4 144.2 119.3 120.2 79.5 85.4 70.2 105 107.2 122.6 63.2 106.7 47.6 114.5 71.2 27.5 23.2 181.6 85.5 43.2 82 23.1 125.2 81.1 64.2 80.4 109.6 139.9 83.5 54.3 161.4 94.7 127.3 184.6 320 188.6 65.7 72.7 117 99.1 178.3 106.9 168.2 210.1 64 40.6 139.6 110.6 98.6 61 137.1 78.8 84.2 95.6 65.7 18.5 113.3 153.2 74.8 45 185.7 100.3 32.5 104.9 243.9 108.4 116.5 157.9 149.2 101.3 98.4 109.5 88 24.5 184.5 45.6 166.8 125.5 87.3 151.9 114.6 102.9 125.1 81.7 143.2 128.2 120.3 128.9 161 171.5 86.4 111.4 110.3 148.6 109.1 104.3 95.8 192.8 131.5 85.2 75.2
Fattyacidoxidation 1.3.3.6 260789_s_at AT1G06290 3151.3 3967.9 10570.9 1623.7 2527.3 2638.8 2421.5 2828.6 2490.6 3329.9 3148.9 1945.5 2301 2498.4 3932.9 4190.1 3145.9 3949.7 3790.9 4133.8 4314.8 4028.4 2472.8 2771.5 1788.6 1934.9 5862.6 4967.9 2426.5 2852.8 4289.8 4838.6 3213 3729 4331.3 4726.1 3338.8 4594.6 4955.3 4527.4 3511.4 4216.1 3744.1 4173.8 3457.8 3451.3 3902.2 5974.6 4094.2 4311.3 5116.3 2987.3 3860.3 5627.1 4200.3 3925.2 2489.2 3660.1 3016.6 3156 2942.4 2732.4 2847.8 2463 3850.1 1274.6 1024.4 1168.4 2246 2810.1 3401.5 3609.5 3018.1 2445.5 2965.9 2739.7 2949.5 3501.8 3361.2 2563.3 2502.5 3317.2 3210.1 3553.8 4630.1 3683.2 6303.6 2985.2 4055.3 3612.8 4324.3 5453.7 2249.5 2968.4 3226 2724.9 3040.9 2973 4039.4 4129.6 4111.4 3164.8 3593.8 2844.4 2126.5 2870.1 3259.8 3685.8 5102.8 3654.4 2788.2 5845.8 3255.8 2876.5 6132.1 4324.6 3474.5 4260.8
Fattyacidoxidation 1.3.3.6 265843_at AT2G35690 334.9 419.4 682.4 362.5 299.2 663.9 341 725.7 499.3 405.4 871.4 677.9 211.7 489.1 528.3 572.1 535.6 625.2 513.2 663.9 445.3 544.8 754.8 660.9 469.4 640.7 461.3 286.2 242.5 224.8 557 529.9 647.3 678.8 417.9 607 571.7 574.2 644.9 693.7 474.4 655.8 665.1 728.2 630.1 1173.9 1277.2 1146.7 693.9 712 510.9 350.7 502 544.1 631.9 512.5 711.8 894.6 508.5 769.8 681.3 659.1 803.7 528.8 405.8 449.7 354.3 323.3 618 527.5 451.6 515 600.8 442.7 540 518.8 470.1 600.7 641.4 594.3 580.7 775.6 769.9 1036 755.4 763.9 1055.3 790.7 700.2 642.9 575.8 862.5 462.1 407.8 519.7 502.5 687.2 473.3 650.9 514.3 871.5 502.4 376.9 526.1 475.2 750.6 698.3 667.5 526.7 590.8 600.6 814.2 553.4 420.8 713.5 729.4 458.1 682.7
Fattyacidoxidation 2.3.1.16 245168_at AT2G33150 7824.9 10405.2 6825.5 6716.6 9494.2 16681.7 9623.2 9827.8 11859.6 22133.8 21959.8 12177.6 8566.2 9448.1 12890.2 14187.1 11955.1 11276 15279.5 13900.8 18316.8 17096.5 10081.6 16917.2 13629.2 18314.7 27432 28919.5 9393.7 12749 22158.9 14188.9 22943.7 21030.7 16135.4 23089 23072.4 14408.8 18812.5 23465.8 14867.8 16708.6 24725.4 17238.7 15005.6 20952.5 20773.4 25585.2 22261.8 20212 18074.3 12948.5 21445.8 21888.2 16094.8 16661.2 13609.7 15716.8 11744.1 13438.2 12540 16357.1 14451.4 10678 12535.1 18508 16143.2 16606.9 16824.2 16893.9 16864.2 15998.8 15010.2 18492.9 18149.5 16701.9 19164 33343.7 28165.2 27226.2 26164.8 23808.3 20831.2 25884.8 43628.8 34354.6 54488.8 27168.1 20820.6 26178.1 44971.9 42177.5 13438.2 12004.6 17191 9008.4 13105.7 15168.8 12575.6 22640.8 10743.1 9040.3 10429.8 11972 12042.6 12799.6 17051 13675.2 22876.5 10566 9055.8 11661.1 22321.7 10439.4 12224.7 18580.5 10561.7 18428.3
Fattyacidoxidation 2.3.1.16 264608_at AT1G04710 618.1 508.5 3797.8 976.7 907.2 819.9 991.4 899.5 1243.4 672.1 724 767.9 1283.4 898.4 641.2 691.5 582.4 605.1 504.5 563.3 671.5 757.7 1043.5 593.4 552.8 612.3 796.8 1167.6 1043 1124.4 463.9 1125.2 345.4 404.8 1138.6 362.2 150.3 1247.3 608.9 514.6 1447.4 721.6 362 797.1 666.3 973.1 796 919.3 1217.6 1078.4 1214.6 767.5 809.1 1171.8 499.8 787.6 726.5 958.5 552 756.8 584.7 979.7 660.8 597.4 854.6 553.7 308.2 460.5 433.7 832.3 994 876.5 744.7 369.8 509 453.3 449.9 285.3 276.1 335.1 461.1 527 567.8 629.3 397.3 551.1 382.9 398.3 574.1 367.7 277.9 241.5 922 967.3 831.1 825.3 561.6 1068.2 1085.2 485.1 934.3 647.7 884.4 845 874.5 758 913.1 1042.9 511 625.3 1251 656.3 1092.9 935.1 532.7 906.8 932.6 526.6
Fattyacidoxidation 4.2.1.17 245446_at AT4G16800 540.4 645.6 794.8 473.6 422.5 544.8 1331 483.5 607.5 315.2 436.2 533.5 357.3 1086.3 525.7 642.7 515.5 539.3 666.6 599.1 1087.2 972.6 493.1 502 420.3 438.6 360.1 739.7 606.5 502 644.4 1329.5 709.1 762 1087.1 877.7 780.1 1227.8 768.3 817.6 1272.4 905.5 612.9 895.2 585.7 541 389.4 610 1342.3 1221.5 1285.2 1350.7 1433.8 1610.6 598.3 944.1 754 944.1 800 658.4 235.9 953.2 721.8 283.4 1290 613.9 593.2 331.5 491.3 758.9 854.8 761 711 538.9 483.7 586.6 444.7 334.2 365.6 379.8 404.3 491.2 498.4 638.7 484.2 427.9 387.9 604.2 525 338.6 371.4 371.2 380.7 686.3 516.5 537.6 712.4 848.6 590.3 418.3 518.7 556.7 874.5 1055.3 260.2 776.5 1056.5 566.7 401.8 588.9 544.5 470.4 343.3 649.3 357.7 507.2 429.1 428.8
Fattyacidoxidation 4.2.1.17 249145_at AT5G43280 589.2 536.2 1306.6 861.5 693.1 819.8 479.7 581.9 668.9 1017.3 791.7 596.9 502.5 666.7 678.6 711.3 617.7 618.2 827.6 937.3 744.2 712.8 514.5 552.5 473.5 365.2 1343.9 2492.3 842.3 1109.6 884.3 1232.3 1007.6 726 1514.9 1122.5 805.3 1186.7 821.1 895.7 969.1 972.5 1024.8 991.6 554.2 741.3 568 661.5 1006.1 1021.5 941.2 982.2 1179.9 1177 870 976.8 808.6 319.4 426.6 543.4 353.5 338.1 577.7 579.2 403.4 1442 1492.8 1248.5 1045.7 612.3 781.1 721.4 743 634.4 646.7 654.6 631.5 664.4 737.1 712.6 528.4 473.3 534.4 428.8 715.9 572.8 845.7 583 534.8 396.6 627.1 426.3 655.8 712.1 688.1 598 533.9 887.5 888.6 626.3 900.1 441.1 624.2 746 789.3 860 685.5 1057 912.9 539.9 357 839.9 1223.7 687 649.7 1376.3 544 847
Fattyacidoxidation 4.2.1.17 251421_at AT3G60510 357.3 294.5 1418 349.7 305.7 496.8 719.7 618.8 472.9 370.9 480.2 634.2 274.7 783.3 347.9 412.2 313.5 429.3 506.6 385.6 486.8 558.2 609.6 697.4 437 592.7 230.3 383.7 291.4 230.1 516 525.2 385.8 375 618.2 387.7 617.7 582.9 358.4 407 456.6 310.9 548.7 675.5 722.1 694.3 799.7 655.1 1234.5 1085.1 925.9 784.8 739.5 626.4 316.7 435.6 598 757.1 620.9 561.1 477 831.3 752.2 481.3 689.3 320.1 353.6 398.1 414.1 543.8 479.9 444.7 510 806.9 924.3 907.3 870.7 815.9 754.8 788.9 874.8 801.4 789.2 1279.2 1388.7 664.2 1084.9 750 634.9 907.5 930.8 682 526 375 577.2 411.2 439.9 315.7 366.8 460 409.8 431.7 485.6 321.6 370.5 476.3 300 429.3 466.9 514.1 520.2 392.8 344.1 343.3 373 508.8 346 298.2
Fattyacidoxidation 4.2.1.17 253492_at AT4G31810 470.1 441.5 4010.7 393.9 742.6 206 1019.9 279.2 549 448.5 19.2 186.9 1127.4 879.6 769.1 537.3 578.5 624.3 550.7 655.3 875.8 886.6 298.5 284.3 449.6 315.5 1071.6 1699.3 2640.2 2452.2 391.5 1253 370 442.5 1067.3 426.1 582.7 1261 403.6 554.3 1424.1 899.5 659.1 934.7 800.2 1511.9 1468.4 1985 1193.5 1178.4 1374.8 1190.1 1411 1670.2 374.3 670 424.8 664.2 742.6 516.4 588.5 520.4 636.7 968.2 635.6 338.3 284.4 255.4 247.1 529.4 538 525.8 465.7 371.7 344.7 415.1 226.4 281.3 295.4 314.9 362 324.3 328.9 408.3 364.8 434.7 432.9 474.9 279.9 125 363.7 189.1 382.8 1054.6 609.3 517.5 547.4 688.4 211.7 201.4 194.1 578.2 875.9 896.9 276.1 624 391.3 361.4 219.9 494.3 368.5 256.1 475.5 629.1 25 339.5 461.9 109.7
Flavonoidmetabolism 1.1.1.219 249215_at AT5G42800 210.2 179.8 109.2 548.6 165.8 284.5 282.2 237.1 606.1 2900.1 345.7 249 2437.9 225.1 635 449.7 655.5 678.4 443.7 463.1 252.1 277.8 151 144.2 238.4 111.2 8108.5 2671.2 1599.2 221.8 111.6 979.7 182.3 174.5 942.4 203.5 260.3 330 233.8 183.8 442.5 797.4 120.1 166.2 315.6 164 153 961.8 451.6 385.8 794.7 363.2 235.7 672.3 115 127.7 151.6 362.3 235.8 261 313.3 699.9 199.1 202.4 567.3 256.1 476.9 214.4 151.3 2010.4 1671.5 2408.6 1951.4 421.5 237.3 206.9 252.8 409.6 253.1 309.5 333 1617.8 865.9 207 254.3 1311.4 476.3 246.7 1097.7 235.3 711.3 630.8 219 2192.7 595.3 2633.7 573.7 2852.3 1238.7 148.7 995.4 282.6 3830.7 2048 14662.7 467.1 2388.5 1215.5 813.7 206.7 216.9 836.8 988.2 5747.9 372.2 233.9 5564.9 254.8
Flavonoidmetabolism 1.1.1.219 253195_at AT4G35420 181.8 113 294.1 188.4 243.2 386.1 477.7 113.7 318.2 242.5 227.8 348.9 35.8 542.3 413 205.2 256.8 292.4 143.4 131.5 219.5 155.1 466.5 396.4 169.6 291.7 163.4 195.8 79.5 126.8 282.7 346.5 330 287.8 515.4 292.2 233 776.5 211.4 221.8 532.3 325.7 283.3 157 385.1 308.8 416.5 537 475.9 427.9 601.3 252.1 664.9 374.4 306.6 233.2 199.2 571.4 371 211.3 394 60.9 429.5 408 265.8 76.8 204.5 199.3 85.2 303.2 266.2 221.3 226.2 304.9 514.1 336.2 345.9 426 493.3 446.4 418 433.8 407 506.2 488.4 436 368.8 628.6 413.3 581.3 460.5 722.9 351 412.5 271.1 318.3 313 246.5 553.5 245.6 434.9 297.3 369.9 267.4 144.5 345.7 280.2 297.4 201.9 405.1 474.7 322.9 215.2 353.4 627.9 231 34.4 247.3
Flavonoidmetabolism 1.1.1.219 255730_at AT1G25460 135.6 102.4 120.9 59.7 89.8 143.7 128.6 122.6 151.7 11.1 129.5 97.8 45.7 121.6 152.1 80.5 115.8 193.6 187.6 94.1 115.2 52.2 132 7.9 146 139 114.8 51.8 89.3 93.6 147.5 119.3 135 149.8 154.7 262.9 128.9 88.1 223.4 169.6 128.8 132.5 187.8 107.7 288.9 169.4 201.1 164.8 115 108.1 197.7 469 161.9 52.5 98.6 126.1 92.5 86 167.8 149.8 224.8 189.9 144.7 86.5 170.9 45.5 48.5 97 104.9 86.5 109.4 54.4 63.1 73.8 31.1 16.6 68.6 61.4 60.2 104.2 150.2 57.1 68.4 160.1 91.5 169.9 104.7 146.2 115.4 11.5 216.8 93 70.1 154.8 91.5 75.2 99.5 113 53.8 126.4 74.9 155.5 114.6 155.6 158.9 87.9 161.6 113.9 90.8 130.1 80.2 89.9 83.2 132.4 176.9 85.8 20 43.4
Flavonoidmetabolism 1.1.1.219 264401_at AT1G61720 7.2 18.3 7.1 14.8 10.2 15.5 11.2 12.4 12.1 12.7 12.2 9.7 7.9 12.9 8.7 30.8 7.9 21.4 11.2 12.1 7.2 8.7 11.1 9.1 19.3 11 12.3 12.2 14.5 10 9.9 8.9 22.5 12.7 15.4 8.5 10.9 11.8 16 10.1 30.8 29.4 29.2 8.8 10.9 10.6 11.5 11.8 12.8 13.2 9.6 184 9.8 7.7 23.7 8.8 9 11.4 26 8.4 10.9 14.6 8.5 14.6 10.6 7.4 7.9 19.4 9 10.5 7.8 6.8 9 6.3 9.4 8.3 7.2 8.7 9.2 17.8 8.9 11.6 11.4 13.8 9.7 11.1 11.7 15 8.1 28.4 18.9 11.1 12.9 10.1 8.8 10.1 6.8 10.3 14.7 7.5 7.8 8.9 7.9 14 24.3 7.7 6.8 6.4 6.3 8.2 10.8 7.9 7.1 15.2 17.5 10 11.3 10
Flavonoidmetabolism 1.13.11.- 247354_at AT5G63590 506 536.6 12.5 22.9 349.2 17.1 26.2 26.9 15.1 18.6 20.6 25.3 11.6 12.1 623.6 613.6 481.6 431.5 353.2 335.5 236.8 264 20.6 12 54.3 9.3 29.3 127.1 13.7 9.7 1258.6 579.1 1416.2 1245.1 256.8 1778.8 1264.9 564.7 1164.9 1306.7 432.8 807.8 792.3 382.4 421.7 944.9 1402.6 1285.1 103.8 134.5 203.9 159.4 488.7 424.8 1185 389 541.3 478.2 457.1 723.5 333.6 490.8 342.3 976.6 522.9 116 10.9 25.3 29.5 254 324.2 163.2 227.6 249.9 176.9 241.4 75.4 178.6 21.4 203.3 82.7 39.8 299.7 11.1 26.3 14 23.8 198.5 229.9 53.4 113.1 195.9 7.6 358.5 292.3 22.1 294 486.6 23.1 17.5 12.4 216 422.7 537.6 18.1 428 247.9 22.1 41.8 189.8 31.5 22.1 27.9 118.4 16 24.9 26.4 33.1
Flavonoidmetabolism 1.13.11.- 250533_at AT5G08640 5951.7 2267.1 10 3125.4 3425.2 259.2 695.4 291.7 179.6 150.8 108.3 198.1 203 480.5 1180.5 937.9 1090.2 676.4 554.4 405.6 345.6 380.6 145.8 130 43.8 56.7 419.4 278.8 3784.3 657 460.7 2924.7 302.2 281.1 3064.4 469.2 329.3 3397.2 4285.2 513.7 3527.4 11909.5 145.7 1007.3 1567.5 1093.3 1134.1 4197.4 745.8 1006.5 2065.4 1562.3 1124.2 3155.6 4090.5 1011.2 462.8 498.5 1459.3 627.1 877.5 726.4 470.5 641.9 918 309.9 289.3 302.2 323.3 3680.3 4183.4 4271.7 3515.3 3938.3 2778.9 2871.6 2641.8 1617.9 1892.7 2420.1 2134.2 1442.4 1792.5 1127.1 707 4115.6 1221 643.3 2156.5 468 1320.4 834 305.7 1574.2 1745.5 2243.8 935.6 1854.2 93.6 129.3 180.3 2709 2643.5 1437.7 976.9 782 1576.4 158.1 61.5 1765.3 3109.1 84 106.5 3450.9 55.7 147.4 5242.7 44.6
Flavonoidmetabolism 1.13.11.- 262416_at AT1G49390 43.2 155.9 7.9 72.4 99.4 138.2 29.6 140.6 71.2 139 124.5 160.2 31.7 44.4 148.2 125.5 165.6 167.7 167 152.2 97.7 75.6 102.7 51.1 71.2 76.3 150.5 15.9 44.1 8.2 180.9 125.9 226.6 213.3 79.3 146.2 266.6 187.3 167.6 200.7 80.4 173 171.5 110.5 103.7 176.9 115.2 87.4 102.7 107 97.3 438.6 162.8 129.8 205.9 85.7 128.2 54.1 115.1 184.6 172 124.3 230.1 138 132.4 42 74.2 93.4 182.5 67.9 170.4 60.5 88.1 132.6 174.5 123 90.1 171.7 115.2 178.3 152.6 192.9 126.4 123.6 45.4 18.7 173.1 120.3 60.6 21.4 144.7 164.2 30 194.1 130.5 98.4 144.1 77.5 55.8 202.9 80.4 158 163.3 191.7 108.8 120.4 218.8 65.1 45.2 155.8 88.8 140.2 73.1 64.8 171.6 108.9 168.4 173.5
Flavonoidmetabolism 1.14.11.9 249754_at AT5G24530 2040.1 2475.5 202.6 1014.8 2081 1226.5 441.4 1121.1 487.2 16128.1 1232 614.9 4581.6 536.4 1473.9 1642.6 1754.8 2031.4 1750.2 1740.5 1465.2 1639 872 1232.3 1638.8 2759.9 9858.4 8104.1 345 281 2926.8 657.7 4207.4 3289.9 1018 3012.2 2801.2 944.9 3738.6 2514.7 714.8 3179.3 4555.1 1229.4 2460.1 948.6 1196.3 796.8 725.5 762.3 1332.6 824.3 1000.9 1616.1 4454.7 1402.7 1102.6 638 733.4 946.2 1171 805.9 1071.3 826.7 548.9 6360.5 4663.5 2906.2 3076.9 2804.6 2800 3440.4 3494 6122.7 6309.7 5012 5226 8676.6 9533.8 6496.8 7618.9 12168.1 11145.2 10811.2 14720 6399.8 11593.6 11186.1 11811.5 10994 12565.5 11674 6707.2 3567.3 2181.3 2025.6 2371.7 2427.8 4247.3 15844.3 4483.9 2691.7 1112.1 3929.3 5754.6 1792.1 3373.2 4569.9 17483.7 2505.8 1352 6690.6 11349.4 4558.8 5628.5 7869.4 9306.6 19867.5
Flavonoidmetabolism 1.14.11.9 252123_at AT3G51240 14092.4 10222 97.7 12647.4 21005.9 372.6 1053.5 898.1 2303.3 599.4 350.4 738.3 2964.3 633.3 2494.1 2400.6 2397.5 1716.3 1522.7 1406 581.4 555.6 841.4 165.9 232.9 202.3 2252 828 9019.3 2262.7 235.6 2432.2 158.3 291.3 1805.9 428.4 239.4 1676.3 11956.4 305.4 2795.2 13175.1 114.6 1172.5 1736.3 1015.8 989.5 3958.2 1014.2 935.5 2908.4 1040.9 659 2148.3 12512.1 1253.2 830 518.9 1011.7 543.2 931.9 576.5 528.6 562.9 743.1 140.6 276 345.7 482.9 11075.1 10481.9 10332.4 9138 8251.5 7512.8 7610.3 5686.8 5230.1 5670.1 6047.6 6113.8 6331.1 5160.6 1275.5 1331.2 15176.7 5452 2798.2 6074.3 2530.8 7045.2 7511.2 632.9 3649 2426.2 5805.3 1749.8 6057.2 606.6 319.3 646.7 11700.2 6291.8 3305.4 12778.1 2064.9 6043.8 496 267.3 10482.4 9838.5 454 368.2 10490.5 312.9 233.3 11792.8 193.3
Flavonoidmetabolism 1.14.11.9 256892_at AT3G19000 2501.7 1885.2 229.3 1591.7 2561 1626.6 1807.9 1451.5 970 1078.8 1861.9 916.7 489.1 1735.2 1432.3 1050.4 683 749.8 776.7 803.5 556.1 529.6 1875.8 1263.8 469.2 673.9 1648.4 1641.9 1531.9 1552.6 472.1 2006.6 478.1 468.8 1663.4 575.6 448.7 1934.7 769.7 508.2 1635 833.2 421 1744.5 1849.7 1609.3 1678.7 1372.9 1977.3 1869.6 2009.4 1586.4 1480.1 1531 611.5 2062.2 1167.5 870.9 1077.7 1237.5 858.6 1102.1 1441.2 973.3 1193.8 358.2 164.1 357.9 539.3 1284.2 1132.4 985.1 1048 1234.7 1149.5 1252.9 1294.7 903.1 991.2 1022.5 967.3 1456.5 1571 2016.9 1051.4 2712.2 1457.7 527.1 1045.4 682.7 565.6 749.6 1048.6 1029.9 1492.1 951.5 936.7 1211.8 1808.2 1471.4 1609.2 1489.2 1782.2 1143.9 1981.7 1105 1213.5 1299.7 1432.2 1706.7 1291.3 1720.6 1590.4 1238.8 1476.7 1315.8 2094.4 1235.6
Flavonoidmetabolism 1.14.11.9 263135_at AT1G78550 366 400.9 626.6 435.6 389.7 659.1 400.8 427.3 402.4 764.6 490.5 469.4 475.1 466.8 424.8 493.7 476.4 471.4 497 435.3 498.9 526.8 479.4 591 472.8 448.5 644.2 374.7 301.9 337.4 494.4 421.3 550.2 633.5 492.8 525.2 645.2 517.6 850 674.1 443.7 337.3 642.3 479.8 456.3 451.8 491.6 300.2 467.7 491.6 497.2 711.2 464.8 405.7 720.3 428.9 643.8 722 516.1 440.8 594.1 585.5 460.4 592.7 407.6 813.8 1105.1 793.4 623.3 290.6 233.5 225.3 223.2 374.8 209.5 375.1 283.5 447.7 332.4 394.3 423.3 406.6 293.4 342.3 376.8 338.4 357.7 598.7 245.6 667.1 426.2 576.6 472.6 449.6 355.3 307.9 295.9 270.1 487.6 683.2 481.1 378.9 355.7 378.9 471.9 315.5 375.9 618.8 927.8 453.3 278.9 640.9 714.2 405 954.6 582.9 465.6 665.2
Flavonoidmetabolism 1.14.13.21 250558_at AT5G07990 394.8 263.7 79.4 215.5 410.2 215.2 181.8 327.8 323.6 426.4 338 164.9 423.6 237.7 148.7 245 282.8 301.8 288.3 188.4 163.9 237.6 329.8 292.1 470.7 423.6 1193.6 371.6 449.7 141.4 164.4 480.8 94.7 243.4 477.6 233.1 338.7 284.1 231.6 190.7 440.4 478.8 194.1 341.4 430.1 284.4 317.5 383.5 338.9 430.5 397.4 939.8 314.1 376.1 267.4 324.7 213.5 204.3 248.4 311.3 293.1 313.3 303.8 142.1 245.7 233.4 191 528.7 477 1073.2 870.8 1054.6 942.8 573.9 508.8 391.8 338.9 420.6 416.9 566 457 727.9 464 307 237.7 855.3 535.1 349.8 428.2 285.3 500.3 488 268.9 582.9 319.3 649.6 360.1 324.6 301.9 238.1 372.5 506.8 758.8 678.6 4176.5 240.4 476.3 195.2 257.9 449.9 162.5 318 356.6 1780.5 370 230.8 1656.3 415.3
Flavonoidmetabolism 2.3.1.74 250207_at AT5G13930 12234.3 6478 5.2 16256.5 13687.2 1465.5 4462.3 3929.1 4571.7 5732.7 258.7 312 7524.4 1987.9 8696.7 9105.8 8266.5 7968.1 5721.9 5562.8 2828.6 2776.9 673.6 39.5 189.5 41.3 16382.2 6876.3 27276.8 10699 2721.4 18482.8 3175.8 2829.6 18224.2 4725.3 1751.2 15948.2 19151.1 2708.2 21489.5 46652.5 39.8 7639.2 9318.3 8366.3 9023.7 25721.6 6171.3 8037.9 12320.7 4303.4 7424.6 19473.8 16136.6 7791 2701.5 2660.5 5555.1 4705.5 6333.6 4662.7 2487 4218.7 4788.6 219.7 1233.6 515.6 2581 25157.8 24646.8 23180.2 21052.8 25537.4 22304.4 19807.6 15806.7 9708 10796.2 14439.9 13876.5 12472.8 10482.1 8596.3 3933.3 17354.2 5183.8 6434.6 16126.9 4068.5 9473.9 5444 645.5 12501.6 12665 17497.6 8079.1 13159.5 4268.7 56 4140.1 8878.8 19488.5 12864 26348.9 6607.6 13745.8 4048.8 933.6 8311.7 23682.5 3723.6 1269 24251.1 2573.7 471.7 33682.7 331.1
Flavonoidmetabolism 2.3.1.74 253222_at AT4G34850 16 58 78.9 134 6.3 65.2 47.9 46.1 219.5 89.2 21.8 74.3 44.2 17.7 32.1 40 18.1 136.1 9 95.7 55.8 81.6 95 70.1 34.7 21.8 105 26.7 40.1 26.7 20.2 108.1 8.8 25.2 57.7 61.5 11 88.5 25.8 35.2 28.5 26 20.2 8.9 37.8 66.9 19.5 177 53.7 38.8 32.8 614.7 133.4 73.5 28.8 29 109.5 31.9 98.8 16 114.7 18.4 32.8 70.9 103 21.3 57.5 59.4 36.6 35.4 6.2 87.9 9.7 133.2 40.5 27.3 72.9 30 110.2 24.3 14.6 48.9 42.6 28.5 88.8 179.8 130.9 29.1 49.3 31.2 41.7 40.2 55.3 109.8 53.9 113 84 16.8 26.9 88.2 94.1 32.8 14.9 67.3 25.1 18.7 102.6 16.3 6.6 139.2 101.8 173.2 33 255.9 164.2 34.4 13.3 23.4
Flavonoidmetabolism 2.3.1.74 264175_at AT1G02050 146.3 172 213.8 61.6 151.5 109.1 218.2 83.3 225.4 182.1 25.9 107.4 363.2 119.6 110.8 120 72 25.7 232.1 187.2 112 192.5 306 385.9 114.7 80.7 155.2 123 73.9 109.8 181.7 174.3 195.1 237.2 106.6 110.2 224.9 225.1 98.3 169.3 257 147.1 258.5 263.2 31.2 311 332.9 201.4 261.8 220.6 250 815.1 271.3 266.8 89.7 134.9 249.5 51.5 77 125.4 79.8 106.9 209.4 202.5 96.9 68.1 53.5 47.6 43 188.4 216.9 224.3 263.8 422.8 361.1 354.3 381.5 473.5 335.9 469 410.6 240.7 120.8 395.8 339.3 175.5 204.1 567.7 291.7 515.7 268 260.3 192.9 63.6 122.7 95.7 310.5 247 132.4 85.3 63.4 285.3 202.2 128 54.3 483.6 197.1 142.3 109.5 259.2 225 119.6 109.1 321.9 149.6 76 24.3 32.1
Flavonoidmetabolism 5.5.1.6 250794_at AT5G05270 4607.7 1826.8 13.2 3045.7 3278.9 214.3 1387.1 1710.2 1166.7 425.7 55.1 745.4 968.7 1432.8 1511 1532.6 1202.6 1123.2 1017.4 922.3 393.8 347.2 358.4 26.2 13.1 149.9 813.4 397.3 3567.6 864.8 41.7 1499 25.8 38.1 931.2 27.1 29.9 842.9 2131.9 26.8 1716.4 4110.6 22.8 1129.9 722.6 242.6 247.9 774.8 295.9 574.8 668.1 206.3 425.5 722.7 1675.9 875 507.7 141.8 533.3 512.7 841.9 284.9 326 489.1 307.5 120.8 286.2 241.8 44.3 2749.3 3127.6 3787.2 2889.5 1670.6 1961.4 1600.8 1204.1 915.5 849.3 1581.2 1226.2 1346.6 1223.3 137.6 35.3 2521.2 638.5 95 1585.3 115.9 1284.3 1015.6 164 1654 1434.2 2179.3 803.2 1941.1 334 21.5 342.4 1579.8 1637.1 1242.4 5481.3 756.1 1387.2 283.8 22 1699.7 3763.2 325 41.6 4098.4 28.9 92.5 5451 38.7
Flavonoidmetabolism 5.5.1.6 251827_at AT3G55120 4310.2 2685.9 387.7 2697.4 4965.4 843.7 1169.5 1025.8 1386.3 835.2 912.1 617.1 1296.6 975.7 1428.1 1266.9 1169.4 1036 789.5 545.9 607.1 710.9 722.1 537.3 618.9 444.1 1477.6 1013.8 2997.8 1422.3 395.4 1871.4 335.8 523.3 2021.5 469.6 622 1167.1 3020.9 342.1 2062.6 5152 323.4 1389.4 1511.1 1331.3 1282.6 2235.4 1061.5 1376.3 1764.3 1366.7 1189.3 1582.1 2434.4 1146 728.9 897.7 957.4 858.1 1192.1 1224.8 681.3 1544 936 1277.7 1067.2 821.5 641.1 3821.4 4238.2 4701 4962.7 4138 3495.9 3773.2 2960.2 2568.6 2636.9 3292.1 3060.2 1822.4 1545.7 449.1 347.1 5027.2 1916.6 337 2226.3 421.7 2080.7 1842.5 800.3 1817 1718.4 1746.8 1125.3 1674.6 798.9 646.4 790.1 2397.2 2911.7 2131 3737.6 938.5 2034.2 814.6 559.1 2101.6 2269.1 870.5 461.7 3237.7 719.9 572.4 3342.3 363
Flavonoidmetabolism NA 267147_at AT2G38240 85.9 420.3 27.6 83.5 54.2 200.6 165.4 171.9 213.9 707.5 413.8 165.1 1663.7 196 147.8 150.5 44.7 170.5 72.3 76.2 159.8 297.6 246.2 335.2 5849.2 1187 280.5 707.5 1200.8 1343.5 130.6 43.8 109.4 207.9 120.3 242.7 143.1 34.2 155.6 197.5 224.4 282.6 128.6 239.1 98.7 151.7 154.3 60.2 400.8 391.7 494.2 507.1 131.7 194.3 286.3 236.1 36.5 220 231.7 210.6 172.8 90.3 447.5 141.9 33.8 1550.8 329.8 290.1 337.8 543.5 606 794.7 665.5 343 281.1 530.2 593.1 2091.3 1071.9 896.8 797.7 650.6 673.7 164.3 3473.3 1726.8 14017 965.6 706 956.4 8130.2 6296.1 126.1 281.3 123.3 214.8 171.1 124.2 121.2 243.1 195 147.6 122.7 220.4 139.5 152.5 201.3 91.1 75 217 47.1 385.4 275.5 293.7 104.1 330.8 302.3 146.8
Folatemetabolism 2.1.1.45 263546_at AT2G21550 180.9 191.1 92.2 168.7 198.1 166.4 235.5 142.2 173.5 247.8 144.8 189.3 95.9 184.8 265.6 219.6 169.3 171.3 139 179.4 200.6 119.4 109.8 113.6 210.6 172.4 170.5 127 105.3 14.5 319.6 295.2 384.8 321.7 298.7 545.5 386.5 279.6 381.7 586 272.1 405.9 466.4 260.3 182 561.7 721.5 439 218.3 272.3 294.7 399.9 244.8 64.3 453.9 245.9 231 296.3 391.9 308.1 279.1 335.3 273.4 282.2 221.5 190.4 129.7 293.4 170.7 109.5 173.2 86.6 134 224.9 245.2 157 110.9 187.6 96.5 158.5 247.5 358.8 208.9 189.4 199.4 159.9 171.5 212.6 128.2 202.1 270.9 207.4 122.9 236.6 177.5 138.9 166.7 208.9 153.6 185.5 161.7 290.6 262.7 299.5 267.6 167.6 260.8 230.6 70 230.6 201.7 259.7 243.1 235.6 233.8 232.9 209.3 186.6
Folatemetabolism 2.1.1.45 263601_s_at AT2G16370 764.8 698.6 1993.2 715.6 630.8 708 967.5 922.1 470.2 607.6 536 841.3 507.2 1014.8 851.7 693.4 686.1 602.6 790 704.4 1217.1 1007.5 989 771.7 323.7 350.2 689.3 671.3 793.7 705.8 518.2 1055.6 473.3 434.9 874.5 585 610.6 1096.5 478.3 598 965.6 748 540.3 731.6 734.4 746.1 673.5 830.3 579.9 723.3 789.9 599.5 688.4 871.5 466.4 839.7 574.8 670.7 655.4 653.6 752.3 591.1 463.9 603.1 708.7 528.6 396 415.2 482 742.3 816.2 736.7 734.8 519.3 454.4 545.2 576.4 347.1 346.9 370.7 318.2 264.4 447.7 279 216 375.5 259.5 360.8 612.5 330.9 370.4 423.8 765.5 806.7 909.7 685.6 778.6 847.3 655.1 757.1 713 636.8 916.2 656.5 364.3 658.5 736.9 745.8 646.6 694 452.8 634.3 504 577.7 560.1 681.5 600.9 645.6
Folatemetabolism 2.5.1.15 253669_at AT4G30000 281.2 281.3 259.8 212.5 290.1 238.3 346.3 285.6 330.9 218.1 303.1 202.6 233.1 336.6 308.5 337.6 259.8 195 250.6 316.9 449.3 362.9 386.2 180 86.3 229.6 136.5 153.8 220.4 186.2 198.5 236.9 190.3 197.2 194.9 185.9 193.2 183.3 170.2 180 297.3 198.4 219.2 199.7 130.2 245.8 148.8 271.7 209 188.4 191.5 736.7 186.6 204.1 149.1 211 263.2 357.5 270.7 241.6 393.1 276.3 250.5 347 347.7 122.9 84.3 144.1 177.6 138.4 220.6 199.2 226.5 178.7 246.7 273.3 170.6 117 110.7 183.3 157.8 271.6 114.9 119.5 116.3 95.8 101.8 161.3 149.9 98.7 114.1 73.7 278 241.8 268.3 334.5 324.1 234.4 309.9 279.1 252.6 278.2 435.2 285.5 164.5 231.4 252.3 272.5 248.6 256.6 207.7 328 261.8 162 442 187.8 199.9 243
Folatemetabolism 2.5.1.15 260340_at AT1G69190 16.2 12.4 18.6 78 240.5 19.7 12.9 66.7 23.2 18.4 43.1 44 23.1 26.9 21 31.1 24.2 24.8 11.7 14.3 20.9 10.1 124.1 10.4 11.5 72.4 15 110.9 16.2 8.5 35.3 72.8 25.5 43.7 23.4 88.6 26.1 29.8 108.2 196.3 137 46.5 31.7 138.3 246.2 21.8 17.2 33.3 118.9 10.2 35.7 146.7 22.2 11.4 22.6 106.6 14.2 21.3 15.7 15.9 12 16.6 34.4 9 22.9 57 108.7 13.5 196.4 39.8 14 78.2 27.9 19.5 122.5 12 17.5 23.5 11.9 16.4 26.5 24.1 13.1 36 125.7 15.4 40.4 16.3 10.8 102.8 25.2 19.2 78.5 64.7 14.8 22.6 130.4 23.9 16.6 28.2 85.2 32.1 21.4 211.7 35.6 22.4 183 11 12.2 18.7 18.9 20 44.3 11.2 30.8 146.5 17 166.7
Folatemetabolism 3.4.19.9 263137_at AT1G78660 1022.2 1262 849 994.3 803.3 725.3 562.5 366.2 153.9 909.2 851 376.3 104.5 471.3 1424.7 1341.5 1325.4 1164.5 1536.2 1350 1368.8 1303.5 548.2 818.5 1414.8 1159.1 471.3 754.8 726.6 840.1 3161.5 981.3 3299.8 3278.9 989.3 2166.8 2940.6 1002.5 2681.6 3237.1 896.7 2479.9 3159.1 923.9 1046.9 964.2 851.7 1090 928.4 1042 1100.9 323.7 1205 1256.6 2589.9 992.8 1223.9 230.3 1161.4 1500.5 359.2 127.8 1343.8 1594 267.2 1456.1 1539.6 1031.9 793.1 1682.3 1783.5 1936.8 1811.2 2166.4 1975.5 2078.1 2113.4 2164.1 2207.1 1923.4 1869.1 2129.1 2265.4 2775.5 3743.5 1826.9 3587.9 2532.5 2047 2830.7 3149.3 2540.9 1086.3 700.2 902.4 530.2 1431.9 963.4 678.5 571.6 774.5 1100.3 812.5 710.1 576.7 1170.3 782.9 990.8 561.2 1217.9 274.5 1144.9 611.7 525 875.9 591.8 479.7 695.6
Folatemetabolism 3.4.19.9 264250_at AT1G78680 1513.7 1705.3 785.6 9827.9 4021 5063.9 1335.7 4190.3 3464.3 4113 8533.5 6433.5 2585 2286.3 3224.1 2781.9 2813.1 2389.6 2513.3 2252.2 2212.8 1857.1 4102.5 4682.4 5788.5 4630.2 3249.5 3861 3699.2 4197 2820.4 3330.7 3005.4 2972.7 3003.3 2558.8 3128.6 3245.3 4055.6 2425.5 2708.5 3541.2 2705.3 3749.3 3110.3 2521.8 2177.6 1798.3 2115.9 2403 2246.4 2810.9 2969.4 2429.1 4296.6 3654.2 3533.7 3072.1 3153.2 2729.7 2436.7 4208.8 3205.4 2715.2 2872.5 9064.5 7551.9 5988.3 4913 2229.1 2461.4 2080.7 2225.1 1615.4 1517.1 1670.5 1618.7 1564.8 1558 1553.5 1365.7 2643.2 2820.1 852.9 1190.3 2492.4 2832.8 1314.7 2593.7 1255.7 1943 2464.6 7257.7 5803.6 5901.4 1969.6 1532.2 2021.8 5066.7 3803.2 5800.9 1876.3 5724.8 4819.4 5458.1 1560 1874.7 5203.3 3602.1 1212.6 1964.5 6105.7 5558.3 3386.3 4469.6 4691.5 1763.3 3670.9
Folatemetabolism 3.4.19.9 264300_at AT1G78670 3488 4813.7 2722.6 4039.9 4197.9 3728.2 567.8 2059.5 3333.4 4532 6591 2784.9 2651.8 502.3 3650.3 2913.2 3249.9 2953.2 3250.5 2836.2 3070.7 2943.2 5018.7 5107.1 4600.1 3735.8 3780.2 4255.3 4515.5 6827.2 5211.2 2709.9 5289.5 4438.2 2691 4402.4 4827.2 2692.4 5730 4619.7 2606.5 4742.5 6244.9 3860.4 2655.4 3026.7 3258.4 2825.8 3147.9 2840.3 2493.7 3158.5 3895.6 3298.7 5551 3697.2 4324.4 3922.2 4357.1 5656.3 1749.4 4676.6 4525.8 5532.1 3355.2 9277.5 4767.4 4768.7 3835 4705.2 4613.9 4702.5 4338.4 5446.3 5644.9 4204.8 4935.7 5403.1 5947.1 4402.7 5013.8 5737 5778.8 5476.2 5454.6 4580.1 5089.8 5452.8 4917.6 5729.7 5533.1 5277.3 4676.8 3690.1 3033.7 1729.1 3348 4236.9 3440.6 7863.5 3929 4013.6 3157.8 2582.3 5072.6 3328.1 3687 5260.4 6221.5 3016 1263.2 4728.3 5965 2204.5 4898.2 4552 1272.5 3637.7
Folatemetabolism 3.5.4.16 258834_at AT3G07270 2569.6 2352.2 501.8 2996 2638.6 1658 2033.3 1389.3 1759.1 1631 1661.5 1533.3 1603.2 1850.3 1398.5 1527.1 1492.1 1382.2 1478.2 1410.2 968.6 1065.6 1440.3 1320.3 1270.5 1434.7 805.3 1128.8 1786.4 1342.1 1270.3 2071.3 1393.4 1348.5 1522.1 1868.2 1649.2 1871.5 1629 1454.1 2316.1 1582.7 1694.9 1906.9 2247.1 2359.9 2478.1 2008.8 1775.3 1570.5 2004.9 715.2 1763.1 1807.2 1422.9 1853.2 2282.7 1994.2 1854.6 1665.9 1541.8 1648 1472.8 1673.5 2275.4 2121.1 1905.3 1644.2 1533.3 2760.1 2619.1 3191.2 2803.8 3406.9 3282.3 3130.9 3184.8 2992.3 3207.6 2938.2 3108.9 1747.9 2216 2010.3 2201.7 2358.2 2347 3108 2872.8 2849 2350.9 2882.4 1680.5 1317.6 2313.2 2584.3 3133.8 1994.3 1695.4 935.8 1754.5 3113 1606 1372.3 2300.8 3150.7 1244.7 2321.5 1182.9 3624.3 2373.7 1697.6 1135.4 2511.5 1367 1209.1 2595.3 1302.1
Folatemetabolism 4.1.2.25 258782_at AT3G11750 249.4 166.6 284.2 585.5 387.4 148.6 242.7 288.3 227.6 74.7 258.5 315.9 145.5 228 148.3 138.9 277.8 189.9 111.8 214 120 160.9 313.6 250.3 116 163.1 104.3 158.7 115.2 152.2 114.5 189.5 119 171.2 216.2 116.2 94.4 332.3 78.4 142.8 316.2 187.5 99.3 226.5 148.3 242.7 181.3 178.5 144.3 152.1 183.8 287.4 158.2 150.9 102.6 269.1 337.1 323.6 178.6 166 196 269.4 143.7 201.5 328.2 419.7 551.3 238.2 315.9 261.7 298.5 254.8 240.6 137.4 198.2 188.8 180.6 109.5 168.9 151.6 163.4 280.3 188.6 239.8 221.3 174.6 146.2 45.6 244.6 209.5 155.8 90 312 110.4 198.3 142.1 164.3 144.6 170.1 130.1 144 176.3 102.5 105.3 247.2 121.5 128.7 297.4 204.9 200.3 136.2 247.9 228.4 222.7 211 238 144 176.5
Folatemetabolism 6.3.2.17 251759_at AT3G55630 1734.1 2134.5 531.7 3218.6 1751.2 2736.6 2941 3181.7 2788.8 2312.7 2806.7 3589.6 1419.4 2947.3 1423.6 1305.2 1020.9 1292.9 1069.9 1077.5 596.4 650.2 2722.4 1038.2 675.7 795.4 661.8 222.4 1111.2 977.5 407.4 1504.7 453.7 494.3 2190.2 360.4 345.5 2463.3 1074.8 298.4 3082.8 1456.6 449 2809.3 3594.7 1087.4 1178 662.2 1492.1 1464.3 2269.9 969.5 822.8 970.3 893.7 2721 1840.4 1675.5 1760.3 1706.8 1351.5 1655.9 2200.9 1735.7 3140.6 880.9 1095 1353.5 1484.5 4691.2 5089.8 5162.4 4485.2 3744.3 3743.8 4380 4116.5 1636.8 2295.9 2746.4 2800.1 2978.8 3158.3 1318.9 1026.3 2335 1796.4 1843.2 4883.6 1977.2 1863.2 2838.4 3979.7 1684.7 2424.6 3168 2225.6 1386.2 5078.3 1233.9 4554.7 2587.2 1911.2 1815.9 4073.3 2513.2 1779.5 3233 1335.5 3512.8 5426 2113.4 2150 2499.7 1854.5 2742.4 3637.9 2508.2
Gibberellinbiosynthesis 1.14.11.15 260299_at AT1G80330 25.7 22.1 53.9 31.5 15.8 34.1 95.9 33.8 31.1 61.8 33.2 68.4 24.9 178.9 23.8 140.6 57.5 27.7 141.2 28.9 69.6 67 32.1 23.4 66.9 21.6 35.6 127.7 35.4 91.7 29.5 93.6 72.6 15.2 28.1 30.4 21.2 28.7 23.6 34.1 76.6 21.5 16 23.9 24.6 20.7 11.9 24.3 94.8 200.7 24.1 263.5 161.1 41.6 87.4 16.5 16.2 140.2 15.6 20.8 26.5 39.6 59.7 19.2 24.4 20.2 117.5 25.2 13.9 48.7 82.1 12.3 14.3 17 35.6 18.7 22.7 34.9 10.3 31.2 22.2 31.4 77.7 26.3 40.5 25.5 28.7 46.1 5.5 23.8 24.8 22.6 23.6 103.6 9 41.2 75.4 24.7 24.1 18.8 19.9 22.2 58.4 96.1 35.3 112.9 33.8 18.9 79.8 25.2 23.3 34.4 77.2 96.3 53.5 15 83.5 22.4
Gibberellinbiosynthesis 1.14.11.15 260300_at AT1G80340 34.2 383.2 18.3 29.4 194.1 42.6 44 39.7 26.6 28.1 19.4 46.4 24.1 27.2 7.3 17.4 12.7 17.2 25.4 18.4 14.8 14.6 27.2 21.5 15.4 36.8 21.4 32 17.4 24.9 18 27.2 24.1 22.8 34.8 15.8 29.6 79.1 219.8 19.9 85.7 38.8 42.6 151.3 34.1 29.9 25.5 41.7 20.4 21.8 87.5 371 23.1 16.2 95.7 26.6 23.2 41.9 10.9 28.9 29.5 10.6 32.7 31.5 55.5 24.5 23.8 29.7 52.9 187.8 200.5 288.4 227.8 155.8 216 192 160 119.2 23.6 84 41.5 24.2 89.7 20.5 24.5 58.5 46.9 53.8 60.6 13.9 33.9 26.5 24.2 96.2 136.9 16.4 34.6 129.8 35.5 37.7 34.3 159 33.8 26.5 32.9 139.6 55.7 14 21.1 325.7 42.7 22.3 24.1 15.5 134.6 23.8 17.2 164.8
Gibberellinbiosynthesis 1.14.11.15 261768_at AT1G15550 1289.8 176 4.8 531.8 358.5 196.1 313.8 1189 461.8 88.8 41.8 619.8 131.5 386.5 757.2 419.4 347.7 450 336.7 399.6 172.9 219.1 315.1 113.2 94.5 37.7 648.2 546.9 17.8 38.5 1612.4 2985.2 1147.5 1005.3 2859.7 995.8 704 2271.4 1401.7 2024.1 1415.1 596.4 225.3 641.1 340.5 1781.5 586.6 1423.5 422.4 313.7 370.6 870.7 326.6 770 1211.3 556.6 91 354.5 33.5 124.2 231.1 467.5 138.2 446.5 300.2 238.8 165.6 323.4 355.8 236.6 214.4 471.8 493.8 168.4 127 200.3 101.3 122.6 140.7 180.5 149.3 877.5 546.9 531.1 43.1 489.3 236.6 369.9 628 307.9 185.9 187.7 255.4 367 1140.7 757.1 783.1 1274.8 412.5 338.8 325.4 198.9 572.4 277.3 282.8 478.4 1062.3 356.2 115.5 248.5 562 334.7 103.4 622.7 311.1 542.6 410.5 413.2
Gibberellinbiosynthesis 1.14.11.- 248371_at AT5G51810 188.5 14.6 8.2 17.8 87.6 20.7 79.9 122.4 86.4 30.2 20.5 113.6 95 42.7 535.2 414.9 318.7 238.6 349 424.5 305.6 266.5 19.9 111.2 70.7 107 19 23 50.2 67 347.1 132.9 395.3 361.1 174.6 226.9 427.3 335.2 123.5 284.7 34 281.6 376.2 221.6 351.1 399.7 307.5 407.5 186.3 211.9 117.8 561.4 118.4 191.3 217.8 196.9 197.4 605.1 253.5 327.7 151.2 604.5 333.2 348 42.6 85.4 138.2 99.2 132.3 135.9 126.7 258.8 255.1 235.5 330.4 181.8 161.8 19.8 74.4 17.4 26.4 322.1 330 215 86.8 152.6 195.7 260.8 311 102.9 27.9 62.8 18.2 109.5 474.7 23 295.1 122.4 104.6 22.4 85.4 115.6 118.7 159.3 11 305.3 207.3 55.3 162.4 74.3 22.1 24.1 14 54.9 117 113.1 16.4 88.7
Gibberellinbiosynthesis 1.14.11.- 250611_at AT5G07200 83.1 43.2 58 15.8 49.1 28.5 26.3 47.1 39.1 32.1 73.3 35.1 68.3 79.9 132 14.3 94 28 39.3 106.5 128.3 118.1 57.5 19.7 36.7 141.4 105.6 129.3 96.5 71.8 37.8 153.2 142.8 192.8 81.4 166.8 19.6 21.6 94 220.9 91.2 34.2 129.1 18.8 32.9 71.2 27.7 146.1 69.1 159.1 27.9 224.6 74.9 34.8 46 19.8 20.3 106.8 26.1 35.5 103.1 19.8 114.4 126.5 111.7 107.6 144 115.7 16.1 101.7 20.3 79.4 61.9 123.3 68.3 86.9 58.8 59.2 19.8 98.4 130.3 217.3 44.9 8.5 164 25 116.6 103.1 17.5 27.7 162.6 24.6 93.2 97.8 74.8 134.3 101.5 76 67.5 128.6 75.5 27.2 85.2 151.6 78.7 144.2 157 52.6 67.2 15.8 68 46.4 22.9 88.9 127.3 29.1 20.4 95.3
Gibberellinbiosynthesis 1.14.11.- 254065_at AT4G25420 260.6 48.8 21.4 281 181.4 203.2 25.3 280.3 159.4 116.7 243.5 333 218.3 83.9 136.9 122.2 128.4 137 166.3 102.3 82 118.7 123.3 7.2 34.5 9.6 28.9 171.4 163.8 232.7 345.8 141.9 310 208.5 158 223 278.5 47.4 191.7 289.5 208.4 16.6 96.5 143 224.7 11 10.8 32.8 12.9 29.8 27.1 208.4 50.6 57.7 59.8 15.2 188.2 273.4 125.6 103.1 79 306.7 124 230.4 54.1 6.9 141.7 191.8 280 152 138.5 89.4 89.8 20.2 177 40.1 77.8 117.2 92.4 76.7 45.9 244.7 250.7 176.1 159.1 49.2 157.2 152.7 188.1 155.7 37.7 33.5 263.2 126.5 108.5 112.7 45.4 56.1 6 172.6 24 98.5 115.5 145.4 112.6 95.9 178.8 96.6 137.2 70.6 352.2 218.7 20.2 168.5 266.6 203.8 79.1 182
Gibberellinbiosynthesis 1.14.11.- 256211_at AT1G50960 11.5 76.4 15.8 57.1 49 165.4 31.5 102.2 48.1 6.8 141.7 37.5 60.8 208.8 25.9 28.5 109.2 74.6 103.6 104.5 91.2 99.9 27.8 13.4 35.1 37.6 22.7 136.7 22.3 43.4 98.3 101.8 121 57.2 44.4 46.1 173.6 65.7 201 149.9 41 9.9 163.6 46.2 134.9 51.8 123.1 22.8 92.8 142.2 59.4 219.4 26.2 163.2 129.6 24.2 11.8 139.6 24.5 28.3 75.3 99.2 12.4 96.9 20.9 24.2 31.3 96.2 100.4 75.5 95.3 63.4 84 52.3 65.4 84.1 65.9 95.2 39.6 30.4 60 19.6 177.2 101.9 18 163.4 207.5 112.2 21 123.4 18.7 77.4 12.4 235.2 125.2 96 69.4 101.6 77.6 22.1 80.3 113.3 212.8 360.2 59.6 127.3 439.3 69.5 70.9 109 156.7 93.3 56.6 19.5 235.5 147.9 176.4 216.6
Gibberellinbiosynthesis 1.14.11.- 259714_at AT1G60980 29.5 83 66.9 70.1 34 15.5 27.6 30.3 114.3 41.3 18.5 85.3 48 68 110.2 68.2 33.7 58 16.8 60.3 23.3 49 63.7 5.1 74.8 15.8 97 99.6 81.6 103.2 13.9 21.3 13.1 95.2 73.3 87.1 77.9 59.8 13.6 153 125.2 218.5 12.6 14.8 8.8 139.6 68.1 171.5 172.3 50.2 76.4 276.9 50.3 104.3 20.8 74.6 67 27.4 4.1 8.3 107.3 152 30.9 15.3 13.5 72.9 9.8 5.9 79.3 109.2 103 81.6 36.9 120.7 5.3 69.3 130.5 26.9 74.8 119.5 43.7 132.7 28.3 57.4 116.6 148.1 89.7 153.9 25.2 59.9 130.3 50.7 75 99.8 95.4 36.8 73.2 9 29.3 99.6 6.3 97.8 116.6 88.8 28.5 65.4 133.5 19.5 3.2 123.7 70.8 55.4 49.7 88 4.5 40.7 155 119.4
Gibberellinbiosynthesis 1.14.-.- 264586_at AT1G05160 374.7 510.6 1635 398.1 366.2 534.4 761.1 697.1 839.4 714 592.9 541.1 900.8 650.5 383.7 431.7 354.5 381.7 415.3 421.1 706.6 627.8 663 835.3 622 704.5 495.5 478.8 557.4 375 433 452.5 472.5 384.9 458.7 401.7 538.5 500.6 335.4 401.5 555.1 306.2 660.5 495.9 410.8 673.2 730.1 595.8 709.7 748.6 547.4 950.9 592.3 513 335.6 514.5 529.1 461 565.5 527.2 737.2 485.7 488.5 847.3 537.2 483.7 373.4 333.7 451.9 418.8 416.8 455.2 473.7 387.9 468.3 545.2 514.3 435.1 445.4 456.9 354.7 390.8 413.5 532.5 483.2 416.6 403 593.2 411.2 450.2 401 384.1 638.7 578.8 539.4 534.3 397.9 535.1 482.8 541.5 373.3 520.2 565.9 529.5 615 596.7 380.3 495.1 585.6 511.2 700.1 436.6 601.3 443.3 433.2 533 402.2 423.5
Gibberellinbiosynthesis 1.14.-.- 266335_at AT2G32440 949.8 844.5 282.8 1428.9 819.2 1032.9 1003.9 1439.8 838.6 516 1070.4 1220.4 538 992 946.3 982.7 900.1 836.3 1103.6 826 890.5 926.5 1330 807.2 643.7 714.4 256.4 274 515.6 485.6 734.6 946.1 878.1 814.5 933.8 924.9 776.5 946.9 551.4 614.7 859.9 813.1 877.4 1099.9 1122.2 1008.5 1054 857 867.1 765.2 995.2 1125.5 690.3 848.1 625.9 1093.2 838 814.9 908.6 886.6 715 893.8 769.4 841.8 866.9 446.3 607.5 852.1 842.5 980.1 1099.2 1108.7 1372.9 1314.8 1311.6 1282.4 1257.6 1193.3 1126.8 1089.3 1131.4 1213.7 1040.9 724.2 656.3 774.3 603.2 790.3 1353.7 1113.2 969.9 1324.6 1245.6 732.8 1158.8 1108.2 824.5 607.8 1035.9 731.5 990.4 947.3 813.9 808.6 978.2 872.3 764.4 959.1 630.6 821.8 1365.5 606.1 771.6 865.2 945.3 803.4 829.9 705.9
Gibberellinbiosynthesis NA 246864_at AT5G25900 937.1 1022.8 2704.6 1035 1330.8 1160.5 2241.4 1614.2 1157.8 1238.9 1015.4 1159.3 744.8 1550.1 1111.3 1526.8 1670.1 1450.7 1460.6 1456.5 2825.5 2996.5 1202.1 1134.5 999.8 1458.4 718.5 1142.7 612.8 827.1 1428.4 1611.6 1244.7 1434.5 1744.4 1476.5 1464 1642.4 1564.5 1397.8 1301.6 1687.9 1399.5 1698.1 1367.6 1678 1631.4 1691.3 1997.4 1900.5 1834.5 1630.9 1878.5 2429.9 1957.5 1725.2 1061.2 1177.7 993.3 1034 1188.9 921.4 1035 1228.2 1159 1472.1 1126.9 535 928.2 1295.9 1344.4 1355.6 1573.1 1197.1 1352.2 1350.5 1304.7 2324.2 2587.7 1600.1 1647.3 2111.4 1348.9 1521.3 2374.8 1595.6 1936 2003.5 1507.8 1744.1 2408.4 2200.2 1048.7 1266.5 1597.5 1061.3 2130.4 1325.6 1775.5 3091.4 1659.9 1134.7 1142.8 1201.6 919.8 1651.4 1293.9 2362.8 2105.2 2015.4 710.9 1703.3 2775.3 911.2 2093.7 2179 464.1 1499.7
Gibberellinbiosynthesis NA 250793_at AT5G05600 455.4 923.3 14.4 1898.2 205.2 494.6 51 61.5 65.8 2867.2 1964 279.2 2527.5 50.1 920.9 1204.2 955.1 1019 1232.8 1163.9 824.9 1528.4 628.5 3653.5 19033.8 16090.8 1595 1612.6 7092.1 11415.5 606.1 213.4 939.1 872.7 288.7 726 758.3 308.7 967.8 1100.7 217.2 356.2 979.9 947.7 460.4 447.1 506.9 439.5 2593.5 2748.8 1430.4 377.2 645.5 603.1 1060.5 1079.9 1187.7 1849.3 1075.3 2168.7 789.6 1130.2 3189.7 1061.1 896 12248.8 7096.8 2979.6 6962.4 1326.8 1340.3 1494.9 1934.4 826.5 699.7 1188.2 1149.3 2966 2470.2 1792.6 1854.6 2056.3 2179.5 1752.6 4624.9 3943.3 10375.6 2381.1 1666.9 1879.3 8396.6 6298.4 2755 1183.7 526.5 844.3 764.5 518.7 2004.2 1181.4 1882.5 680.1 371.6 1165.1 2423.6 443.3 465.5 1284.8 1176.2 531.3 185.4 3215.5 2873.6 2001.3 1684.6 1699.1 984.7 1393.2
Gibberellinbiosynthesis NA 255461_at AT4G02780 23.9 154.8 24.4 197.2 134.1 156.8 131.7 45.7 43.6 29.6 151.7 166.4 101.2 127.1 158 117.6 199.6 195.5 173.8 91.4 131.3 39.1 217.1 66 201.1 116.1 196.9 283.6 100.5 127 182.3 158.8 159.9 204.3 238.8 60.6 89.1 96.6 109 93.5 217.5 183.2 159 56.5 93.1 100.9 258.8 156.6 117.7 170.4 91.6 1072.2 206.9 135.1 76.5 102 137.8 42.9 187.2 71.1 241.8 268 73.2 138.2 137.4 195.3 169.8 244.7 245.4 109.9 207 139 98.5 81.4 177.4 183.8 69.8 29.3 47.8 128.7 126.3 348.8 164.8 232.8 173.4 292 168.2 82.6 119.5 30.6 47.7 170.8 119 292.5 169.8 160.9 141.1 112.7 29.5 184.9 114.4 92.9 143.7 194.8 155.2 170.6 185.8 162.5 130.6 204.1 132.5 133.2 160.9 64.8 138.3 151.8 103 89.1
Gibberellinbiosynthesis NA 256435_at AT3G11180 51.2 58.7 30.8 51.7 54.3 5.2 28.8 35.7 81.3 10.9 63.6 14.3 21.9 45.4 99.9 11 12.2 11.7 64.1 74.9 57.1 36.2 15.9 27.1 114.9 15.1 40.2 70.2 20.7 27.7 57.8 89.6 62.5 208 96.6 161.5 62 28.3 108 55.9 66.6 84.3 186.4 19.8 224.3 60.6 165.2 73.5 47.8 16.3 31.3 165.6 125.1 71.3 52.8 22.1 65.5 11 85.7 73.5 135.5 120.9 37.7 19.4 89.8 26.2 47.7 81.8 14.1 141.5 100 61.7 83.4 145.1 119.2 28.9 89.8 108.7 84.1 36.7 46.5 117.6 30 40.3 76.1 105.5 198.4 155.6 88.1 81.5 95.9 147.5 97.7 199.3 10.1 73.3 107.6 69.7 47 136.7 44.2 104.1 96.4 253.2 52.3 82.9 230.7 42.7 40.6 116.9 130.8 109.3 131.2 58.6 93.8 72.1 61.2 118.3
Gibberellinbiosynthesis NA 259453_at At1G44090 15.4 9 30.9 20.1 17.1 112.5 8.3 55.6 8 91.9 23.6 8 6.4 48.9 14.5 5.8 11.9 16.3 9.3 45.8 33.9 4.8 5.5 36 78.9 21.6 60.9 17.4 12 25 7.6 52.5 35 36.6 127.2 32.6 122.1 65.8 66.4 93.4 35.3 34.8 103.5 24.7 83.4 69.8 22.1 55.8 109.3 84.6 10.7 341.6 60.9 121.2 45.4 44 8.8 47.9 8.5 29.4 35.1 43.7 47.3 7.2 15 18.3 10.5 16.2 7.9 79.5 156.2 14.4 10 79.5 74.7 10.4 20.1 123.1 5.8 28.4 79 71.9 120.7 15.4 76.7 9.7 29.8 63.7 34.9 36.5 129.5 39.8 35.6 106.5 69.8 34.2 16.8 11.5 11.3 18.8 32.5 8.7 13.7 89 28.1 30.4 128.4 15.9 55.2 7.5 15 15.2 101.9 10.7 99.7 15.7 51.8 24.2
Gibberellinbiosynthesis NA 260023_at AT1G30040 132.2 95 808.7 92.3 137.8 37.7 50.8 33.3 42.9 173.5 22.6 20.6 505.9 158 7.7 85.6 35.9 87.6 60.2 77.9 30.4 30.1 17.4 261.9 605.9 517 373.1 273.8 293.4 286.2 32.3 162.5 113.7 196.9 37.8 100.3 176.5 103.5 265.8 24.7 227.3 599.8 776.9 38 41.3 502 259.8 260.4 575.2 376.7 394.5 655.1 408.8 356.3 293.2 59 163.2 207 490.2 92.1 463.2 229.7 61.3 75.5 409.3 124 39.1 157.1 149.9 155.3 151.5 197.9 350.7 103.1 68.5 269.8 209.6 153.6 39.2 251.7 285.8 205.8 78.1 194.2 298.8 313.1 426.2 17.1 26.4 31.7 28.4 126.7 18.1 216.2 59.1 298.8 28.7 24.3 52.3 19.4 43.4 95.4 123 180.5 414.3 52.2 33.6 122.6 14.1 196.1 31.2 17.4 43.3 874.5 53.9 22.4 21.4 107.9
Gibberellinbiosynthesis NA 260773_at AT1G78440 102.8 48.5 31.6 835.9 174 146 116.6 56.5 149.6 9.2 136.4 65.9 15.2 63 70.4 107.2 94 91.8 88.6 35.9 31.6 34 103.5 69.7 118.9 54.8 63.3 82.9 130.1 39.2 15.9 94.9 114.6 20.1 61 122.8 27.6 123.3 773 13.4 239.9 670.4 89.2 63.1 407 98.6 25 90.8 62.8 90.5 67.1 188.5 76 58.2 1043.6 80.4 60.4 97.9 87.2 199.4 87.3 234.1 8.3 165.6 164.3 5.1 52.3 181.7 229.1 176.8 125.6 128.3 123.1 86.4 108.6 115.9 105 145.6 101.7 112.8 64.6 31.9 86.2 56.6 11.8 27.9 143 7.3 86.7 94.9 17.9 150.9 210.6 269.3 323.4 116.1 43.2 112.5 128.4 21.7 128.6 73.3 379.2 320.2 140.8 98.9 279.1 60.1 48.2 81.8 38.6 36.1 147.8 68.4 142 82.1 152.3 132.2
Gibberellinbiosynthesis NA 262891_at AT1G79460 11 60.3 1381.6 375.4 68.2 1260.1 202 513.8 257.9 364 773.6 562.8 33.3 369.8 230.3 271.6 169 190 236 255.9 231 334.4 340.7 241.8 277.4 196.2 94.6 181.6 295.9 52.7 346.1 176.5 279 192.6 189.1 220.3 275.3 217.9 188.6 240.6 272 256.1 165.9 239.8 190.2 161.7 124.6 210.8 199.7 230.1 278.8 301.3 212.8 187.6 149.9 263.6 318.7 533.2 465.1 311.5 351.1 426 312.9 313.2 446.3 145.9 136.3 243.2 291.2 169 178.7 171.7 86.1 81.8 75.6 172.6 127.1 137.1 23.6 25.1 92.6 105.8 89.7 20.6 116.6 96.5 242.2 137.7 92 5.4 24.5 33.2 1094.3 601.3 325.9 194.9 115.6 179.8 743.3 582.6 715.8 33.4 665.4 313.6 44.9 122.9 64.7 699.7 435.2 103.7 248.1 556.5 588 131.5 702.5 909.2 159.6 534.8
Gibberellinbiosynthesis NA 266952_at AT2G34555 63.2 135.6 135.7 111.3 121 156.4 175.2 132.4 289.5 159.9 138.5 233.1 112.2 151.9 150.1 116.6 135.2 135.9 154.7 131.2 98.2 99.4 110.1 156.2 154.3 209.4 108.7 206.7 155.8 112.2 167.7 141.3 83.3 121.4 170.5 209.4 149.4 151.6 139.5 107.4 129.6 106.7 75.9 117 252.8 161.5 177.8 118.2 165.4 269.2 280.1 428.3 223.9 160.3 156.4 106.5 28.6 159.2 179.8 124.9 140.9 76.4 124.9 104.6 237.6 86.8 90.4 153.6 248.2 146.1 63.9 62.4 92.9 132 136.9 64.9 146 179.8 156.4 132.1 199.2 232.9 78.7 107.4 201.5 213.8 279.1 197.6 105.5 152.9 58.9 96.6 175.2 287.2 209.4 94.1 94.2 96.9 89.7 176 171.6 183.4 263.2 317.2 99.7 124.7 315.9 122.7 111.4 206.5 257.9 179.6 142.6 129.2 224.2 91.9 164.6 131.4
GlutamateGlutaminemetabolism 1.4.1.13 245701_at AT5G04140 18909.9 17123 107.3 11337.8 17357.2 21537.3 11969.6 27430.3 26625.1 11357.3 17845.1 27244.8 12595.9 11458.6 15289.7 14019.3 13260.9 14055.7 14107.7 13923.6 11868 9795.2 20625.2 6883.8 4797.9 8655.6 9179.1 5911.5 6373.7 7635.7 1422.1 13398.3 1912.8 2431.2 13524.4 1803.3 2152.8 13846.1 2987.1 575.3 12607.5 7375.3 1135.7 17067.1 18328.8 9020.3 10318 7623.8 11765.2 12330.1 14903.4 4539.6 5899.2 7835 4225.7 17318.9 10289.8 12848.7 10340.4 9691.2 10131.7 12282.9 11645.3 10211.3 14043 1411.4 1704.9 2376.8 10074.8 20001.8 19842.5 19535.2 18537.5 17989.3 20183.2 16730.3 18582.7 14310.3 14971.6 17415 17417.5 19338.4 20990.1 11639 11340.6 16512.4 8666.7 14393.9 22779 13306.5 10814.8 15789.1 14162.4 14847.5 18192.9 18781.1 19726 18927.3 22917.8 19370.4 23698 22777 18655 13537.3 21265.6 21566.7 24157.8 14160 18235.2 19434.9 30604.6 24025.4 13880 13611.1 35534.3 15642.7 30026.2 24539
GlutamateGlutaminemetabolism 1.4.1.13 266365_at AT2G41220 1266.1 1309.6 4911.2 254.2 1502 954.3 493.6 233 272.7 1362.4 747.1 342.6 325.6 417.1 2027.1 1598.4 1526.9 1655.8 1405.2 1389.1 1331.6 1700.1 345.4 601 437.3 417.6 3661 1936 717.3 1413.1 3113.2 1385.5 3201.9 3123 1331.9 3668.9 2678.1 1542.7 2924.2 3653.2 1447.2 2426.7 3255.3 1879.1 987.4 2193.8 1968.8 2033.7 1966.8 1837.1 1670.5 1692 2169.2 2251 3390.6 1667.5 1521.5 1047.3 1462.1 1163.6 1609 1292.3 1204.2 1343.2 1605.9 78 44.7 54.9 161.4 1554.8 1432.4 1589.7 1200.8 899.3 980.4 1047.6 903.3 765.2 750.2 828 862.3 856.6 1233.3 915 845.8 1018 992.8 961.7 1221.9 833.6 1255.1 870.4 748.3 2029.2 1811.2 1097.8 1477 2341.1 1098 1231.8 1069.3 1470.2 1717.6 2043.4 1390.5 1305.6 2310.9 1058 2109.5 1386.2 730.6 934.6 1338.2 1721 603.7 844.1 1136.1 1457.7
GlutamateGlutaminemetabolism 1.4.1.3 250032_at AT5G18170 626.1 1209.1 5495.4 589.1 677.2 1382 632.2 865.7 708.2 1499.6 1382.2 1126.9 591.4 580.3 1059.7 1357 1041 1200.5 2029.9 2243.2 2237.8 2028 2323.1 3102.3 993.4 2146.3 946.1 712 343.8 467.9 2189.4 570.8 2166.3 2467.1 579 1384.5 2325.1 645.9 711.5 2484.8 699.2 878.6 4439 1197.4 1071.9 1228.9 1018.4 987.3 943.3 1256.6 885.8 1265.5 1441.6 1051.2 612.2 1226.3 1988 2294 1318.7 2464.9 1451.7 1827.2 2706.4 1390.2 1297.6 1888.6 1373.2 1450.3 1985.1 906.9 1027.3 958.5 1028 1323.4 1195.8 1459.4 1350 1360.6 1458.9 1515.7 1600.3 1683.4 1863.9 2686.3 2095.1 1127.8 996.3 2792.6 1435.8 2358.6 1287.4 1235.3 2547.1 429.4 860.2 809.3 2138.8 1237.5 2771.9 3136.2 2110.7 1011.3 497.6 733.5 734.3 1597.7 934.8 3526.9 2194.8 1594.1 678.4 2340.2 3537.5 831.2 1675.6 3915.2 482.6 2844.8
GlutamateGlutaminemetabolism 1.4.1.3 250580_at AT5G07440 3234.2 6016.4 3626.3 301.4 1860.8 892.9 789.3 972.3 922.4 1185.7 636.7 1037.1 1636.3 974 5106.5 6514.2 5045.1 7993.1 10613.4 11731 7927.6 8028.9 1858.9 5709.9 4582.5 7083 6161.9 9276.6 2747.8 5630.1 16276.2 2920.8 15437.2 15357.3 4183.7 13857.1 16064.1 4002.2 6512.2 13477 3350.2 10878.8 14353.1 7175.7 8240.5 7239.6 5947.7 5807 10507.5 10820.8 6999 7315.6 10641.1 8928.5 6062.5 7509.7 10108.9 6991.3 7616.7 10309.4 6792.3 5434.4 9946.6 6727.7 4290.8 3854.4 2078.5 1318.2 1034.8 13248 14040.3 12801.2 11653.7 14808.6 14378.9 14261.8 15627 16881.8 17154 14821.4 14361.9 35019.5 28053.6 37653.9 38679.4 22261.8 27061.1 23001.3 19242.5 26939.2 29436.7 23600.3 764.9 4169.6 5269.9 1192.7 6972 3658.5 753.7 1554.4 842.7 3738.9 3667.1 4930.9 748.5 5104.3 4295.8 1330.8 2668 5555.5 836.6 777.2 1647.4 1588.6 858.6 1617.5 1111.5 1192.4
GlutamateGlutaminemetabolism 1.4.1.3 259346_at AT3G03910 156.6 170.6 126.2 600.9 141.6 160.2 190 250.3 214 152.9 189.1 178.9 286.3 147.3 202.8 136.1 151.8 137.2 244.1 97.3 129.3 147.4 279.5 139.3 110.8 194.8 184.5 189.5 184.1 66.8 141.1 112.9 164.5 177.9 246.1 154.1 292.9 150.9 185.2 208.1 144.5 147.4 173.3 217.4 279.2 129.4 124.2 166.7 246 136.8 170.8 941 181.4 194.6 180.9 166.7 147.3 208.1 332.3 125.4 191.4 287.7 232.6 283.5 354 142.2 110.1 185.1 201 168.5 114.3 76 136 195.7 142.8 79.7 131.8 128.6 151.1 136.9 151.5 196.9 251 218.2 86.7 164.6 177.8 34.2 172.4 218.1 120.5 175.4 203.8 150.3 215.7 153.6 172.5 77.2 183.5 165.4 152 113.3 187.1 191.2 173.3 128.1 122.3 163.2 108.4 102.7 355 207.2 217.6 93.4 118.6 182.1 148.1 210.8
GlutamateGlutaminemetabolism 2.6.1.1 245951_at AT5G19550 2312.1 1811.5 18561.4 2614 2958.1 3466.5 1008.9 1444.7 2473.1 4567.6 2231.7 1775.1 4858.8 1164.4 2073.3 3009.6 2843 2995.8 2159.3 2458.1 3591.9 5122.5 1783.6 2022.1 2046.7 2089.2 7977.2 10721.2 6980.7 9819.5 6278.6 6586.1 5975.3 5861.7 7062.6 8452 6280.6 6202.9 5546.3 9738.1 4762.5 4928.3 5024.1 5331.6 2920.1 7448.2 7067.9 12733.9 7694.3 7157.6 8609.9 5886.8 6991.3 11025.6 5354.4 5850.2 1929.6 2098.7 1497.6 1860.6 1956 2442 2119.6 1672 2179.3 3560.8 1317.8 1197.8 1459 2981.6 3031.4 2775.9 2667.7 2702.4 2259.5 2670.7 2228.4 3149.6 3011.4 2690.7 2470.4 3051.2 2935.2 3761.1 5151 4738.4 7635.8 1723.3 2289.9 1825.9 3519.8 2781.6 2897.9 4691.2 3186.2 3450.7 3373.3 3502.2 3548.9 2734 3288.1 2349.4 2401.6 4467.3 3889.6 2395.9 3497.3 2785.5 3541.9 3066.3 2964.8 2242.4 4180.4 3495.2 2267.8 3211.2 3253.4 2548.9
GlutamateGlutaminemetabolism 2.6.1.1 250385_at AT5G11520 3528 3519.5 5667.1 2089.6 3037.1 2914.6 2481.9 3214.7 2301.5 3501.4 2882.1 2965.1 1807.2 2496.5 4570.9 4456.5 4280.5 3953.4 5413.3 5245.9 5477.3 5870.1 2415 3129.1 2437.3 3959.4 11249.9 16245.2 4444.3 8869.8 6886 5727.2 7642.3 7460.9 6498.2 7262.3 7146.1 5079.5 7689.1 8540.6 5129.5 5730.5 5981.3 5511.6 3536.8 7309.8 6755.5 12232.6 8232.7 7149.9 6635.5 4545.2 6263.1 8207.9 7861.4 4296.5 4940.2 6884.6 4312.5 5913.6 4199.1 5888.7 6306.3 4310.1 4887 6175.2 3149.9 2962.2 3326.8 7577 6855.6 7211.8 7833.6 7404.3 6994.1 7022.2 7571.2 14279.9 13234.4 10860 11074 11562.1 10107.6 11856.6 19025.6 12364.2 26902.5 10314.9 6825.3 9370.9 16708.5 16215.9 2148.5 5912.4 6511.7 2781.8 5876.4 7190.7 2615.2 2902.5 2657.8 4430 4197.7 6800.8 1770.8 4750.9 9637.3 2362.5 3742.8 5427.3 2931.2 2196.6 2700.4 2676.2 3100.8 2667.7 3022.7 2563.7
GlutamateGlutaminemetabolism 2.6.1.1 253481_at AT4G31990 4454.6 5222.8 4862.2 4420.2 6482.7 6213.8 9400.9 6842.4 5877.3 6363.4 4771.1 5610.6 3274.6 6430.9 5742.6 4581.2 4496.4 3788.3 4354.7 4724.8 4673 4508.4 4786.6 3894.9 3732.7 3379.3 7009.2 9494.8 5309.3 5431.5 3154.7 7695 3434.2 4323 6006.1 4395.8 3460.6 6287.8 4141.9 3685.8 6602.2 4695.6 2982.6 5016.7 5080.3 5302.5 4825.4 7584.5 5859.9 5363.5 5916 3711.4 5183.1 5625.3 4558 5104.5 3573.4 4840 4093.7 3678.9 4589.4 5262.7 3800 1664.2 5467.3 3747.8 2812.4 2440.3 2988.5 5049.9 4681.9 4569.4 4606.6 4635.9 3982.2 4386 3970.8 3621.8 3734.2 3460.5 3619.6 2723.7 3044.5 3203.4 2606 4006.1 2368.6 3712.4 3729.9 3276.6 3046.2 2945.4 4705.7 5684.8 5684.2 6249.1 5455.7 9448.9 6572.4 4763.9 7410.1 5471.5 7055.2 6194 5762.1 6707.2 8257.2 6606.6 6552.7 5464.3 6614.4 5308 5026.7 7398.9 4924.9 5292.9 8680.4 6384
GlutamateGlutaminemetabolism 2.6.1.1 259710_at AT1G77670 2200.1 1177.1 4117.2 1594.7 2386.3 1123.9 1884.5 1060.5 1437.4 1056.4 725.8 976.6 1979 1632.7 1242.6 1322.4 1286.4 1231.1 1404.2 1366.7 1342.1 1411.8 1201.2 1024.7 1249.3 756.3 3569.9 3317.6 5073.4 5980.4 559.8 2295.4 474.2 696.6 2105.6 900.6 561.7 2223.9 551.3 671.7 2451.6 698 526.5 1576.9 1480.5 1178 1345.2 1589.6 1484.1 1810.2 1477.3 1709.1 1484.2 1774.5 591.8 1484 1292.6 1229.9 1777.7 1304.4 1882.5 1464.1 1336.9 1202.4 1420.5 1004.7 626.6 642.9 756.6 1598.1 1612.7 1292.3 865.8 742.2 555.5 695.2 691.9 685.1 552 645.5 650.8 835.4 1028.2 713 565.1 789.6 551.5 607.3 782.6 632.2 578.5 563.1 1066.6 1980.3 1481.8 1880.6 1333.8 1416.3 1231.5 749.2 1177.4 1436.6 1983.1 1522.4 1258.9 1495.2 832.6 1081.1 974.4 1275.6 2362.9 976 966.2 1361.4 1074.6 1189 1878.4 960.4
GlutamateGlutaminemetabolism 2.6.1.1 260328_at AT1G80360 915 1235.2 981.4 963.8 1480.8 1117.9 957.2 892.9 1030.6 892.9 1389.1 1051.6 1063.5 1114.5 990.7 1014.5 994.1 898.4 989.8 908.6 1085.5 1041.6 1007.5 958.3 1122.4 908.2 2614.4 2810.7 1424.2 1579.6 2535.5 1685 2174.8 2075.3 1326.9 2401.7 1797.9 1394.5 2188.6 3028.1 1347.4 1771.8 2342.8 1194.3 1703.7 1354.6 1324.5 1255.5 1336.1 1110.2 1040.4 1529.3 1434.4 1257 2056.9 1234.7 773.7 732.5 811.4 720.8 1064.8 949.1 428.3 794 990.5 1000.4 820.6 739.6 1033.3 882.8 889.3 824.2 896.9 1016.9 1005.6 1435.5 1091.9 1379.9 1167.6 1291.3 1225.8 1159.6 891.9 1032.2 1321 1372.4 1152.1 1151.7 1013.4 1071.3 1388.8 1512 782.9 1247.2 1048.3 1072.5 1194.9 1298.9 1096.2 545.4 863.7 1124.1 956.6 992.9 681.3 1361.8 1107 889.8 596.9 1335.1 1037.4 1072.6 750.1 809.4 554.4 806.1 921.8 778
GlutamateGlutaminemetabolism 2.6.1.1 262646_at AT1G62800 595.3 448.2 201 538.7 581 590.2 145.1 186.7 385 425.2 615 195.2 267.7 44.9 632.4 866.5 652.1 481.9 429.3 450.4 431.9 389.2 269.5 141.4 171.6 146.1 175.9 205.7 177.2 128.9 1721.4 770.8 1770.2 1588.6 783.9 1609.7 1507 699.7 1478.4 1929.8 717.1 1087.5 1126.2 750.7 508.1 662.2 640.5 626.4 519.8 492.5 459.5 698.1 553.3 573.7 1417.8 611.9 675.4 852 577.3 421.2 589.7 779.4 346 1008.8 988.6 531.7 527.8 511.1 452.2 351.9 429.6 418.8 353.3 244.4 295.7 281.5 269.6 154.4 158.3 252.7 223.3 342.7 311.8 215.9 190.5 281.1 207 341.1 515.5 202 259.4 149 376.6 515.1 652.2 794.6 477.5 636.6 801.6 431.2 912.6 439.2 752.4 493.6 701.3 716.7 371.7 1268.6 521.3 348 482 939.4 742.1 774.8 480.1 621.4 498.3 620.2
GlutamateGlutaminemetabolism 2.6.1.1 263429_at AT2G22250 1273.6 691.4 2348.3 1270.2 1681.5 638.1 1296.7 812.6 622.9 507.4 483 573.2 566.6 1191.6 1262.6 995.8 1234.2 1328.3 868.7 891.1 785.3 942.8 937.1 436.2 628 443.3 1098.9 1223.9 1877.6 1189.3 780.8 1104.1 735.3 783.2 995.3 429.1 923.8 971.1 829 839.9 1073.4 1060.2 514.4 856.5 1095.1 660.9 923.1 1181.9 906.7 798.2 1064 772.9 743.9 900.4 887.3 752.6 696.2 691.3 807.8 711.5 785.4 1074.5 1144.3 1000.7 876.3 357.7 358.2 355.7 703.9 1098.3 1323.4 983.1 982.3 786.3 705.3 810.8 738.7 469.5 440.7 505.5 556.8 976.6 979.7 303.8 316.3 1422.5 662.6 264 880.6 410.1 306.2 473.1 612.4 1404.9 1202.4 818.1 800 682.9 774.6 498.7 687.2 1132.3 1381 1683.3 696.8 803.9 930.8 662.2 522.8 716.3 652.4 802.1 568.4 880.5 779.6 882.8 672.6 613.1
GlutamateGlutaminemetabolism 2.6.1.1 265658_at AT2G13810 143.5 117.5 99.9 161.4 100.4 80.7 172.5 229.8 221.1 554.8 31.4 88.6 1186.2 74.4 259.5 215.1 212.1 266.4 152.5 136.3 138.3 138 210.9 76.1 230.2 133.8 1660.5 1394 147.3 173.7 210.3 172.2 159.4 75.4 310.8 91.8 229 116.2 140.6 63.4 198.2 148.3 95.5 186.2 263.2 202.8 55 153.8 133.3 245.3 110.4 1011.6 153.8 175.9 110.8 143.1 135.2 136.8 139.4 141.8 322.1 232.8 21.4 214.5 179.4 194.4 153.8 187.6 195.4 133.7 165.8 59.3 163.6 141.6 141.2 101.2 51.9 77.8 108.7 19.3 214 67.4 238.6 155.7 38.5 171.9 200.4 57.6 185.1 249.4 200.7 212.6 186.6 392.7 159.7 137.8 177.3 217.9 255.5 791.9 198.6 113.6 158.4 339.1 271.5 109 227.7 400.8 1385.3 131 86 220.6 432.8 584.3 360.3 335.8 901.4 630.6
GlutamateGlutaminemetabolism 2.6.1.1 267151_at AT2G30970 3410.6 2735.4 2709.8 2786.7 3267.1 2730.1 3065.6 2424.9 2716 3478.7 2191.6 2138.7 2868.9 2428.3 3250.6 3723.8 3164.8 2816.9 2893 3592 2939.7 3933.6 1696.9 1749.7 2072.6 1916.5 3247.4 7638.9 5157.2 5349.8 2741.8 7990 2780.5 3142.7 6998 3592 2883.2 6352.9 3176.5 3386.6 6911.3 4314.1 2276.8 3483.9 3370.5 6815 6846.1 13624 6656 5936.8 6336.5 2569.4 5644.4 7396 2664.8 3491 3140.9 3552.4 2537.9 2446.6 3134.8 3267.9 2267.8 2360.7 3171.1 2119.8 1307.5 892 1665.6 4098.7 4221.5 3447.9 3381.8 2708.5 2435.2 2776.6 2343.5 2452.7 2094.3 2166 1981 3414.4 3628.4 2599 2066.3 3941.6 3235.7 1640 2956.1 1631.1 2185.3 1955.4 2509.8 4404.9 4138.5 3599.4 3246.9 5150.9 3577.1 2437.1 3282 3252.5 4815.6 3359.1 2624.7 3607.1 2612.6 3490.5 2118.2 3147.5 4029.9 3011.5 2333.5 3675.3 1439.3 3078.8 4160 2814
GlutamateGlutaminemetabolism 6.3.1.2 249710_at AT5G35630 43727.5 33019.2 84.7 26721.7 26072.1 32491.7 26540.8 53371.1 39393.1 22339.8 34188.6 45251.1 21148.8 33966.5 36199.3 33554.6 31327.2 37144.3 34664.5 29794.1 27368.9 22739.1 27880.2 19030.7 19267.1 24760.6 13672 14264.1 15247.1 13496.2 7496 29428.6 9190.9 10910.2 31101.1 10940.9 10354.3 25122.3 9223.5 6395.3 29380.2 16021.4 4747.4 30144 35063.7 7765.7 9058.5 6359.9 18394.6 16166.1 17269.7 5805 6169.1 7115.6 9653.6 25424.9 29303.6 38655.9 32765.3 35117.9 30970.4 39283.1 37072.8 28618.1 32342.5 17139.6 20753.1 20551.9 32062.8 31510.2 27449.7 28999.5 26404.5 27011 33722.9 23468 28881 19105.2 20943.3 28353.4 24579.2 37952.2 27839.2 19868.4 16063.7 18166 12480.8 33437.7 30204.1 32672.5 20317.1 28341.4 22229 30260.8 37024.4 32448.4 43428.6 30838.3 34512.8 29271.8 33868.9 37301.9 29726.5 33432.6 30533.8 38293.2 38675.1 24139.2 24162.3 43714.4 45965.8 36306 21872.6 28405.1 48005.6 27900 37485.9 29575.2
GlutamateGlutaminemetabolism 6.3.1.2 250100_at AT5G16570 53.8 93.3 67 154.1 128.4 140.3 136.4 54.2 67.4 306.9 460.7 101.1 78.7 182.6 35.8 31 167.1 147.4 226.1 187.1 23.7 92.6 64 18.9 3.6 40.4 1690.4 540.5 260.5 72.2 96.2 90.7 65.8 103 20.9 97.1 25.3 52.3 72 36.2 106.8 118.4 147.8 47.6 144.6 102.6 29.4 11 16.5 29.7 62.7 223 26.1 17.8 154.2 108 159.5 258.4 209 93.2 341.1 222 146.2 299.6 342.8 280.4 215.4 480.9 475 219.9 102 106.5 49.8 74.4 159.9 17.1 51.2 122.9 78.5 103.9 80.2 98.7 137.5 37.2 158.5 120.2 83.2 98.7 33.5 101.7 119.2 5.2 557.6 31.1 77.4 138.6 76.4 83 292.4 624.4 437 126.1 182.8 150.7 563.6 137.9 99.6 704.3 771.4 121.4 321.3 400.7 594.5 74.4 406.5 492 172.5 542.1
GlutamateGlutaminemetabolism 6.3.1.2 256524_at AT1G66200 18179.2 17830.2 188.6 18570.9 14491.9 16434.5 4693.1 12364.5 16043.2 14252.3 17465.3 15588.6 10216 5391.4 17296.5 16213.5 17741.9 16037.8 11611 11991.3 14732.6 12724.6 16258.3 8433.6 6290.4 8610.5 17229.9 19109.6 8702.5 13508.7 19139.6 18499.7 20686.5 22536.1 17868.8 25601.3 22185.4 14991.7 21112.4 30000.1 14478.8 16348.4 18957.6 13279.3 12181.2 15248.7 17052.8 15313.7 13312 13159.5 12456.6 8935.2 12157.6 11702.3 19049.7 13681.3 16671.9 17796.1 16827.3 16535.7 21758.1 24250.4 13304.9 19492.4 21020.3 12611.5 12623.2 14753.5 18029.5 11401.1 11780.3 12539.9 12199.3 13438.6 14095.2 12914.1 13309.5 13408.6 13605.4 14308.8 13239.9 17288.3 16156.3 13545.8 14676.2 24423.5 18018.6 11273.2 12276.6 11470.3 12104 11939.5 11906.7 13080.4 13572 16788.7 13046.7 12476 19220.9 21843.8 19972.1 15454.6 15147.5 13179.2 19134 13264.3 9019 15225.1 19315.6 13420.7 21142.9 24094.6 12636.5 12777.6 25333.9 15779.2 22822.5 22243.3
Glutathionemetabolism 1.6.4.2 251860_at AT3G54660 5493 6081.6 2209.6 7176.4 6104.5 8924.5 5729.9 10615.6 12280.4 4645.5 8212.3 9617 6584.4 5452.3 6276.2 4875.6 5600.9 6162.8 5822.4 4897.5 4640.3 4053.6 9864.6 3465.9 2711 3655.1 2640.2 1795.1 2615.8 2742 2460.8 4244.7 2291.9 2524.8 4634.1 2381 2642.8 4167.9 2642.2 2028.9 4437.8 3114.2 2161.7 4291.4 5518 3799.5 3047.8 4052.7 4399.8 4173.1 4281.7 2320.3 2281.9 3792.7 2539.7 4521.5 2492.1 2532.7 1965.6 2204.9 2561 3056.2 2711.5 2764.9 2766.1 1463.1 2403 2834.3 4066.6 5202.4 5319.3 4966.4 5116.1 5320.3 5481.2 5189.1 5196.5 5956.8 5347.6 6626.8 6339.8 8460.7 6696.7 7379.8 4662.5 7536.4 4904.6 5876.1 6526 5410.6 4594.8 5046.2 6006.9 6066.6 5864.3 7621.7 7231.3 7750.1 6807.8 4278.4 5748.3 7856.3 6144.8 5070.2 10986 8030.4 7085.6 4550.1 3469.5 7439.3 10036 5666.8 4694.5 5364.4 5270.7 4310.8 6793.1 4237.5
Glutathionemetabolism 1.6.4.2 257252_at AT3G24170 8512.3 8325.9 6447.5 5240.2 8267.4 3433.7 1808.7 3078.6 6628.3 2812.1 2504.5 2388 7357.2 1303.2 6523.7 6087.9 5470.2 5108.9 5570.7 4993.6 3536.6 3727.1 3963.9 1504 996.4 1465 9806.4 11184.3 3996.6 5749.9 2911.9 3864.3 3568.5 3392.6 4051.5 2982.5 2571.6 2890.8 14215.8 4278.9 2402.3 7525.1 2919.1 3194.8 3543.3 3610 4064.5 5502 3736.6 4072.7 4324.6 2160.4 3399.7 4513.9 13099.6 3914 1510.5 1512.9 1820.9 2167.4 1634.9 1682.8 2121.5 1593.4 1736.2 1359.3 1212.5 735.6 1982.1 6632.2 6839.4 6884.8 6277.2 6016 5710.3 5776.4 5950.4 8576.4 8016.5 7352.3 6941.5 5782.3 5605.5 7523.9 11876.2 13551.4 13983 8191.7 6901.4 7436.1 11326.9 9997.1 1355.1 8417.6 4801.6 7985.9 8090.5 13362.5 3349.3 3372.1 3129.5 10644 6913.7 9252.7 9975.9 8106.7 16515.4 3020.9 5069 9105.2 8365.2 3307.4 3244.3 7813.7 3319.5 2624.3 9465.6 2023.4
Glutathionemetabolism 2.3.2.15 249078_at AT5G44070 895.3 986.4 1926.1 1054.2 1693.5 2622.1 1103.9 1001.1 916.9 4428.5 1836.3 1321.3 2870.3 2082.9 1372.2 1727.7 1452.6 1928.2 1375.8 1539.5 1319.3 1542.4 1325 7182.1 9225.7 16273.8 6549.6 4003.4 3903.4 2792.9 1847.7 1515.7 1901 1890.1 1082.7 1853.1 1831.2 1223.5 1292.6 2336.5 1490.6 1317 1780.2 1393.8 765.4 2596.4 2113.2 1977.3 1588.8 1380 1305.6 1717.4 2348.5 1594.2 1629.1 1278 1887.1 2396.1 2667.9 1851.7 3337.6 1551.3 2055.7 1931.3 1242.5 2295.3 2336.9 5495 4774.9 985.5 1124.5 1303.3 1012.1 710.9 950.3 809.6 854.7 805.1 743.4 1055.5 762.1 937.2 744.6 573.2 613.3 568.7 547.4 670 936.5 743.6 734.4 818.8 2568.2 2773.1 1502.7 2960.7 980.2 932.6 4243.4 4661.8 3934.4 668.5 957.9 2520.4 3126.2 915.9 688.7 3383.1 3750.5 824.3 1656.6 2818.7 3818.7 4739.9 3651.5 3174.9 2145.8 2822
Glutathionemetabolism 2.3.2.15 265065_at AT1G03980 131.7 95 392 127.1 138.3 187.6 155.9 158.4 189.3 176.6 177.4 136.2 91 202.7 151.9 79.6 156.3 96.2 197.3 92.4 116.4 133.1 174.8 101.4 111.7 168.7 215 248.4 105.2 157.8 39.4 138.4 78.9 102.6 293.7 232 139.8 122.3 90.9 149.1 223.3 186.5 121.1 248.3 132.4 151.9 225.1 218.4 232 197 148.5 600 220.9 188.3 137.8 171.3 179.7 114.1 206.5 129.4 318.8 181.4 142.3 141.5 212 259.3 131 224.3 239.2 142 168.8 84 133.3 111.4 126.9 61 121.8 176.1 83.5 142.7 143.8 281.1 246 116 166 195.3 147.3 136.3 112.1 38 166.7 39.7 80 185.9 176.4 144.6 146.2 137.7 141.5 149.3 146.8 194.7 160.9 235.2 117.6 56.8 173.7 85.9 153.4 134.3 182.2 114 31.2 98.4 199.6 157.4 150.2 228.1
Glutathionemetabolism 6.3.2.2 254270_at AT4G23100 4190.9 4562.2 2212.6 3633.6 5321 6021.2 3397.6 3848 5432.8 4771 4045.8 3988.5 3968.5 3464.5 4857.5 4831.9 4915.5 5160.2 4521.5 4944.8 4717.3 5149.9 2908.9 4538.8 4979.8 4967.5 10254.1 10946.6 6342.2 7996.6 8562.6 8432.6 7757.5 8113 7496.8 5647.8 8289.2 6773.3 7545.8 9539.5 7745.5 5155.9 8821.6 4821.6 5393.8 5964 5027.1 6802.1 8472.7 8474.6 7800.6 4998.4 7540.5 7000.4 6780.6 4665.3 5311.8 4108.8 5052.7 6802.6 5017.3 3298 5350.3 5323.9 4954.2 4165.2 2057.9 2570 3088.9 6124 6366.8 6054.8 5979.1 4428.7 3779.3 4539.3 5152.5 7599.8 6577.9 5549.8 5508.8 4789 5820.9 8002.5 8061.4 6951.3 7842.1 5768 5829.7 3913.8 7507.7 6123.1 4584.6 7100.7 5793.9 6235.2 5447.8 6611.1 6082.3 4374.3 5899.5 5395.7 6496.8 5533.5 6784.5 6350.2 4826.6 7680 2925.7 5590.7 6410.6 4989.8 5269.3 6194.2 4471.1 5599.2 5873.4 3603.8
Glutathionemetabolism 6.3.2.3 246785_at AT5G27380 1945.5 2052.8 5874.3 1468.8 1724.8 3943.2 2268.6 2742.7 1617.3 3842.6 3712.6 2986.1 1411.2 2338.7 2189.9 2330.3 1853.9 1757.8 2618.5 2694.8 2772.2 2947.7 1902.2 3345.1 3024.5 3168.9 7775.5 6980.4 8413 10320.9 2016.8 3132.6 2091.1 2326.1 2672.4 1992.4 2286.9 3174.7 1460.8 2250.8 3454.7 2365.2 2240.3 2635.7 1896.1 3265.7 2939.4 3240.6 2985 3227 2782.8 2716.2 4164.3 3112.9 1631.1 2697.1 3205.3 2897.9 2934.8 3632.8 3736.4 2549.8 3174.7 3623.7 2383.8 3301 2818.4 2390.9 2551.8 2910.3 3131.3 3244.8 3278.7 2286.5 2088.7 2420.2 2694.4 1953 1734.9 1805.5 1910.3 1502.2 1959.4 2231.5 1726.6 1333 1061.5 1714.6 2159.7 1765.3 1570 1325.7 3575.7 3044.7 2560.9 1956.5 2402.9 2861.5 3062.3 3667.4 3304.4 1781.3 2397.2 3279.2 1464.8 2176.5 2768.6 4500 2449.6 2106.3 2018.9 3865.9 3934.5 2327.4 3514.7 3953.1 2163.6 3658.8
Glycerolipidmetabolism 1.1.1.94 245112_at AT2G41540 1284.8 800.2 1020.4 571.4 931.3 571.3 1338.8 1209.8 457.3 298.4 479.4 1370.2 47 1784.8 1700.6 1431.3 1610.4 1609.1 1471.9 1534.1 1421.6 1218.9 757.2 633.9 681.7 563.6 118.3 43 397 412.8 2750.1 1689.5 2838.3 2683.4 2026.5 3483.6 2092.9 2041.9 3002.2 2540.7 1730.3 2719 1469.5 1189.6 1797.6 2586.4 1718.8 2368.8 1529.9 1468 1496.8 802 1551.1 2403.2 2785.2 1424.8 1171.7 1002.9 1006.6 987.7 1174.6 1228 864.3 2062 1510 1376.9 732.3 480 705.9 971.9 1108.8 1288.4 1197.4 567.2 521.8 667.5 688.7 403.6 403.4 507.2 654.6 1022.2 679.8 454.2 396.6 570.6 551.1 388.4 904.8 426.4 480.1 519.5 467 2261.8 3315.5 554 1627.9 1773.7 498.3 215.1 411.2 1083.8 3518.9 2502.9 164.2 1504.3 1451.3 434.8 200.3 1079.3 399.6 741.1 180.8 751.9 500 461.9 259.8 355.6
Glycerolipidmetabolism 1.1.1.94 259146_at AT3G10370 741.3 628.7 1874.2 982.6 1109.4 1202.5 889.1 786.2 540.6 1273.7 1226.9 820.8 440.9 893.3 1206.8 746.7 1084 983.3 916.6 819.2 713.8 873.9 705.5 1063.7 1457.2 813.7 1747.6 1457.5 2201.6 2116.6 843 1245.6 704.2 909.8 1101.1 864.6 850 1437.5 1026.1 890.1 1092 839.6 865.2 961.9 695.2 794.6 613.2 1235 979.1 1132.4 920.1 741.7 1173.6 1357.7 1361.5 1078.2 1061.4 713.7 814 688.4 1078.4 931.8 721.6 1308.2 1140 828.4 519.2 584.1 604.7 888 986 1002.2 851.4 670 628.4 625.5 521.6 723.9 760.5 568.8 605.7 753.3 1016.6 968.6 959 1079.7 1104.6 565.5 715.4 458.1 647.5 755.3 828.5 1400.8 1305.8 749.1 553.2 1066.7 885.9 746.1 865.6 599.5 1400.9 1648.1 1117.6 637.1 1162.6 1001.1 948 573.5 609 895.5 949.5 672.4 886.2 955.5 1005.4 1119.5
Glycerolipidmetabolism 1.1.1.94 266058_at AT2G40690 455 359 489.8 386.2 307.1 514.3 1105.3 758.2 658.3 323 541.5 628.1 383.3 1008.3 315.9 400 353 255.4 311.2 286.6 351.8 411 514.9 431.9 459.4 451.9 504.3 397.9 603.5 392.7 299.1 676.8 272 355.4 511.8 525.8 431.1 797.6 465.9 301.7 833.9 541.7 290.2 384.3 651.6 443.1 673.3 633.9 557.2 638.7 605.6 1149.5 618.3 712.3 305.1 577.2 304.6 389.3 451.2 341 413.5 473.1 386.7 419 447.8 259.2 341 324.4 331.4 445.6 409.5 589.2 447.6 353.7 360.3 375 328.5 317.9 175.2 358.9 341 522.5 425.6 477.8 228.8 420.2 350.1 313.1 351.4 388.5 238.8 240.5 371.9 551.1 587.9 528 471.6 473.7 436.6 227.1 453.1 380.3 569 522 253.4 412.2 508.2 412.2 246.3 348 616.6 336.8 249.8 385.4 442.2 436.7 408.2 315.9
Glycerolipidmetabolism 2.1.1.103 259842_at AT1G73600 890.5 824.7 551.9 14072.1 3974.6 18696 1673.5 7454.3 14028.5 7180.4 17119 7483.9 9720.5 1740.5 1682.1 1274.1 1916.1 1316.7 389.3 630.1 1764.9 2526.3 3036.2 643.6 291.8 302.9 1407.9 762 3336.7 1995.9 226.3 7649.3 131.1 86.9 6271.2 263.8 180.6 5003 162.4 209.2 4073.9 157.1 184 3129.3 2180.2 819.5 865.2 1000.6 2491.6 3437 2930.8 4462.8 4332.3 2166.7 129.6 2997.6 2369.8 3014.8 3316.9 2589.3 2758 3670 2672.9 4646 5075.3 677.8 2508.5 7313.2 11329.5 147.4 85 124.8 20.4 20.2 129.8 69.8 116.9 109.7 99.1 131.8 102 32.3 194.3 37.9 156.2 182.3 143.1 129.1 130.4 171.3 188.6 198.1 10224.5 3378.8 3268.5 9098.4 137.3 624.4 21575.9 11737.4 22243.9 426.4 6356.5 2318 15079.3 160.6 229.9 14557.5 13544.6 213.8 14579.4 19847.4 10529.9 7558.9 17518.7 10103 14775.6 13440.6
Glycerolipidmetabolism 2.1.1.103 261309_at AT1G48600 4611.5 3973.1 1400.6 7953.3 4150.7 12109.6 1634.1 10323.5 9237.3 7000 11321.8 10447 4999.9 2036.6 5365.1 4720.5 6138.8 5418.1 3885.6 3643.6 3198.5 2927.8 4871.2 1429 1835 1520.5 986.7 1399.7 1929.9 3081.8 3463 6036.6 3461.2 4004.7 5119.7 4366.1 4085.5 5150.8 3527.8 4900.6 5320.1 4170 3921.1 3860.5 4021.4 3574.2 2900.3 5323.5 2504.7 2676.4 3961 3039.2 2713.5 4235.5 3995.4 3677 4720.9 5168.1 6319.8 5539.2 7308.9 5918 4837.3 5491.7 6981.7 4802.1 3738.7 5080.7 7204.8 2523.5 2767.4 2691.2 2000.5 1703.3 1621.9 1437.2 1264.9 574.1 734.4 775.8 909.7 1600 1664.2 635.8 322.5 1676.7 426.8 1055.2 1884.8 976.5 768.3 680 6626.9 4183.7 2615.2 8673 3062.4 5974.3 16407.3 7261 13937.9 3545.7 5767.1 3528.4 12827.3 3248 5266.6 9524.9 7648 1790.2 11696.9 12629.9 6109.5 7691.5 13050.4 6392.1 12179.3 6242.5
Glycerolipidmetabolism 2.3.1.15 245790_at AT1G32200 2514.2 2842 2180.7 3190 2814.9 4168.5 7149.2 5697.8 3435.9 1422.4 3429.7 5763.8 1793.2 6207 3042.7 2335 2868.2 3150.5 3076.8 2994.6 2838.8 2668 4477.8 2512.4 2318.1 2311.4 1282.3 1120.2 1926.6 1774.6 1246.8 2531.6 1481.2 1238.3 2919.2 1782.1 1237.6 2753.3 1888.5 964.9 2767.3 2093.7 746.6 2291.2 3799.4 1839.4 2040.7 2344.4 2690.4 2779.4 2772.2 1661.5 1866.4 2001.5 1762.5 2357.9 2125.8 1596.2 2518.2 2094.9 2656.2 1866 2334.3 1734.6 2288.7 1263.7 1960.4 2437.3 3633.1 2803.2 3264 3209.8 3081.2 2655.6 2890.6 3208.5 3066.3 2619.2 2477.6 2939.6 2821.6 4284 3713.9 4526.2 3136.4 4237.9 3001.5 2652.7 4011.8 2716.1 2994.4 3492.6 3285.1 3074.4 3779.8 3058.2 3374.4 2348.8 4146.7 2553.8 4480.6 3616.4 3456.2 2119.5 1960.7 3535.3 2005.3 2945.1 1722.2 3601.3 3251 4107.4 974.8 1963.4 4961 2502.3 5095.7 3065.7
Glycerolipidmetabolism 2.3.1.20 267280_at AT2G19450 492 422.8 2154.9 323.7 386.9 1446.5 920.1 539.8 744.1 2385.1 1390.1 964.1 1053 1605.3 668.9 638.4 775.9 827.6 881.2 1060.4 1307.6 1340.4 302.3 1944.7 2353.6 1594.6 1799.9 2113.4 2513.1 3837.9 1693.2 1231.3 1695.6 1682 1200.6 1433.3 2015 2124 1347.1 2156 2113.9 1869.1 2007.6 1163.1 751.6 2048.1 1563.3 1499 1451.6 1613 1189.6 1604.1 1940 1887.5 1404.4 818.9 2241 2827.9 2737.5 2481 2267.7 2399.7 2687.4 2429.9 2187.3 1724.7 1592.6 2293.4 890.8 1224.2 1371.7 1260 1382.1 665.5 873.1 817.8 874.6 1047.8 942.1 693.7 835.1 850 848.6 857.3 1618.5 807.3 1786.4 1102.5 704.1 511.4 1187 1153 1734.1 1539 1601.8 342 518.3 496.5 351.4 1180.6 433.8 290.7 1348.9 1416.2 335.8 394.4 510.9 549.5 1109.7 290.7 491 478.8 1353.3 436.1 779.3 1252 477.6 1101.7
Glycerolipidmetabolism 2.3.1.51 265134_at AT1G51260 160.9 164.8 40.5 108.1 149.8 169.5 168.8 83.7 220.7 170.5 182.1 200.1 161.3 46.4 267.3 213.9 166.6 196 154.9 112.5 182.7 188.3 132.9 89.2 68.8 169.8 168.6 123.2 113.3 128.8 189 224.8 195.6 229 173 124.9 233.4 149.2 49.6 195.5 255.5 60.3 192.4 178.1 180.3 106.3 259.2 66.8 162.9 198.3 122.6 369.7 183.6 88.6 193.9 133.4 86.2 223.7 171.3 80.6 208.4 220 119.2 213 160.7 48.3 114.8 127.6 290.8 155.9 105.8 156.9 91.1 121 226.2 169 89 161.7 138.7 150.5 202.4 181 177.1 59 230.5 114.2 172.8 183.4 90 180.9 129.5 210.8 89.8 174.5 228.6 109.9 155.2 68.9 168.9 150.4 137.2 292.1 277.6 205.4 155 171.8 323.5 105.5 121 129.4 186.4 155.2 135.3 114.9 113.7 186.6 136.8 128.4
Glycerolipidmetabolism 2.7.1.32 254998_at AT4G09760 628.4 676.7 53.8 2863.3 1511.3 5290.5 240.3 1584.3 2865.7 3876.7 8654.9 3385.5 2020.6 201.1 2408.8 1872.4 1424.8 900.6 1222.7 1068.6 818.8 702.5 1913.9 1593.8 703.8 1013 1508.2 1252.9 552.7 994 242 637.5 223.2 310.5 575.2 174.2 243.4 732.8 324.2 290.3 370.3 482.5 382.2 906.7 926.4 1213.3 1281.5 801.4 1051.4 820.6 769.4 1555.9 1516.1 719.5 244.5 881.3 1683.2 1094.7 1469.4 2210.7 2558.1 1946.1 2144.9 2188.7 930.1 2903.4 5196.8 5110 6353.5 1017.4 1089.2 1108.1 947.2 1147.4 1079.5 854.3 1068.7 1879.8 1627.6 973 1114.4 1137.5 1427.2 722.4 472.2 1121.4 1017.6 416.3 1331.9 462.2 760.2 788.5 4067.6 2023 1972.3 1063.8 331.9 2074 4821.3 4311.6 5185 279.1 2304.3 2080.7 3201.2 497.8 3004.6 4552.2 6409.7 234.4 588.4 6050 4559.2 1033.7 6503.7 4277.5 1390.3 4853.3
Glycerolipidmetabolism 2.7.1.32 256031_at AT1G34100 3.4 1.9 137.9 52.5 15.7 43.7 109.3 77.6 5.3 43.9 3.8 26 10.2 8.9 58.6 14 2.6 3.3 61.8 62.5 8.8 10.3 34.9 2.8 7.9 18.1 2 35.2 6.6 20.9 4.9 21.6 3 67.7 3.3 15 70.4 6.8 40.1 33 8.4 52.5 51 25.9 71.6 35.4 9 17.2 10.2 47.2 8.3 164.2 8.7 25.8 3.5 3 33.5 90.7 5 15.3 40.5 13.8 54.2 6.4 5.5 11.1 84.7 40.3 29.9 53.2 26.3 10.5 6.6 22.7 42.2 3.2 10 9.7 8.5 31.6 62.6 45.4 39.9 66.9 27.2 61.9 87.6 28.5 43.6 52.2 53.8 10.4 43 2.6 4 4.4 27.1 3.9 41.3 58.7 27.9 31.4 1.5 3.2 29.8 45.5 20.9 7.6 11 37.8 10.1 84 52.5 40.3 4.3 7.4 3.3 58.3
Glycerolipidmetabolism 2.7.1.32 260244_at AT1G74320 713.4 703 1457.9 610.9 671.7 810.8 1316.2 990.7 968.1 807.1 919.7 809.3 651.6 1119.3 807.8 769.7 664.1 896.3 703.4 826.7 850.4 920.5 1026.1 820.3 780 652.2 799.4 659.9 824.5 578.7 929.5 714.4 932.7 1002.6 999.1 923.3 870.3 964.7 943.5 928.4 1035.2 1005.5 812.5 714 996.4 968.3 822.9 1235.6 889.6 966.6 936.7 1219.2 830.5 890.9 894.8 790.5 757.5 471.6 721.8 831.1 784.6 451.1 873.8 672.5 474 777 645.2 560 760.2 819.7 844.3 844.6 854.5 861.1 963.8 873.2 874.9 908.8 859.7 954.7 947.6 1024.6 1059.5 1363.9 1460.4 1144.9 1518.3 1046.4 934.2 1040.9 1203.6 1157.6 1022 771.6 759.3 904.9 919.3 648.8 870.4 1146.8 870.2 761.4 800.3 860.6 1315.2 876.5 786.2 918 818.1 731.2 956.2 902.2 916.2 845.7 1155.6 896.6 756.2 906.6
Glycerolipidmetabolism 2.7.8.1 257933_at AT3G25585 4680 4335.7 3912.2 4254.1 3982.5 1582.2 841.7 1287 2146.7 1394.6 2050.1 1261.7 2118.7 920.5 2119.3 2154.3 2181.8 1968 1941.9 1841.5 2084.3 2143 2631 1721.8 1531.1 1493.1 2344.2 1402.7 1634.5 1858.3 4015.3 1865.9 3657.6 4051.3 1829.6 2823.6 3615.1 1597 6924.3 4101.3 1597.9 4248.9 5012.6 2155 2158.9 2524.1 2714.4 2343.4 1950.3 1649.8 2057.3 1901.7 2692.8 2558.8 5118.6 2229.5 1584.1 1284.1 1700.6 1896.3 1337.7 1287.1 1797.3 1875 1128.8 1815.4 1706.1 1577.1 1544.1 2738.6 3057.6 3743.6 3479.5 3468.5 3765.5 3145 3509 3153.5 3575.5 3587.3 3367.3 4055.8 3731.9 4793.5 3403.9 3665.1 3340.3 3255.2 3066.8 3038.9 2498.3 2751.9 1352.3 2053.6 2000.3 3737.9 3715.5 3192.3 1627.1 1546.7 1443.2 4947.4 2591.8 2203.9 4008.5 4034.8 2627.1 1600.2 1753.8 4519.6 3146.8 1863.4 1958.7 2732.6 1438.8 1364.7 2598.8 1215
Glycerolipidmetabolism 2.7.8.2 256134_at AT1G13560 3528.7 4358.2 4815.9 6032.1 5080.7 4235.8 5044.3 4140.6 6031.2 3156.9 4954.9 5190.6 6597 5234 3915 4429.3 4200.2 4067.3 4076.4 3671.9 4511.7 4418 4401.5 5017.3 8643.9 8694.3 3676.5 3750.7 7366.4 6624.6 2714 4014.8 2804 2639.7 3640 2733.8 2650.2 3746.6 2760.9 2944.2 3810.7 3385.3 2850.4 3622.3 4372.5 3769.7 3486.3 3703.5 4195.1 4142 4009.4 2567.5 4193.2 3499.8 2923.8 3628.9 4079.4 4866.2 3917.9 4384.1 4119.4 4013.8 4865.4 4314.5 4381.2 3249.4 4027.6 3453.1 5019.5 4648.7 4868.4 4819.5 4966.1 4925.8 5247.3 5162.3 5106.2 4824.4 5431.2 5228.3 5390.4 3960 4682.7 4027.8 3395.5 3696.4 2640 4912.2 3832 4382.8 3360.8 3880 5204.2 5825.6 5762.2 4971.4 4268.3 4270 3979 4006.9 3937.3 4340.6 5366.8 5603.5 4916.7 4367.5 4767.9 3919.8 4071.3 4297.4 4052.7 4017.3 3479.6 5084.3 4011.4 4103.1 4118.7 3617.9
Glycerolipidmetabolism 2.7.8.5 251819_at AT3G55030 1075.2 1031.4 2441 1660.5 1305.1 1014.3 1043.7 819.8 1181.8 931.3 1124.5 1164.1 1161 1065.4 1028.7 1198.5 1200.7 1178 1179 1126.8 1148.2 1403.3 1004.7 1009.8 1009.2 860.1 835.8 1252.3 1367.4 1436.9 913.9 1004.8 1037 978.4 927.8 1181.6 841.2 1117.2 799.3 924.4 1021.8 989.9 1236 1427.5 1420.3 990.7 1176.2 923.7 1083.4 1174.3 1065.3 1101.3 1110.3 1089.6 921.1 1180.7 1087.2 1068.2 1167.8 1278.6 1113.4 1144.9 1276.5 1072.8 1029.3 2175.6 1806.5 1247.9 1188 1267.2 1207.3 1441.2 1359.9 1331.3 1362.6 1414.1 1344.9 1329.1 1246.2 1184.1 1401.4 950.7 782.7 737.7 578.4 625.2 528.5 1055.5 1123.7 931 951.2 947.7 1185.9 1023.5 1193.4 1120.6 1213.8 1607.2 1088.9 630.6 1133.4 1077.9 1301.5 1197.9 1139.3 1187.2 1532.8 1001.3 786.5 1180.6 1023.9 1158.9 978.8 1102.1 693.7 873.4 987.2 637.9
Glycerolipidmetabolism 2.7.8.5 255300_at AT4G04870 575.1 561.3 1259.7 835.2 876.5 482.1 771.6 781 685.8 544.3 633.4 798.8 948.5 910.3 508.5 779.1 720.9 521.4 698.4 628.3 641.6 671.5 622.8 405.4 464.8 412.8 802.3 749 1324.7 1237.1 582.1 807.5 558.7 730.4 672 549.1 483.8 804 493.5 572.5 644.1 525.8 544.9 804.3 861.2 636.7 641.8 682.9 592.6 562.4 802.5 1017.8 761 700.7 599.1 535.2 457.4 371.8 568.9 419.6 559.2 466.7 320.8 420.8 496.2 626.8 673.2 624.1 601.3 719.2 815.1 746.2 652 422.3 563.2 544.9 469.8 513.9 478 414.5 577.4 507.6 502.4 562.2 474.2 508.7 579.4 630.5 560.3 588.1 512.4 443.8 593.2 832.2 731.6 909.3 570.1 1149 668.6 415.5 605.8 721.1 824.8 898.4 441.1 1075.8 1165.1 630.6 522.9 640.9 979.6 566.2 609 957.4 509.4 693.6 899.3 546.7
Glycerolipidmetabolism 2.7.8.8 262583_at AT1G15110 576.5 716.8 1676.1 53.1 970.5 343.8 479.1 457.2 181 475.4 439 289.8 666.8 524.3 655.5 851.7 559.6 948.9 668 690 647.5 611.1 519.9 872.6 566.2 528.4 1487.6 1130.8 1601 1541.2 1557.9 805.7 1447.8 1291.7 747.3 1400.3 1738.5 682.8 2368.4 1965.8 562.3 1130.2 1892.5 886.6 417.6 1027.6 1206.3 959.5 886.6 788.4 879.4 652.4 850.6 786.4 2295.6 806.8 672 582.8 534.4 704.6 585.1 634.1 522.6 653.6 577.7 652.5 373 503.6 440.5 1046.3 1015.1 966.7 627.7 1129.4 1314.7 995.5 903.7 1560.2 1738.2 1564.3 1510.9 1240.2 1370.1 1155.3 1619.2 1134 1739.4 1261.8 894.5 1238.2 1770.2 1643.5 344.7 940.8 747 336 865.6 917.2 540.1 520.4 487.5 963.5 823 1146.6 505.2 841.9 1289.7 438.3 496.6 919.5 435.1 362.5 581.9 473.2 473.4 501.9 321.5 324.3
Glycerolipidmetabolism 3.1.1.3 245447_at AT4G16820 65.3 3 98.8 94.9 23.9 12.4 46.8 60 86.4 74.9 68.9 27.8 137.3 24.1 86.5 21.3 24.2 106.9 160.1 10.1 18.4 68.8 99.4 98.8 67.4 148 69.5 88.3 10.2 22.1 69.3 12.4 7.8 14.4 99.5 5.5 12.7 41.8 54.2 16.7 23.1 55.6 10.4 14.5 29 16.3 21.4 6.6 15.9 33.8 53.9 630.8 14 16.8 95.6 46.4 12.6 12.8 15 55.3 119.2 15 12 16.1 56.7 52.2 8.2 52.8 22.9 41.9 4.4 53.6 98 71 28.8 42.5 87.4 68.1 100.2 146.1 121.8 113.5 7.6 101.6 69.7 163.2 342.2 156.4 146.7 101.8 427.1 329.1 19.7 110.1 20.8 59.2 111.4 80.4 77.2 107.9 32.6 87 15.1 266.8 102.3 7.4 294.7 15.9 40.2 81.6 62.2 24.5 62.8 53.1 23.4 8.6 75.3 13.7
Glycerolipidmetabolism 3.1.1.3 249999_at AT5G18640 392.5 359.8 2172.9 636.8 354.6 1043.7 642.1 693.1 631.1 1056.7 1518.4 1051.7 402.5 743 540.8 679.6 587.6 614.4 794.5 747.7 946.3 920.2 1051.9 1713.8 469.2 847 692.7 742.3 443.1 426.2 1943.6 743.2 1683.8 1877.1 599.1 1515.5 1966 1019.9 1384.7 1878 543.4 1167.9 2541.8 1112 775.2 868.3 808.2 568.5 921.9 1196.7 865.9 1009.5 1472.7 975.3 1462.1 1142.3 843.7 1013.3 856 1244.8 1046.1 700.1 1048.2 1200.2 824.8 1235.9 1247.6 1103.9 1346.8 613.9 772.3 731.8 901.1 1027.7 1040.5 1163.9 1124 987.2 992.3 1013.4 1108.1 1040.2 1003.9 1976.1 1694.4 914.6 1530.9 1408.6 828.9 1268.9 890.8 1134.6 1195.4 463.8 590.8 291.7 550.9 476.4 915.6 1223.4 833.9 399.1 530.3 570.1 393.3 487 708.3 909.1 1038.3 459.5 250.7 1017.3 1108.6 312.8 1154.3 1272.6 222.7 1055.3
Glycerolipidmetabolism 3.1.1.3 250008_at AT5G18630 769.8 627.7 1866 1392 443.4 1719.6 635.8 1238.1 1389.3 1170.6 2411.5 1591.7 516.6 914.3 1696.6 1770 1763.5 1602.7 1762.2 1897.2 1390.2 1130.4 2617.1 1898.4 232.7 876.7 702.9 667.4 232.4 267.7 2001.9 711.4 1943.7 1924.2 694.1 1653 1683.9 669.4 1640.3 1962.3 563.3 1188.6 2400.7 1763.3 1416.3 1011.7 1025.5 652.4 1039.9 990.8 811.4 1323.3 999.6 915.2 1500.6 1574.6 1164.9 1419 902.4 1155.1 829.5 1366.2 1218.2 719 995.4 1575.9 2523.9 1693 2602.8 1261.1 1024.8 1229 1449.8 2360 2024.5 1966.1 2101.5 3131.2 2836.4 2370.8 2882.6 2117.1 2222.2 4239.3 5247.3 2647.1 5171.3 5210.7 1980.7 4999.9 3765 4058.6 1493.9 401.6 868.6 988.5 1952.4 1592.5 2965.9 1914.9 2996.4 653.5 442.5 527.9 980.4 1691 1872.7 2488.1 1556.2 1030.7 730.6 2497 2375.9 1144 2804.9 2194.9 803 2036.4
Glycerolipidmetabolism 3.1.1.3 266883_at AT2G44810 8.8 14.2 97.1 11.5 12.4 10.9 82.1 17.3 15.4 35.7 110 12.2 27.5 15.6 16.5 7.9 99.4 13.6 19.6 42.4 6.7 13.5 9.8 13.4 181.6 145.3 8.6 18.3 55.1 27.5 10.4 9.8 133.4 120.7 29 165.3 148.3 17.9 47.2 54.4 48.2 33.1 52.5 101 46.9 121 174.4 26.3 47.7 10.4 17 300.4 79.5 13 23.8 12.8 49 284.1 112.3 150.9 31.1 101.4 49.7 15.6 33.6 88.5 59.9 196.8 20 132.9 98.2 111.3 95.5 64.8 117.4 183.2 14.2 111.6 29.2 49.1 97.6 45.8 74.6 52.5 151 23.9 8.9 35.6 132.5 24.2 58.8 28.4 7.1 9.2 20.6 4.1 12 11.1 12 89.9 8.8 23.4 118 13.8 69.2 124.1 110.8 12.9 12.1 13.9 30.6 17.9 36.5 5.1 8.5 20.2 31.3 130.9
Glycerolipidmetabolism 3.1.3.4 258481_at AT3G02600 1839.8 2407.1 2028.9 2200.4 2107.7 1926.9 3382.9 1464.6 1021.9 1590 1647.3 1433.4 1006 3892 1914.8 1460.1 2456.5 2325.7 1814.2 2187.4 2332 2690.8 1704.7 2596.5 1612.7 1472.6 1537.4 1633.1 3648.7 2613.3 2040.9 2061.3 2339.4 1220.8 1755.2 2111.4 1826.4 2209.7 1992.1 1804.6 1700.5 1455.5 1345.7 1843.6 1186.2 2015 2277.7 2807.9 2026.8 2124.6 2114 1140.5 2259.1 2420.4 1797.8 2308.2 2258.2 1919.6 2131.9 1865.4 2326.4 2391.9 2053.4 3182.8 1857.8 2359.8 1527.9 1743.7 1742.7 2138.2 1976.2 1993.3 1480.7 1816.8 1802.2 2013.5 1648.2 1395.9 1041.1 1217.6 1416 1042.6 1149.6 1757.1 1470 1413.6 1446.8 1373.8 1308.5 1277.8 897.1 1327.5 2080.2 1523.1 2496.1 2652 1694.6 1444.4 1794.7 1729.5 1680.6 2004.3 2421.3 1825.1 2162.4 1480.3 1767.9 2186.5 964.1 1575.1 2477 1718.2 1653.3 2405.6 2280.8 1874.8 2474.1 1199.2
Glycerolipidmetabolism 4.1.1.65 245441_at AT4G16700 332.5 237 792.2 263.1 329.7 206.6 387.9 308.1 365.8 334.2 259.8 247.4 528.9 462.7 297.5 383.2 269.5 292.7 314.1 267.2 280.3 290.9 268.7 179 190 232.7 320.8 369.6 468.2 417.1 181.8 363.8 30.3 206.6 301.5 226 213.1 362.1 257.6 207.4 419.7 165.8 265.6 234 246.6 341 266.9 412.9 343.3 432.6 340.7 242.4 298.6 293 190.4 243.4 204.3 349.2 252.3 244.9 254.9 313.8 224.8 332.2 251.2 184.2 155 213 275.3 274.4 290.1 253 293.1 276.1 285.6 207.9 181.9 283.8 204.9 185.6 230 362.9 286.9 271.5 229.7 285.6 216.4 229.7 311.9 255.9 312.8 299.1 322.6 526.1 349.5 311.7 279.1 215.2 307.7 294 258.1 238.4 544.9 509.3 195.6 404.9 341.7 252.5 174.8 345.1 336.1 320.5 320.7 293.3 328 197.8 275.1 415
Glycerolipidmetabolism 4.1.1.65 254035_at AT4G25970 1172.5 1517.9 3638 1326.6 1568.9 3507.2 2560.8 2396 2335.8 4409.3 3834.1 3586.6 1714.3 3484.5 1621.4 1816.2 1937.9 2146.4 1869.9 1797.7 3084.3 2937 2381.2 4712.5 3161 3760.3 4019.1 2541.9 2807 2165.8 3513.1 2176.1 3901.6 4061.4 2151.2 3113 3865.7 2834.8 2995.6 3486.6 2110.4 2552.7 5675 2486 2296.8 2818.9 2577.5 2114.5 2960.6 2737.4 2014.1 2818.3 2743.7 2649.7 2724.8 2463.9 2457.7 2763.1 2834.6 3715 2728.2 2726.1 2861.2 2642.1 2872.1 1921.4 847.1 1596.5 1524.2 2175.3 2192.9 2045.4 1918.1 2208.8 2217.4 2470.7 2320.3 2147.7 2163 2013.9 2101.8 1135.6 1691.5 2895.8 2523.6 1481.3 1498.4 2463.3 1312.1 2123 1842.1 1850 4592.2 2743.1 2457.6 1571 1407.8 1218.7 2486.9 3742.9 2360.4 917.3 2386.2 2684.4 1929.4 1533.4 1102 3252.5 3843.9 1229.3 1098.8 2650.1 4477.3 1503.5 2908.5 3862.9 1269.9 3265
Glycerolipidmetabolism NA 260814_at AT1G43710 3493.6 3039.8 3357.9 5361.2 6028.5 4328.1 2674.1 3895.8 4071.1 2702.8 4503.1 3748.1 3708.4 3310 3191.6 2732.7 3077.6 3087.3 3058.3 2892.9 3173.6 3446.4 2809 3030.2 3398.9 2374.9 3506.2 3232.3 5278.3 5721.8 3447 4865.5 2778.3 2959.3 5031.1 3796.2 3714.2 4478.3 3069.8 3359.7 4250.8 3864.2 3256.3 3421.7 3454.3 4947.4 4668.3 4233 3820.3 3626.7 3898.3 3380.5 3888.9 4771 3308.2 3783.8 3250.6 3962 3058.1 3577.4 3439.6 3875.6 3041.2 4037.5 3909.3 3085.9 2090 3151.6 2803.9 4587 4034.3 3819.7 3754.3 4029.8 4110.6 3637.7 3508 3999.7 4619.4 4026.6 3908.6 4244.2 3547.2 2878.6 2950.7 4144.3 3277.1 2561.9 2838.5 2757.3 2607.6 2778.8 2910.4 5555 4845.2 3799.3 3628.6 3215.3 3831.5 2790.8 3745.7 4172.4 4616.2 4762.1 4702.2 3448.8 2799.8 3031.2 3394.5 5235.6 3746.6 3152.1 3472.6 3210.2 4161.4 2525.4 2935.6 2443.7
GlycolysisGluconeogenesis 1.2.1.12 257807_at AT3G26650 57298.2 45211.8 3608.1 53987.6 42258.8 44943.9 43770.3 64217.7 60101.8 36926.8 55031.3 56188.8 44024.3 45446.1 44839.1 46152.1 46412 48864.2 43832.6 45040.5 36809.1 29758 47334.3 34266.2 26205.2 37514 21158.7 22081.2 20429.8 20788.5 19599.8 38690.7 21378.9 25674.6 43434.7 20860 25380.7 38381.3 20994 9762.8 41988.2 26066.8 10867.3 45522.7 51630.2 24497.3 28624.4 22448.2 33926 31283.2 36942.3 12878.5 22296.4 21432.8 21870.3 37710.4 38956.5 59112.8 47359.8 52105.5 47166.5 56197.7 46844.6 41894.7 49501.6 41254.1 55739.2 61554.5 63862.6 57570.9 51390.2 44541 41379.9 62211 66067.6 45838.1 57485.4 54101.4 53145.9 61814.4 56282.3 87823.5 61351.2 57073.1 64046.7 50679.5 56144.4 71860.3 59298.2 72056.6 68352 65008.3 37939.1 41865.9 43970.7 40664.6 47664.6 36561.5 44765.3 52311.7 44501.9 47118.8 44179.4 42953.5 41740.8 47033.5 47283.4 38400.2 42951.9 48973.9 55870.7 56524.8 32192.5 41010 80243.1 40974 59816.4 62645.7
GlycolysisGluconeogenesis 1.2.1.12 258588_s_at AT3G04120 30082.9 22336.2 23361.6 19264.7 26661 23556.4 24592.1 21392.2 26965.4 23444.1 14879.3 15566.2 25492.8 22336.4 27802.8 30586.2 28866 27034.2 26821 28527.9 27096.1 26533.7 14123.8 10621.8 11115.4 11009.2 29517.8 37951.8 26178.4 33682.6 23412.1 35726.7 27888 25075.4 33532.6 28386.3 26222 27129.2 31763.2 30553.7 22854.9 26089.4 23117.6 25772.1 26687.4 22664.5 26328.1 32642.1 23325 23144.8 26577.2 18799.8 27542.7 28673.5 31382.1 22220.6 19064.8 18020.6 16070.6 15243.6 17912.8 17426 16869 19139.7 18322.9 13484.5 9707.9 9622.8 12666.3 21641.2 18738.5 21271.6 17962.4 16640.1 15813.2 17513 17194.2 16773.9 17920.4 17372 16466.3 26386.4 24217.2 17957.6 23544.7 24771.4 26625.5 13284.1 20438.6 11677 22821.1 20132.4 14404.1 31457.9 28957.1 21969.8 27396 29874.7 19765.3 23046.2 18320.2 23979.8 33411.4 35303 18047.9 21422.8 29941.5 18064.6 26525.7 28616.4 18972.5 19316.3 17556.5 24884.9 17046.3 22744.4 26582.1 21511.8
GlycolysisGluconeogenesis 1.2.1.12 259361_at AT1G13440 35367.4 28681.5 18435.5 36022.7 35590.2 31752.4 25920.3 44701.2 45189 29472.2 31439.2 39952.5 37804.3 30786.1 33304.1 33209.5 35478.3 37865.2 30935.7 34496 27319 28923.7 27492.3 24451 19620.2 22452.5 23494.9 31242.7 19748 25052.9 28573 34546.6 25325.9 24400.1 41348.4 30250.1 28026.2 34649.6 28407.6 28758.8 33664.8 28993.1 25051.9 34619.3 33207.8 31451.1 31547 34230.2 32517.6 34302.1 36803 22033.5 32563.9 30274.5 24952.2 30963.6 26781.4 26375 31721.9 30242 24825.6 27209.6 29440.5 27013.4 28579.9 28347 23215.1 22969.4 30525.7 32275.8 30254.4 26043.1 21382.7 31213.2 30847.6 25816.4 28680.2 29570.5 31225 29383.6 27804.1 34610.5 28488.3 27435.7 27979 35318.5 27309.4 26930.2 29616 26882.4 31359.2 27666 27040 32008.5 29769.9 28705.2 30100.7 30373.2 30179.6 36155 30038.1 30222.1 31636.9 33247.2 26977.3 26880.7 33695.4 25727.1 29005.2 30195.5 43155.9 30584.6 25022.1 27385.8 37796.1 29109.9 38558.3 30517.2
GlycolysisGluconeogenesis 1.2.1.12 259625_at AT1G42970 42287.6 37649.8 1315.4 43812.1 36995.4 39411.6 29869.1 55878.2 47434.9 22469.8 36392.7 46377.4 31885.5 30411.4 28175.5 27979.1 29627.3 29896.2 27100 28312 19969.9 15782.8 38689.9 11017.5 10515.8 15801.9 8854.9 7693.1 13117.9 9966.1 3309.1 31953.1 4350.8 5462.6 32835.2 3914.6 4958.6 30730.7 6499 1582.5 28039.3 14710.1 856.9 31002.6 35568 15395.5 17940.4 10907.2 20297.1 18826.3 22609.8 4202 8098.7 10958.2 7137.4 29253.6 18819 23578.6 17934.4 15601.2 21699.7 26435.8 19687.2 19313.2 27906 10468.3 13745.1 17979.8 27791.4 37613.7 33491.4 33695.5 29292.2 34329.5 32841.4 28299.4 32063.5 24454.1 22849.5 29857.3 29367.4 35367.4 32301.6 23734.1 17740.5 23932.6 11999.7 30611.2 37028.8 30635.2 18984.7 27807.9 28632.7 32717.5 40135.3 33290.6 45938 29310.1 38751.3 20025.4 35389.4 43231.4 40905.6 34681.1 35576.4 42879 31182.2 24995 18996.7 44939.8 52323 35226.9 15910.2 31029.9 32065 23617.8 52295.2 31087.1
GlycolysisGluconeogenesis 1.2.1.12 262939_s_at AT1G79530 684 662.5 2478.4 172.1 1146.7 78.1 387.8 150.5 163.4 103.4 72.5 136.4 191.5 305.9 645.4 932.2 888.9 562.2 630.5 798.6 808.1 783.1 65.4 91.1 63.9 71.9 997.4 1415.7 350.5 640.7 2049.5 1468.8 2130.4 1967.8 1119.7 1895.9 1856 1118 2025.8 2646 1271.7 1893.1 2528.3 785 792.1 1023.2 898.4 1164.2 710.2 701.4 896.9 1489.8 1192.4 1190 1802.8 882.9 479.4 220.5 437.9 242.6 398 294.8 272.6 318.3 241.2 103.1 58.3 71.8 76 1036.2 1024 992.2 869.5 832.7 667.2 853.7 781 662.8 664.9 616.1 730.3 511.5 561.2 830.8 320.6 654.3 561 509.7 607.1 291.9 603.8 365.4 152.4 1223.2 953.5 542.3 842.6 2082.4 71 92 142.9 692.4 794 939.2 114.9 943.3 1201.3 324.9 116.4 791.3 115.3 146.2 158.9 758.7 162.1 176 90.3 99.1
GlycolysisGluconeogenesis 1.2.1.12 265998_at AT2G24270 10524.5 10688.4 101.7 16063.1 13432.6 9524.8 14712.8 10493 10960.1 6860.4 11107.2 9954.5 7161 10962.8 8277.7 9101 9347.4 8144.7 8197.7 7995.8 6888.6 7081.6 15215.3 12891.2 8106.2 8939 4266.5 3123.4 2393.3 3343.3 4547.5 7897.4 5967.2 5662.3 7356.9 4497.4 6105.9 7962.6 6579.5 2368.5 5796.4 4910.9 4516.7 11883.1 11577.9 6903 7921.3 8926.7 5530.4 6163.8 6124.8 4667.9 6614 7174.3 5314.4 11859.4 6628.5 4630.6 4353 4984.9 5034.8 5174.2 5267.4 5262.5 4771.4 2572.7 3332.8 3431 5895.4 14276.7 13281.4 12314.3 13752.5 20938.4 19662.7 18357.2 20335.2 15792.6 18455 18899.8 18828.5 18271.3 17270.7 20210.3 10013.1 13970.7 7749.3 17713.6 22828.9 16397.8 11913.3 16375.7 10635.1 9469.7 11993 11239.5 13489.9 8143.2 10430.5 9353.8 10051.8 12438.4 8362.9 7620.9 15027.9 13292.3 6776.4 11218.2 6143.4 16000.2 11544.9 9718.3 8637.2 11608.7 6343.1 10057 11264.1 8016.1
GlycolysisGluconeogenesis 1.2.4.1 248474_at AT5G50850 7076 5733.1 9416.2 5282.6 6480 7216.3 6435.2 7977.7 7831.7 8137.6 6075.2 7553.3 6843 6000.3 7753.2 9444.3 9157.5 8090.5 7947.6 7321 7163.9 7012.3 5550.7 5102.7 5580.1 6417.2 9754.6 13781.7 8323.3 10239.8 7420.6 8742.8 7424.6 7536.2 8258 7209 7745 8171.6 6996.6 8808.6 7687.6 7205.7 6512.5 7655.4 7003.5 9882.5 8962.8 10916.7 8034 7306.7 7757.1 5603.1 8583.1 8459.5 7246.9 6843.7 5386.3 7886.7 6964.6 7224 7641.5 8930.5 7405.7 7628.8 7898.7 6530.2 4153.9 4123.7 5655.8 6719.6 6963.6 6559.5 6466.7 6107.5 5897.1 5951.9 5612.2 5022.9 5130.9 5088.6 5049.1 6761.9 6552.5 5148.8 4585.6 5802.4 5853.6 5211.4 5666.4 4271.1 4220.4 4083.9 5332 8464.8 8036.1 5931.8 6522.6 8362 6525.1 6812.7 6075.3 6267.5 8846.3 7990.1 4430.3 7330.3 7933.2 6055.1 6365.1 6104.6 7052.1 6206.6 5649.3 6478.4 7257.9 6669.8 6806.7 6303.5
GlycolysisGluconeogenesis 1.2.4.1 256160_at AT1G30120 6110 6392 2434.5 6812.3 7131.4 6155.6 6633.4 6466.2 5235 2991.4 5085.6 6171.8 2503.2 6948.5 7981.7 6940.5 7654 7545.5 7567.9 7586 5491.5 5032.8 6139.5 5328.2 5240.8 5200.2 2989 4322.7 5550 4777.4 3091.8 5223.9 3181.5 2887.8 4493.3 2780.5 3243.9 4464.6 3957.1 2936.6 3926.5 3870.6 2533.4 6020.9 6099.2 3266.4 3319.8 3721.9 4147.9 4242.4 4557.6 1803.1 3529.4 3619.5 4382.6 5909.5 6335.1 6265.5 5415.2 6039.7 4151.8 6268.5 6982 5355.1 5426.6 3243.8 2703.2 3551.1 4600.5 5388.9 5424.1 5667.4 6351.4 7343.9 6747.5 6759.9 7043.6 6561.9 6593.6 6854.3 7016.6 7643.5 7974.7 6864.5 5258.9 5848.1 4605.7 8120.3 8669.7 8039.2 5150.4 6626 4769 7218 10509.6 6027.7 7125.5 5572.3 5422.4 3551 5009.7 7605.1 8521.8 7319.9 3678.7 7018.3 5424.9 4152.8 3471.3 8195.7 6199.4 5924.4 3017.2 5532.8 7389.6 3769.5 5535.7 4345.6
GlycolysisGluconeogenesis 1.2.4.1 261583_at AT1G01090 13917.6 16049.1 4150.2 8564.9 12999.7 10561.5 13093.8 14037.4 12592.9 5406.8 8978.5 13488.4 6895.6 15180 11442.3 12498.1 11153.6 13080.5 13121.9 13715.4 11211.4 9656.2 10831.5 12279.1 10025.9 11905.5 5792.4 5634.2 9204.9 8709.3 8505.8 11666.5 8538.5 7882.8 12524.6 8103.8 8575.7 10912 7443.2 7085 10175.2 7101.7 7165.1 11175.9 12621.4 8542.2 8149.8 9272.5 9677.4 9788.5 10735 6038.3 8156.3 8590.2 6877.1 10700.8 11235.5 9579.1 9184.3 9630.1 8868.3 8364.9 9332.8 9635 10892.5 4647.4 3167.5 5398.5 8763.1 12873.6 12775 12162.5 12063.6 15784.7 17880.2 16054.6 15645.2 12775 13546 15504.8 14691 12165 10989.2 11431.1 9395.5 12875.8 7845 14511.5 11796.6 13499.7 8899.8 11296.6 6435.5 11733.8 13845.4 8452.9 14541 10032.7 8124.4 6230.1 7864.7 13552.6 14041.2 11785.7 6785.2 13626.5 10335 6389 4888.1 17313.6 11654.5 8463.4 4735.8 7981.1 7835.1 6847.9 9518.8 6673.2
GlycolysisGluconeogenesis 1.2.4.1 262908_at AT1G59900 5328.4 6710.5 5413.2 5246.2 4967.7 7250.8 5998.7 6213.5 5843.9 6810.3 7033.1 6987.3 4182.1 6674.4 5572.4 6641.2 5485.9 5806.1 7060.4 7358.7 7473 7094.7 6038.7 8261.6 5679.1 6667.7 7937.5 8008 4100.3 4635.2 8309.2 5823.5 9351.4 8167.1 5184.4 7892.6 8938.7 5752.1 5608.9 7008.3 5029.2 5544.7 7687.5 6715.8 4843.7 4064.9 3863.7 3748.5 6840.3 6054.3 6558 4565.4 8609.7 7345.3 6979.3 5678.7 7321.9 3195.6 7078.8 6382.7 4417.5 3075.6 6728.7 6359.4 3898.5 4812.2 2553.7 3995.1 5495.3 5200.7 6202.2 5645.1 6308.4 6663.1 7821.2 6759.9 7157.6 7181.6 7049.7 6836 7455.9 4856.2 5143.6 9062.4 6462.7 5663.9 4554 8651 5143.3 7737.7 5042.1 6371.8 5853.1 4113.5 4628.4 5166.8 5691.7 5204.3 5751.2 6619.4 6001.7 6076 4618.3 3985.5 4752.5 5153.6 5136.1 6024.9 7095.3 6050.8 4958.9 6944.4 6230.2 5151.1 6413.8 7074.3 4928.4 6893.6
GlycolysisGluconeogenesis 1.2.4.1 264871_at AT1G24180 4555 4040.6 9049.9 1409.3 3003.1 2165.2 1583.8 1596.4 2268.1 2054.9 1575.6 1753.2 2596.2 1483 3977.8 4202.2 4004.1 4182.6 4445.3 4801.1 4254.7 4129.3 1477.1 1857 2469.7 2386.5 4299.7 5022.6 3597.5 3725.3 6085.5 3853.6 4159.6 5449.3 4663.9 4472.5 5227.9 3463.6 4574.1 6608.2 3078.6 4196.8 3873.5 2416 2413.5 4653.6 4869.3 4420 4121.4 3848 3524.9 4036.2 3746.2 3853 4502.4 3175.7 2728.5 2069.6 2741.7 2692.6 3008.2 2744.2 2457.7 2937.5 2997.7 2021.2 1067.1 1073.1 1637.5 2803.3 2862.5 2902 2365.9 2413.8 2220.7 2215.3 2229.4 2229.1 2065.2 2257 2158.3 2149.9 2447.9 2202.8 2347.5 2137.3 2198.8 2356.2 2141.2 2587.9 2155.4 2161.7 1255.3 3533.5 3016.2 2124.3 3598 3830.8 1695.3 1566.8 1589.3 3758.5 3617 3956.1 2107.7 3693.3 3896.6 1526.8 1559.1 3381.5 2379.6 1603 1533.5 2382.5 1622.6 1575.3 2526.3 1590
GlycolysisGluconeogenesis 1.2.4.1 266904_at AT2G34590 7577.6 9201.9 6076.2 6119.3 6605.2 3837.4 5938 4022.7 3083.1 1994.5 3355.7 4578.2 1528.9 6438.9 4855.4 4975 5854.9 5297 5144.8 5163.5 4911.7 4494.7 4825.9 10676.8 8769 8058.9 1739.3 2440.8 4510 4680.1 5846.4 5510.8 7265.3 6756.7 5139 6435.2 6880.3 4864.4 4891.1 5388.3 4448.8 4504.8 8729.1 6472.6 5319.4 5647.3 5610.7 5993.2 5182.1 4570.2 5575.9 2801.6 5801.1 5395.3 4866.8 6208.1 7000.1 5934.4 6706.4 6839.9 5651.5 4866.2 7107.7 6858.8 4939.1 4244.3 3412.3 3378.7 3777.6 8937.6 8728 7777.8 8527.1 12341.8 13937.6 13550.7 13130 12418.4 13358.3 12526.2 13453.6 9289.8 9033.1 14845.1 13503.4 9403.2 8517.1 20477.4 10013 16079.2 10123.9 10805.8 3399.4 4662.5 6423.7 3285.1 8463.5 5458.8 2691.4 2285.4 2541.5 8507.4 5763.1 5534 1829.4 7288.3 5386.3 2959.1 1570.1 11081.5 3207.7 3014.2 2065.9 3222.8 3804.7 2863.8 2235.4 2161
GlycolysisGluconeogenesis 1.2.4.2 245291_at AT4G16155 3533.2 3500.5 6050.5 1720.4 2317.8 2166.8 4379.6 3591.8 1852.1 837.2 1469.6 2748.8 760.8 3626.7 2323.6 2100.1 1434.1 1613.4 1846 1876 1400.7 1192.2 1878.5 1999.3 1953.1 1800.7 835.1 1128.1 1590.5 1417.5 664.3 2005.3 856.5 772.7 2704 795.9 709.5 2608.2 825.5 642 2464 1256.3 674.9 2307.1 2425.7 1524.1 1532.3 1754.8 2128.3 2028.2 2202.7 807.8 1666.4 1937.1 721.5 2213.2 2154.5 2934.1 2432.6 3272.8 3108.8 3937.2 2650.1 2801.3 3305.8 638.2 592.7 720.4 1199.9 2363.5 2306.6 2239.8 1751.3 2498.5 2959.9 2541.3 3027.2 2214.2 1971.1 2777.4 2818.9 2165.5 1975.4 1513.3 1387.2 2378 1327.7 2356.6 3053.8 2345.1 1984 2072.4 1682.2 2773.7 2788.1 2159.5 3203.2 2147.4 1803.4 701.7 2027 3275.4 3537.9 2964.9 725 2692.6 2489.5 1109.8 577.6 4246.3 2379.9 1439.2 666.1 1353 1011.5 1131.4 1884.3 875.6
GlycolysisGluconeogenesis 1.2.4.2 255497_at AT4G02590 889.5 858.3 601.5 545 809.1 673.9 791.8 713.4 554.2 1074.1 974.8 645.2 670.1 777.5 833.6 1078.7 931.3 990.1 755.4 869.3 1164.1 1150.8 883.7 840 775.3 649.4 663.4 740.5 803.5 973 1236.6 858.3 1078.8 1143.8 508.9 1171.3 978.9 753.6 1175.5 1272.7 921.7 1224.2 2017.4 883.5 1172.6 1214.6 1041.2 958.4 882.5 816.6 755.3 930.4 1198 935.1 1198.5 852.4 1038.5 893.1 963.4 882.3 715.6 976.3 954.2 818.3 747.7 864.4 629.2 493.7 552.8 1152 1072.9 1070.1 1193.3 1259.1 1176.3 1282.9 1316.7 1308.1 1238.4 1346.6 1290.9 915.8 977.7 1093.7 1425.5 963.7 1113.1 1227.2 905.1 1021.5 967.6 1111.4 862.3 666.3 730.5 828.6 908.4 929.6 838.8 718.7 721.9 650.1 661.5 664.9 863.3 786.1 894.1 814.7 681.3 769 703.9 805.7 709.5 1092.2 443 680 674.2 802.7
GlycolysisGluconeogenesis 1.2.4.2 257895_at AT3G16950 2842.3 3756.1 7927.4 1172.3 2781.8 706.7 1974.6 607.6 1029.7 403.4 478.7 662.3 553.5 2028.5 1701 1601.6 1357 1590.8 1555.7 1521.5 1382.2 1099.3 854.7 3130 2466.3 2252.5 357.2 644.2 1786 1552.4 1541.6 1336.3 1493.8 1526.7 1193.2 1649.4 1603.8 1446.6 1295 1562.7 1463 1060.2 1853.8 1183.1 1278.9 988 961.1 942 945 1089.9 1048.8 444.8 1275.4 1235.8 1222.9 1381.2 1649.4 1078.7 1543.6 1275.5 1397.1 906.9 1315.6 1784.4 1381.3 278.7 143.7 78.6 260.3 1966.5 1772.5 1915.7 2185.6 3386.4 3455.6 3680.1 3369.5 2403.8 2476.2 3247.9 2969.7 1025.1 1561.4 2892.1 1906 1890.7 1017.6 3415.9 1605.9 2963.1 1492.4 1625.4 680.4 1547.6 1273.7 1133.4 2472.7 1807.4 519.4 272.2 519.5 2978.8 1947.6 1452.3 402.1 2750.5 1500 682.1 123.3 3947.1 564.1 553.1 383.5 813.9 643.7 571 369.8 416.6
GlycolysisGluconeogenesis 1.2.4.2 258439_at AT3G17240 2606.4 2697.6 8348.7 1015.2 2541.5 2023.6 1554.7 1417.7 1624.4 4069.9 1627 1433 3005 1567.3 2716.2 3048.7 2773.3 2485 2615.2 3040.2 3198.4 3524.5 1350.8 2144.1 2949.4 2267.8 7538.6 8375.7 5408.5 5876.5 3509.4 3090.8 3249.6 3706.9 2344.1 3596.2 3411.5 2651.3 3138.9 4435.5 2484.1 2868.2 3190.8 2386.9 1762.4 2923.8 2932.2 3541.5 2756.8 2725.3 2736.2 2304.3 3281.8 3234.8 3505 2418.2 1999.9 2323.7 2445.2 2121.9 2750.9 2267.5 2125.9 2684.6 2635.9 1418.8 409.5 573.9 1151.6 2711.3 3089.8 2577.9 2081 2079.7 1898.5 2263.7 2108.5 2253.6 2749.3 1925.5 2116.3 1809.5 2072.7 1866.5 2657.4 2320.3 2582.2 1744.6 1660.8 1745.9 2430.2 1951.7 1735.2 4123.7 2593.2 2744.9 2942.4 4613.6 2294.7 2494.3 2212.4 2852.6 3124.8 4082.3 2425 2926.4 4031.9 2415.6 3217 2683.1 2340.9 2337.8 2400.4 3331.9 2078.8 2596 3898.6 2986.3
GlycolysisGluconeogenesis 1.2.4.2 260730_at AT1G48030 11879.2 10902.4 10489.4 14890.1 10558.4 17679.6 13631.6 21800.3 18784.5 13390.8 16902.5 18627.3 12186.1 15191.9 11841.2 11024.1 11616.5 11643.9 10701.3 9806.9 9592.8 8855.7 18708.2 9435.6 8085.9 9959.7 11218.1 13626.8 11900.8 10719 6611 15559.2 6445.5 6080.8 14893.8 6334.2 7187.2 15727.4 7908.6 6662.4 18829.2 11727.8 5365 15706.2 14940.6 12797 14515.9 13882 12738.6 11860.2 12735.3 7362.1 10415.8 11652.9 8580.3 14165.7 10094.1 14564.6 13529.3 13008.5 16454.4 20037.1 10973.6 17971.4 21586 8995.8 10150.2 9914.5 14715.5 16695 15428.9 15787.8 15225.3 12938.5 13379 11791.4 12483.3 12960 11822.2 13129 12955.7 14410.4 14397.2 10876.3 9836.2 11375.7 8810.6 15024.5 16773.9 12583.6 10376.4 13409.3 12356.9 13717.1 17406.6 11834.5 15275 11154.4 18472 13363.9 16936.4 14973.3 18220.4 12030.1 12739.8 15178.3 11379.4 12527.5 13497.9 15710.1 17848.5 17522.8 9878.2 10739.2 27622.7 11242.4 21821.9 14594.8
GlycolysisGluconeogenesis 1.2.4.2 262650_at AT1G14090 73.3 82.3 122.3 84.9 97.1 148 95.7 71.2 56.6 123.8 144.6 136.3 125.9 83.8 98 61.4 45.3 44.2 142.3 89.9 78.5 90.5 94.3 81.5 167.5 84.1 73 91.2 102 70.3 57.8 21.6 109.9 52.8 147.5 160.5 115.1 143.9 32.1 72.1 96.2 225.9 116.9 82.7 125.5 63.3 94.6 106.4 166 81.4 81.6 351 206.4 230.7 134.3 91.1 170.3 106.5 76 83.1 19.5 98.4 107.5 75.6 134.8 33.4 67.5 57.1 63.2 138.8 136.9 122.6 100.5 173.3 108.1 83.3 127.7 79 67.8 111.8 145.9 151.3 109 69.1 226.3 122.8 212.8 80.4 152.4 63.1 82.3 133.6 142.7 151.3 51.9 18.7 52.5 120.8 62.9 64.2 34.8 106.5 91.3 133.1 106.8 35.8 117.1 110.7 90.8 50.3 109.7 74.9 172.9 94.7 21.5 85.1 87.7 87.6
GlycolysisGluconeogenesis 2.3.1.12 258086_at AT3G25860 5448.7 6730.6 7294.2 5605.2 6269.2 4016.6 8867.2 4612.2 2771.7 1698 2124 4000.6 1059.6 8199.4 5210.4 5144 5356.3 5434.8 5709.3 5825.3 4653.5 3934.8 3095.5 5469 4388.2 3870.1 2403.9 2853.1 4644.9 4116.4 3482.5 6927.1 3189.6 3517.1 5785.6 3668.2 4125.9 6035.1 2589.9 3247.4 5990.1 2901.4 2593 4639.8 5054 3643.8 3642.9 4918.4 3999.2 3869.9 4357.1 2372.6 3898.4 4728.5 2455.8 4649.9 4624 4862.2 4554.6 4494.6 4784.7 4547 4477.7 4790.9 5593.6 1931 3098.1 3342 2727.2 4518.5 4375.8 3758.5 3849.2 5176.6 5479.3 6773.4 5475.2 2918.8 3136.3 4697 4428.1 1608.7 2305.7 4620.6 2321.7 3004.7 907.5 4562.8 3112.8 3968.6 1485.6 2480.1 2564.5 6267.4 8120.1 4077.5 7718.8 5271.9 3501.2 1757.5 2859.9 7476.1 7718.9 5627.3 1069.1 7204.2 4085.6 3076 1010.6 9943.5 4107 2079 1252.4 3528.1 2209 2195.7 3378.2 1753.1
GlycolysisGluconeogenesis 2.3.1.12 262963_at AT1G54220 759.9 697.6 889.2 537.1 952 1110.8 910.3 1116.9 804.9 1144.4 1061.5 1009.1 671.1 982.5 986.9 838.7 1040.5 899.4 857.7 872.3 1258.9 1263 990.2 589.2 602.4 524.7 1152.1 1082.6 1206 1370.3 588.8 1285.4 610.2 466.3 1291.9 877.5 607.1 1250.6 665.9 680.9 1496.3 834.1 652.6 845.9 979.8 928.6 1197.1 1423.9 1199.1 1437.8 1365.5 951.6 976.2 1013.4 695.5 946.1 846.2 900.8 781.3 727.6 861.6 1136.4 806.8 899.5 979.1 362.8 325.8 338.2 457 948 991.3 1018.8 908.1 538.5 576.9 659.3 553.2 587.3 660.5 650.4 505.5 730 857.6 712.6 630.9 944.9 748.3 472.7 728 514.6 718.6 609.1 855.8 1252.6 1200.5 1323.9 1039.4 1695.2 1320 642.6 1143.7 935.7 1113.5 982.5 966.5 1158 1610.9 784.1 753.9 830.9 1729.9 1089.6 810 1039.7 920.3 879.1 1440.9 887.9
GlycolysisGluconeogenesis 2.7.1.105 256036_at AT1G07110 4962.2 6036.3 2759.4 4098.7 4375.6 5679 4986.7 6733.2 8326.6 4745 6104.1 6860.3 3528.3 4670.9 4666.4 4313.4 3401.5 4141.2 4780.9 4581.6 3641.2 3319.2 6870.7 5738.3 2780.5 4631.5 1937.8 1732.2 1892.7 1805.2 2283.1 2772.4 2600.9 2478.3 3138 2356.9 2832.4 3160.6 1946.1 2029.2 3166.9 2821.7 2399.3 3588.7 4496.1 3945 3837.6 3296.4 4175.2 3868.5 4499.8 2258.9 2832.6 3068.4 2242.1 3743.9 3301.7 4333.5 2900.1 2964.4 3042.2 4103.1 3506.2 3100 4448.2 1707.4 1070.2 1733.9 2860.4 8658.6 8966.6 9847.3 9107.2 10463 12516 10592.4 11445.2 9328.4 10050.4 10106.4 10141.7 9615.4 8678.5 10846.3 8536.5 6827.9 5939.8 11296.5 10522.6 9673.9 6286.3 8203.3 5174.8 3315.1 4565.2 6715.2 5602.9 3819.3 5571.9 5137.1 6026.8 8245.5 4320 3424 6322.6 5376.3 4260.4 4525.8 4482.4 7746.7 9143.8 5753 4153.2 4685.8 6519.9 4598.8 7562.9 5369.1
GlycolysisGluconeogenesis 2.7.1.1 253705_at AT4G29130 1769.6 1685.4 3325 3264.6 2331.5 1827.3 1690.3 1850.3 1953.6 2094 2074.7 1623 1484.9 1490.1 1965.5 2068.4 1832.9 1748.7 1897.4 1821.5 1559 1518.9 2072.9 1359.9 2143.3 1616.3 4731.3 4080 3220.1 2652 2290 2628.5 2160.8 2394.3 2582.3 2791.5 2383.1 2270.5 2200.1 2687.3 2393.5 1737.3 1530.2 2300.1 1747.8 2168.8 1956.8 3001.5 2228.4 2028.4 2333.6 2178.5 2280.2 2537.4 2002.9 2326.1 1505.5 1591.8 1303.8 1465 1766.9 1827.5 1360 2062.9 1760.1 1868.4 909.8 1282.1 1203.5 1635.4 1593.4 1570.9 1693.9 1169.7 1233.7 1152.9 1008.5 1368.6 1251.6 1398.7 1191.1 1526.9 1357.6 1552.8 1412.8 1786.7 1867.7 1232.2 1434.1 1309.1 1284.3 1174.8 1544.5 2688.4 2294.1 2898.3 2052.2 2374.3 2197 1815.1 1870.5 2071.9 2580.4 2697.1 4024.4 1854.7 1954.4 2054.1 1860.4 2055.2 3449.3 1774.3 1849.3 3002.2 1676 1803.2 3104 1794.2
GlycolysisGluconeogenesis 2.7.1.1 266702_at AT2G19860 669.1 480.4 633.5 1754.1 1168.5 987.8 1074.8 868.8 1527.2 943 1387.3 1319.4 1809.1 907.9 929.9 857.5 656 698.2 548.9 674.1 851.5 580 1145.4 991.6 534.6 733.3 921.4 727.3 1877.9 1922.2 903.8 1609.5 829.4 908.3 1154.6 1017.4 1020.8 1391.8 962.2 987.2 1738.4 896.7 432 1217.3 870.2 969.6 1096.5 1351 1117.1 1230.8 1109 1187.2 1032 1287.8 1033.3 1004.9 794.3 737.8 568.5 706.3 694.6 731.1 616.8 965.6 735.5 590.6 421.4 603.6 600.8 1379.7 1439.9 1160.2 1162.1 811.5 744.6 751.5 640.3 526.1 751 748.6 712.7 863.2 706.3 858.7 330.4 777 572 621.2 555 398.6 498.4 416.2 1158.2 2081.6 1532.4 890.9 638.7 2002.3 950.5 765.4 908.6 541.2 2431.8 1539.9 1770.2 528.1 1523.3 1048.9 590.9 540.4 943 630.7 1333.4 923.1 815.2 916.3 628.5 647.9
GlycolysisGluconeogenesis 2.7.1.40 247338_at AT5G63680 1130.2 1229.4 5163.4 686.9 1436.4 1041.9 468.7 617.1 792.8 2802.2 1069.7 750.6 931.7 740.9 1445.1 1279.5 1211.8 1124.6 1318.4 1273.6 1393.6 1362.8 736.8 1418.7 1347.1 1058.6 6719.1 5440.8 2518.7 2106.5 2284.1 1778.4 1956.8 2184.1 1674.6 2012 2362.3 1629.9 1792 2732.3 1768.6 1515.8 2479.8 1570.2 1269.7 2041.9 1672.4 2457.3 1883.2 1659.5 1660.1 1795.4 2365 2540.2 1697.2 1619.3 1451.4 1177.1 1315.1 1365 1548.1 1206.1 1246 1361.4 1080.1 748.5 235.6 227.6 562 1417.8 1289.4 1230.7 1121.2 1070.7 741.8 1127.3 971.8 995.4 999.3 981.6 741.1 813.3 1112.8 1126.9 1306.6 1166.5 1306.3 736 1054.7 826.7 1044.3 950.4 1182.5 1819.9 1170.5 1174.7 1333.9 1296.9 1149.4 2351.4 1151 1010.6 1459.8 1736.8 1213.8 1397.8 1220.2 1553.1 3014.8 1103.4 619.7 1148.9 2080.4 1522.3 950.8 1520.1 1404.8 1903
GlycolysisGluconeogenesis 2.7.1.40 247989_at AT5G56350 2495.9 1876 11195.9 1605.5 2568.6 3919.5 1740 2386.3 3323.9 5138.5 2824.1 2161.2 6108.1 1785.1 3434.1 3414.2 3775.7 3787.5 3501.3 3530.7 3697.9 4376.3 2099 1969.4 3788.2 2250.8 9371.1 8857 7590.3 7344.1 4835.4 3739.5 4420.8 4001.8 3953.1 4260.4 4490.9 3483.6 5219.2 6042.5 3377.4 5680.1 3202 2696 2645.2 6625 5468.3 10175.1 5080.6 4823.5 4954.8 5449.7 5797 6899.4 6043 3092.2 2836.1 3457.4 2437.3 3246.8 2765.2 4326.1 2933.5 4162.2 3094.7 1540.2 658.6 1149.4 1549.9 3465.9 3066.9 3079 2644.8 1748.3 1797.8 1968.9 1892.5 2822.7 2732.7 2129.8 2083.1 4488.9 3877.5 2527.5 4297.4 4072.7 6558 1799 2486.2 1999 3885.2 3348.1 1727.7 5701.3 3498.2 2063.8 1677.4 2861.7 2277.3 3737.1 2255.7 1966 4247.6 6252.6 2217.3 1970.8 2682.7 2425 6527.2 1852.9 2270.6 2695.8 3590 2546.3 3219.9 3472.5 2949.1 3315.6
GlycolysisGluconeogenesis 2.7.1.40 248283_at AT5G52920 7475.6 9604.2 7008.8 2884.7 8552 2275.2 7629.4 4862.2 3983.5 1436.9 1739.5 3862.2 2391.3 8065.4 6049.2 4874.2 6015.2 5761.7 5840.4 5396.7 7888.8 7660.6 3748.2 9054.1 6706.8 5976.3 2141.7 2131 5501 5939.5 4029.1 4340.3 4145.2 3972.6 4231.2 4391.6 4590.3 4135.8 2842.2 3052.2 4616.2 2485.3 5728.6 4535.2 5053 4014.1 3313.9 4209 3426.3 3584.5 3851.4 2567.8 4286.8 4843.2 2558.7 4752.6 4694.4 4383.4 3909.1 4230.8 4346.7 4571.3 3844.6 5164.7 4170.7 770.8 459.8 688.4 1120.6 7750.4 7648.1 7707.2 7888.8 11955.9 11598.9 11196.1 11971.1 8341.6 8239.1 10019.9 9937.7 5916.8 6936.9 11263.4 6028.9 6440.6 2874.1 9898.4 7335.5 10508.3 5178.8 5741.5 2931.5 5465.1 5868.2 3669.6 7828.5 5846.6 1995.2 1507.8 1956.1 9516.6 7429.1 6169.3 1802.5 7503.6 5151.7 2816.1 1160.6 11601.5 3012.7 2455.1 1632.9 2847.1 2292 2186 2369.8 1488
GlycolysisGluconeogenesis 2.7.1.40 251777_s_at AT3G55650 20.6 5 0.9 11.3 10.5 58.4 58.8 3.8 14.4 58.8 13.3 10.1 2.8 18.2 65.9 9.6 40 4.9 4.8 9.6 30.6 5.2 5.1 19 63.5 9.9 39.6 58 54.3 9.1 9.5 9.1 11.6 11.9 9.6 36.9 6 6.4 41.8 5 10 2.2 54.8 10.5 4 51.8 13.1 33.5 107.4 7.5 7.6 263.7 29.7 48.3 4.7 34.4 12.3 9.9 9.8 5.5 7.9 22.2 3.9 12.1 7.7 3.3 4.1 15.5 11.2 58.8 10.2 5.4 11.7 5.4 90 24.5 21.7 42.8 53 63.2 92.2 30.2 24.6 11 10.2 63.9 64.3 11 3.8 35.3 14 7.4 11.5 17 64.1 53.9 11 52.6 10.8 49.7 60 36.6 102.7 160.4 2.9 53 146.7 31.3 10.7 14.9 102.3 5.5 8.3 8 70.4 54.8 51.4 13.1
GlycolysisGluconeogenesis 2.7.1.40 252300_at AT3G49160 97 57 50.6 156.8 118.8 98.2 88 9.6 36.9 10.3 66.9 123.6 884.1 191.3 163.3 192.6 310.6 359.6 150 214.4 185.6 142.8 329.1 338.8 773.7 361.6 512.5 431.3 127.6 370.4 176.5 182.6 243.1 267.6 331.5 256 233.2 138.9 613.1 162.1 259.9 757.9 265.7 108.7 1128.7 243.8 319.2 293.6 225.6 221.1 626.8 245.1 404.4 489.4 876.1 123.5 159.7 233.8 90.2 168 283.6 94.1 132.6 86.1 120.1 131.9 158 59 303.7 307.1 287.5 496.5 707.2 592.8 535 743 868.4 1474.4 1567.6 1471.8 1298.3 893.6 1031.3 566.7 2474 1139.3 2971.1 1411.5 1088.9 2093.2 2804.8 2722.3 240.6 172.2 381.5 144.3 717.1 546.8 81.3 60.1 80.8 486.6 158.1 291.4 4.5 278.1 785.2 59.3 59 592.8 137.3 48.2 8.7 54.2 76.4 31.7 44.9 48.3
GlycolysisGluconeogenesis 2.7.1.40 254009_at AT4G26390 32.1 18.2 27.9 46.9 85.1 53.7 126.1 53.9 39.1 114.2 148.7 33.8 43.1 32.2 26.5 45.8 27.3 44.6 50.2 32.6 44.2 33.8 31.5 52.9 36.6 107.3 25.5 35.2 93.9 194.5 174.5 53 171.7 239.3 116.3 157 185.5 29.9 57.3 43.2 40.6 115.4 29.5 23.2 69.1 27.2 32.4 65.1 55 144.3 47 189.2 90.7 44.1 80.2 80.9 103.9 38.7 128 124.1 36.4 30.2 124.9 42.1 44.7 153 46.2 73 33 49.3 50.8 82.6 134.3 39.4 25.8 19.1 60 172.2 123 86.5 137.4 19.1 51.7 140.2 51.6 36.4 85 50.1 29.3 54 84.4 36.5 27.3 267.9 144.1 45.7 24.8 24 54.1 17.6 57.2 87.7 179.9 270.1 62 17.4 164.9 27.8 48.7 48.5 88.5 62.4 146.7 75.6 84.3 83.2 45.3 24.7
GlycolysisGluconeogenesis 2.7.1.40 256836_at AT3G22960 9035.4 13148.3 6137.5 7218.4 9237 6247.3 9800.7 7267.6 5653.7 3716.6 6073.2 6186 3285.1 9050.3 6289.5 6031.1 6292.3 6866.1 6637.4 6712.3 7052 6036.1 6134.9 11484.8 9093.3 8262.5 4045 3369.5 6606.4 6130.2 7179.7 5134.6 7354.4 7051.1 5665.6 7877 6609 5892 4239.8 6225.8 5385.2 4295.3 9260.8 6126.4 6380.7 2574.3 2210.2 2517.6 4237.2 4333.9 4745.5 3753.3 5633.3 5802.9 4325 6376.4 7206.2 4300.7 6480.6 8247 4647.3 4579.2 7116.2 4864.3 4968.5 2771.3 1471.4 3160.3 3483.8 8178.8 7820.9 7594.6 7495 12652.1 12504.9 12623.7 12119.9 10574.4 11618.1 12417.5 12196.3 7713.2 8086.3 15491 9746.1 9679.2 6191.8 13292.9 9425 14388.5 7847.9 8938.5 5747.6 7163.4 6811.8 5199.1 8953.5 5866.8 3989 5002 4680.5 9616.2 6761.5 5966 3222.8 9752 4839.2 5191.6 3452.2 12241.4 4714.1 4830.6 4089.8 4435.3 4815.3 4953.2 3867.9 4580
GlycolysisGluconeogenesis 2.7.1.40 260653_at AT1G32440 1730.8 1612.7 3373 2515.6 3554.1 1098.4 774 1511.4 2274.3 891.9 1034 1189 2245.6 1055.3 1575.4 1324.7 1358.7 1580.7 1333.7 1243.7 1003.3 860.1 1034.4 896.7 807.7 851.3 1617.8 1088.1 3208.9 2321.5 554.8 1734.4 588.4 615.4 1459.3 454.5 440.5 1288.6 704.4 481.8 1552.4 1182.3 736.1 890.3 1359 1084.7 960.7 1269.6 1133.4 972.7 1037.7 1244.3 936.9 1398.5 880.1 980.5 692 831.2 784.8 910.7 543.6 800.7 836.7 596.2 821.5 752.1 408.5 667.9 819.2 1981.1 1830.6 1877 1926.3 2153.5 1724.7 2152.6 1843.9 1458.9 1332.5 1763.1 1555.5 1903.5 1985.9 2044.4 1199.1 2326.7 1070.2 1301.8 1841.1 1078.7 907.9 1185.6 893.9 2569.9 2349.7 2348.3 1469.8 1733.6 1313.8 719.1 1294.1 2669.7 2635.2 2525.6 2096.1 1377.1 1612.1 1002.2 1284.3 2246.5 2752.6 1154.3 898.8 1818.3 1004.9 1108.2 2703.6 789.9
GlycolysisGluconeogenesis 2.7.1.40 263922_s_at AT2G36580 2767 2600.3 6236.4 2068.5 3417.5 2497.1 2275.8 2454.3 2172.6 4036 1953 2216.5 2310 2375.3 2811.9 2558.4 2500.2 2434.4 2456.4 2268.1 2822.8 2976.4 1575.3 1719.7 3152.9 1998.6 5863.8 5299.1 5284.3 5033 2520.9 3021.1 2211.2 2163 2214.4 2748.7 1779.9 2981.2 2561.3 3088.9 3031.5 2668.1 2317.5 1953.9 2034.2 3108.1 2432.4 3631.6 2504.6 2561.3 2368.9 2037.3 2608.1 3017.9 2395.1 1864 1894.3 1904.3 2236.6 1972 2636.9 2438.9 1690.2 2292.1 2150.6 2010.1 1039.1 975.6 1222.2 3403.8 3442.9 3397.4 3202.1 2321.4 1989.1 2354.4 2476.3 2315.8 2078.2 2130.8 2219.2 1842 2443.6 2128.4 1822.2 2529.1 2513.1 1490.9 2279.4 1223.6 1684.5 1680.2 2779.5 4685.7 4583.1 3234.9 2538.6 4097.5 2491.8 3304.4 2379.6 2509.9 4205.4 4601.2 3706.7 1861.7 3297.4 3134.8 3503.6 2645.5 2833.8 2306.1 2787.7 3597.8 1848.5 2346.8 4445.9 3343.7
GlycolysisGluconeogenesis 2.7.1.4 248381_at AT5G51830 514.1 587.3 1086.4 423.3 484.7 552.4 401.7 433.9 399 819.3 333.1 466.4 726 394 535.5 576.6 746 596.6 567.8 577.9 728 778.1 307.2 452.8 483.6 424.7 2454.1 2115.3 2580.1 5027.4 856.9 458.9 751.8 725 417.7 659.7 622.3 309.2 670.7 1117.9 399.4 457 717 266.7 241.8 522.6 467.8 670 396.4 506.2 415.9 583.8 499.3 485.9 824.9 273.4 569.4 236.3 444.8 383.1 538.5 305.8 351.2 349 271.5 1413.1 1083.4 741.2 633.2 1217.3 1452.7 1516.8 1051.1 637 601.2 667.6 671.7 2830.1 2597.6 1154.4 1418 933.8 1147.1 706 2659.9 1227.4 4117.4 1034 674.1 731.7 4595.4 2756.9 480.6 2581 1042.2 407.3 936.1 2047.1 502.9 948 399.1 660.9 1059.9 2118 377.3 592.1 2652.4 706.3 1570.1 647.1 262.4 524.1 1344.4 495.8 531.5 736.5 424.6 755.6
GlycolysisGluconeogenesis 2.7.1.4 251935_at AT3G54090 1835.9 1898.9 1771.8 930.5 1640.5 1535.7 7868.9 2238.6 1524.5 1103 565.5 1243.4 1048.3 5204.3 1629.8 1537.7 1672.2 1349.2 1703.3 1689.7 1871.2 2061 962.9 1040.3 1024.9 993.7 785.4 1302.8 2237.7 2596.8 418.2 4576.6 427.9 505.6 4897.5 878.6 305.5 5701.1 727.9 408.7 6171.1 2586.5 408.8 2212.1 2685.5 4507.4 4515.6 5385.7 3726.8 4262.6 4684.1 2455.7 3750.1 5193.1 451.2 2248.7 1543.5 2304.9 1710 2109 1773.7 1984.2 2398.4 2894.8 2874.5 703.5 969.4 765.8 1373.8 2053.7 2037.6 2017.1 1954.1 1331.1 1021 1129.1 1259.2 980.2 960.1 892.3 925.3 1678.1 1909.7 1314.2 1489.2 1572.7 895 738.7 1255.5 899.1 870.4 696.4 2255.9 1489.1 1792.7 1536.5 1283.4 2784.5 1290.9 436 1380.2 1620.5 1988.9 1488.9 411.4 1564.6 1419.9 1918.7 509.1 950.4 1936.2 829.8 772.9 1095.2 1185 1094.9 1710.1 1050.2
GlycolysisGluconeogenesis 2.7.1.4 260107_at AT1G66430 1831 1278.5 210.8 1270 2003.9 1417.2 5044.6 2462.7 1561.7 1020.9 1208 1931.1 847.1 4806.8 1963.8 1848.3 2363.3 1736 1969 2150.8 3016.7 3264.9 1002.7 1542.7 1498.5 1318.6 474.7 1253.3 1950.6 1809.3 810.8 2717.5 797.8 674.8 2971.2 994.8 925.4 2697.1 567 685.1 2771.8 1085.4 417 1821.9 1841.8 1491.9 1196.6 2462.9 2578.1 2817.4 2756.1 1657 2337.2 3047.9 646.9 2048.1 1786.1 2129.8 1790.4 1401.8 2510.8 2092.9 1536 2542.2 2521 1564.4 1647.5 1156.7 1435.3 1488.1 1416.8 1260 1269.6 849.9 681.7 1132 848 551.4 549.2 713 771.6 573.4 684 635.3 452.3 854.8 366.9 469.8 930.2 673.2 706.5 709.4 1415.7 2421.6 2223.2 2617.8 2118.9 3797 1953.5 1130.4 2379.4 1285.7 2252.2 2058.5 787.8 2442.2 2758.4 1994.1 701.9 1976.9 2013.5 1472.6 988.8 3424.1 1170 1989.6 1509.4 1140.2
GlycolysisGluconeogenesis 2.7.1.4 262460_s_at AT1G50390 9.7 50.6 135.7 7.1 39.4 20.2 5 10.6 55.1 2.2 28.1 18.5 74.8 40.2 63.2 53.5 8.3 43.7 14.1 55.6 87.5 38.2 25.7 7.3 29.1 5.3 51.1 11.1 61 45.7 109.5 12.6 216.6 193.1 76.8 249.5 174.4 60.9 131.9 161 132.7 104.3 217.5 90.7 196 19.3 126 54.7 109.6 6.6 8.9 416.6 79.6 54.2 141.9 76.1 40.2 13 5 109.6 63.9 81.1 22.2 122.1 111.5 55.9 8.7 43.5 43 99.3 89 39.6 56.5 77.1 99.4 72.5 51.2 109.8 73.4 61.5 11.5 63.2 80.4 38.7 40.3 85.8 159.1 90.9 13.4 169 93.9 23 47.8 89.7 54.5 66.5 98.3 44.9 86.4 44.7 64.7 59.6 114.3 100.8 10.5 67.6 166.7 46.3 93.9 54.4 12.4 72.5 72.4 33 66.3 87.1 55.7 60.2
GlycolysisGluconeogenesis 2.7.1.4 263250_at AT2G31390 3121.8 2346.4 3396.9 1596.5 3530.4 1560.7 1059.6 1300.9 1052.1 4637 1328 952.1 1222.1 1056.5 4032.9 4930.9 4422.2 4291.6 3843 4213.1 3300.6 4047.9 1002.7 1137.1 1670.8 1257 6930 7565.7 3301.5 4120.9 6584.2 5641.1 6192.2 6318.2 5179 6838.9 6980.2 5072.8 6862.3 9496.6 5168.8 6063.1 5455.1 4166.4 2626.7 4499.5 4034.9 5705.8 4284.5 4053.1 3650.2 3702.3 4260.6 4924.8 5919 4442.4 2978.4 2817.2 2951.1 2489 3066.2 2767.6 2070 2314.9 2942.9 3076.6 1894.3 1361.9 1811.4 5426.6 5065.4 4684.4 3760.1 3347.9 3285.9 3226.6 2934 3929.5 3790.7 3085.4 3166.6 4582.5 4627.4 3518.4 5274.6 4651.8 8380 2685.9 4236 2704.1 4897.7 3919.5 1705.7 6026.9 5035.3 2246.5 3173.6 3496.4 1546 3021.8 1603.6 3073.5 5119.9 5810.8 2236 3190.6 2876.2 2548.4 4710.4 2702.3 1218.6 1283.7 4235.8 4808.2 1182.7 2706.4 1941.2 2143.3
GlycolysisGluconeogenesis 2.7.1.90 253858_at AT4G27600 3445.5 3983.2 339.5 4257.5 2976.6 4157.8 7839 5226.6 3326.9 3025.5 3568 4004 1286.5 7004.4 2832.2 2482.1 2670.9 2492.6 2776 2760.7 2750.2 2612.4 4292.8 2661.9 1545.2 2229.6 1832.9 1559.9 1982.5 1849.6 1649.3 4258.1 1551.6 1660.5 4616 1435.1 1619.1 5012.5 1965.7 1192.9 5170 3571.4 1233.4 3568.8 4589.4 2978.9 3552.4 3736.2 3503.4 3353.7 4260.5 1639.3 2677.3 3338.8 1833.2 3580.7 2903.4 3267.4 2665.1 2967.2 2844.3 3204 2764 2451.2 3652.2 2407.9 3219.1 4195.6 3595.9 4823.5 4752.3 4854.4 6345.6 4199.9 4996 4680.6 4450.6 3585.2 4056.8 4364.9 4343.8 5352.3 5669.1 4568 3911.1 4024 3340.1 4588.2 4666.7 4218.3 3572.2 3935.1 4711.3 2971.7 4942.9 3691.2 4270.6 3459.9 4585.2 2795.1 4755.7 4235.3 3570.2 2864.6 2900.2 4782.9 3552.3 3983.6 2001.1 4557.6 5452.3 3115.5 2961.1 3316.1 3219.3 2962.1 3446.8 3272.2
GlycolysisGluconeogenesis 2.7.1.90 255365_at AT4G04040 1723.8 2083.4 1108.7 3128.9 2159.3 3253.4 1897.6 2747.6 2445.5 3725.7 3292 3167 1611.6 2162 1769.8 1778.9 1436.3 1424.8 1753.5 1681.4 2039.6 1917.7 3719.3 2568.6 1691.5 2135.6 2992.5 2313.7 916 1413.2 2010.1 2632.2 2489.6 2291.5 2958.7 2361.2 2173.2 3146.7 1369.3 1722 2995.9 2812.6 2434.2 3334.6 3301 2734.8 2577.2 2143 2522.3 2576.3 2679.8 2297.8 2715.3 2821 1564.4 3161.4 2153.9 1564.3 1852.1 2087.7 1836.4 1212.9 2194.3 2220.9 1495.5 1617.5 1920.2 2011.1 2198 3140.3 3156.1 3329.6 3105.8 3639.2 3403.8 3749.4 3696.4 2458.4 2589.3 2790.5 2767.9 2725.5 2969.9 3400.7 2235.7 2770.5 1769.9 2443.4 2446.8 2680.7 1990.1 2189.7 2854.2 1290.5 1749.5 2464.8 2509.2 2514.8 3894.3 2578.1 3789.1 2186.5 991.7 1224.2 2911.8 2912.3 2061.5 3470.8 2260.1 2547.9 2867 2788.6 2850.3 1938.6 2628.2 3073.9 2337.2 2846.7
GlycolysisGluconeogenesis 2.7.1.90 259969_at AT1G76550 1567.6 1175.9 6734.7 788.8 1551.4 924.9 1254.7 1176.2 839.6 812.9 811.5 1162.1 1272.5 1395.2 1871.9 1765.2 1892.1 1830.5 1853.1 1846.7 1685.4 1471.3 984.1 810 1054.5 1108.1 1460.6 1806.2 2671 2060.2 2514 2213.2 2403.7 2545 1683.5 2483.8 2224.7 1791.2 1673 2824.6 1997.6 2462 1971.7 1503.1 1399.9 1722.3 1160.2 1592.7 1644.7 1676.6 1656.7 1808.3 1734.4 1864.9 2010.6 1370.6 1695.2 1660.8 1631.3 1228.9 1431.8 1446.6 1293.7 1654.6 1766.2 703.6 560.2 502.7 731.8 1414 1388.7 1090.1 1305.3 972.2 964.3 798.2 802.6 706.6 597.5 793.1 907.9 1379.1 1274.5 656.2 780.2 943.4 871.6 711 983.5 807.5 793.7 706.1 857.6 1829.7 2098.9 958.4 1442.6 1574 787.3 708.8 773.9 1088.9 2282.5 2054.2 757.3 1615.6 1426.5 921.2 474.5 1051.1 1162.8 813.7 689.5 1468.7 529.7 937.7 925.6 730.7
GlycolysisGluconeogenesis 2.7.1.90 262806_at AT1G20950 3332.2 2225.2 3238 3555.3 3797.3 1824.2 2950.9 1706.7 1921.6 1629.8 1639.8 1597.2 1486.9 3173.5 3053.8 3537.6 3183.4 2806.8 2945.4 3261.8 2295.6 2645.1 1443 910.4 979.5 907.3 2875.5 3080.7 3899.4 4084.6 3366.6 4532.6 3186 3099.1 3673.7 3930.9 3098.3 3433.8 3314.1 4528.5 4629.6 3910.2 3230.6 2674.5 2978.6 2886.4 2523 3463.5 3864.8 3813 3692.4 2419.8 3948.8 3802.4 2759.3 2660.1 1907.7 1588.1 2285.6 1220.2 1646.4 1660.1 1361.6 1899.5 2113.4 968.1 764.6 633.6 753.9 3032.4 3123.9 2254.1 2072.1 1892 1453.4 1687.1 1374.3 791.9 875.3 1144.9 1217.1 1939.5 2008.8 1064.5 798.6 3342.5 1198.8 810.2 1856.8 768.3 820.5 835.8 1713.4 4806.8 3899.6 3749 2988.4 3644.1 1989.7 828.9 1914.2 3122 4326.3 4619.7 2015.7 2869.2 2791.5 2085.4 1223.5 2789.7 3794.7 1533 1290 4064.4 1213 1284.8 2876.2 1600.5
GlycolysisGluconeogenesis 2.7.2.3 246393_at AT1G58150 330.1 224.5 149.5 236.8 167.6 227.1 381.9 274.4 225.7 111.2 271.8 212.2 163.3 225.6 208.6 200.7 244.7 218.6 341.3 242.4 211.2 163.3 287.7 292.5 172.2 177.5 113.1 217.7 155.1 111.2 313.2 333.4 375.3 475.8 411 509.9 428.5 529.6 421.5 275.6 532.5 486.6 396.5 349.9 480.4 71.9 76.5 59.7 314.3 583.2 419.1 1026.8 350.4 450.3 332.2 303.6 312.7 54 380.6 389.7 101.1 100.5 254.7 62.9 69.1 316.1 303.1 286.2 293.5 617.4 712.8 780.1 765.9 702.7 713.9 528.9 733.3 478 561.6 540 642.5 517.1 637.4 1123.6 656.3 663.9 522.7 541.8 654.9 553.1 399 359.7 229.6 160.4 266.3 231.2 831.9 354.4 231.1 128.2 190 330.7 179.4 218 184.1 616.1 279.1 262.2 119.1 378.3 297 199.6 126.8 105.3 215.8 173.6 172.1 196.1
GlycolysisGluconeogenesis 2.7.2.3 256228_at AT1G56190 7157.2 6357.1 3841.9 7462.5 5229.5 9514.7 6233.7 12256.1 7152.3 7837.5 5880.1 10113.8 2386 6292.4 5295.7 4986.1 5234.6 4945.6 5050.1 4769.6 3827.1 3403.7 5932.7 2688 2219.6 2643.8 7339.3 4659.1 4830.4 4641 2630.5 9866.7 2970.6 3074.7 8381.3 3672.5 3190.2 8867 3359.5 3195.4 12440 4551.9 1907.7 6551 6658.6 2603.9 2601.9 2573.3 4594.7 4070.5 4264.1 2407.7 2161.9 2561.9 3009 7049.9 4142.8 4290.5 5099.1 4298.8 5503.8 4362.6 3792.8 4320.1 5012 4495.8 7187.3 6949.5 7460.6 5053.2 5178.9 4473.6 4700.3 2992 2564.1 2896.1 2494.7 1720 1310.6 1862.6 2031.3 2777.9 3491.3 2500.7 1918.1 2946.4 1469.8 2757 3971.4 2556 1735.3 2618.1 6913.1 7470 9677.3 9785.2 9212.5 7402.3 12169.5 5929.2 10700.9 8814.2 8178.3 6743.2 9612.3 11026.1 7240.5 7948.2 5254.5 9176.8 18745.5 9716.5 6031.9 12975.7 10476.8 8094.1 16613.7 8982.4
GlycolysisGluconeogenesis 2.7.2.3 257699_at AT3G12780 27884.7 23232.4 7725.8 26777.1 20678.6 29346.7 21121 36502 27735.3 19719.5 26739.4 37291.9 13979.4 24489.3 20969.6 22215.9 21228 20155.8 19274.7 19845.4 16979.3 17657.2 21167.7 15247.4 14933.9 18023.2 12695.4 12424.8 12876.7 12357.2 3834.1 20728.9 4281.5 5057.7 21909.8 4579.5 5082.7 22121.3 4991.2 2688.3 22896.7 9069.7 1781.6 20719.8 20705.4 10490.4 11424.6 10495.7 14622.4 14588.2 16688 7868.3 9068.3 10597 4900.8 18194.2 19579.4 29819.2 23285.6 22687.1 21704 31415.3 24684.1 21403.4 28077.9 17651.7 22012.6 28731.7 32045.5 20282.1 20854.6 20358.4 19091.8 19337.2 18018.1 17352 17488 10852.3 10230.7 14244.9 14288.7 21766.5 19713.9 11000.7 9461.1 13397.5 6529.3 13959.7 21184.8 13555.3 9594 14332.5 23880.8 20426.1 24536 24426.8 24843.4 22357.1 33229.4 28787.2 34577.1 25022.1 24071.2 20734.2 21285.5 25239.4 24052 25088.9 25738.3 24656.4 37173.9 38663.8 17787.1 21973 42924.3 30100.3 40795.2 36445.9
GlycolysisGluconeogenesis 2.7.2.3 262944_at AT1G79550 15166.9 7697.8 25129.1 10299.3 19095.8 9019.2 13721 9042.2 11824.8 10337.8 6583.2 6144.2 5532.5 8403 10377 10813.4 11624.2 9605.8 9372.5 9587 8523.1 9821.1 5320.1 4282.6 7297.1 3870.2 13112.8 14864.7 8244.3 14796.9 12751.7 18302.3 11948.7 12209.9 16721.8 14694.9 11461.2 15015.8 23166 14274.7 16048 16205.5 10699.4 12020.9 10180.7 12775.7 15100.1 24071.4 14339.5 13262.6 16315.1 10236.5 15365.5 17284.9 20246.3 11793.6 8225.5 7879.1 6567.9 7448.4 7618.4 8572.7 6859.7 8135.2 7883.6 5265.4 3090.2 4479.3 4733.8 9257.1 8965.2 8875.5 8347.7 7017.5 6492.4 6444.9 5947.1 7075.8 8320.6 6751.7 6185.7 10921.9 12296.5 7519.2 9259 14194.9 13266.2 5805.5 7790.3 5967 9097.1 8094.7 6335.1 13316.8 12103.5 10052.8 9099.2 12890.5 8218.8 7248.4 8854.5 11239.8 11098.6 15932.5 8473.6 8710.6 11846 8647.6 9498.4 9772.9 11927.6 7195.8 7507.6 12238.2 6694.7 7519 10937.5 7636
GlycolysisGluconeogenesis 3.1.3.11 247278_at AT5G64380 687.8 619.1 360.7 944.1 519.3 2563 2301.6 2767.7 1665 921.8 2305.1 2838.5 695 2214.2 1209.2 1077.2 1246.9 1112.7 1363.8 1268.8 1146.5 1031.4 2965.6 1576.5 416.5 1023.5 261.2 319.8 389.4 539 448.4 1016.8 441.2 440.5 1170.9 540.4 553.3 1138.8 538 320 1013.5 849.9 407.2 1550.6 1388.7 1587.9 1584.9 1793.8 929.9 932.3 1143.1 950.1 1012.1 1053.4 328.7 1489.4 1315 2066.2 1189 1245.6 1124.2 1900.6 1730.1 1762.4 1595.9 638.7 571.2 835.5 1497.4 1277.3 1172.6 1212 1266.4 1009.3 1100.2 1214.8 1243.4 605.8 810.7 983 826.5 1050.3 1128.4 1048.3 829.5 699.1 362.7 1229.9 1167 1179.5 722.1 726.5 2075.2 538.5 863.4 873.9 863.3 969.4 1930.4 1368.9 2046.9 489.8 646.6 471.1 803.7 875.8 761.2 1312.5 939.6 674.1 1010.5 1646.2 854.4 723.8 2240.7 1422.9 906.6 1276.4
GlycolysisGluconeogenesis 3.1.3.11 251885_at AT3G54050 16073 13684.9 641.8 22300.9 14704.9 22942.5 14494.4 29275.1 22194.6 12148.3 21767.3 29466.9 10626.4 17339.7 11622.6 11503.9 11954.1 11738.7 9389.6 10485.6 8445.5 6902.1 20964.2 8371.3 6981.8 9203 3865.6 3270 5771 5141.5 1834.1 12905.6 2221.4 2677 12369.8 2241.8 2368.5 13368.3 2843.1 1026.7 13079.4 4982.7 596.3 12161.4 13739.3 2491.4 3338.9 2021.4 6146.3 6320 7390.5 2074 2184.2 3267.4 2678 11820.2 8910.2 9559.7 9944.3 8838.9 10162.6 11697.9 10291.4 8995.5 13105.7 5224.6 5524.5 8275.9 13662.1 12382.7 11715.7 10915.6 11630.2 9198.7 9695.4 8877.9 8956.6 5806.7 5863.6 7214.3 7561.6 10592.6 12800.3 7962.4 3906.7 8562.8 3311.9 7795.5 15492.7 7697 5440.3 8776.4 19794.6 14243.5 17751 17800.2 15202.5 11515.7 22627.5 14717.9 23089.1 17021.9 16500.5 11723.8 18723.4 16294.6 11824.6 17610.1 12353.3 14612.2 29403.5 22643.7 12699.4 14882.5 27756.7 17598.2 28127 19293.3
GlycolysisGluconeogenesis 3.1.3.11 260837_at AT1G43670 4431 4714 1157.8 8717.5 4652.8 11838.4 5854.9 12757.8 10212 10795.3 12206.1 14603.5 6322.5 8256.6 5884.7 5588.6 5666.4 5422.5 6311.3 6508.8 4564 3951.4 9162.9 5263.4 2602.8 5396.5 2986 2124.4 4221 3205.1 1796.6 5625.5 1991.9 2310.4 5505 2662.2 2501.8 6443.1 1870.2 1709.4 7484.1 3240.6 2882.3 7229.9 8370.3 2887.3 3272.9 2103.4 3970.1 3492.7 4225.5 1621.2 1975.2 2281.3 1963.3 6911.3 6412.9 7051.1 5771 6944.9 5797.9 7423.5 6845.8 5316 10937.7 3618.2 9641.4 10883.9 10351.7 12700.3 13197.9 13653.2 14686.4 19954 20264.6 16764.8 19073.6 17694.6 17729.8 18668.5 18864.4 19258.5 16192.7 13573.4 17176.7 15425.7 19996.6 12597 17996.4 12194.5 13827.4 17181.3 9532.5 6346.3 10554.9 3967.2 4496.2 2144.2 12175.3 6776 9370 6126.6 9713.3 6156.6 5396.5 3629.1 2538.4 6842.7 7281.2 7528.4 5369.5 11996.6 4571.4 4064 14917.8 7137.9 9200.6 11056
GlycolysisGluconeogenesis 4.1.1.49 253041_at AT4G37870 2126.5 3998.6 9229.8 1778.4 2421.2 2367.3 3519 1246.9 1598.8 2163.7 3628.2 1805.4 1817 4636.8 3469.7 3818.6 3288.2 3818.1 3997.4 4080.9 3909.2 4993.9 3770.6 7172.9 5663.5 5117.5 5620.5 4808.1 3481.2 1993 18136.1 6097.4 20007.5 19387.9 7090.6 21181.3 20944.6 5833.8 13353.1 20872.1 6729.4 7336.8 19277.5 7862.1 5667.4 19640.3 17099.2 24350 14835.2 12525.8 11342.1 8732.3 13159.1 15872.7 10725.1 7378.9 5942.6 4965.9 4313.1 5499.9 11530 5207 6235.1 8275.3 4201.5 1443.4 1075.7 1003 1536.5 7501.9 8345 7337.4 5898.7 7936.9 7200.4 7878.2 8016.9 7881.3 7334.8 6938.5 7378.7 6870.9 6180 8792.3 9673.5 5265.5 9570 6993.9 6547.3 7335.7 8168.8 7621.7 3748.3 1461.7 4740.4 3813.7 5423.5 3316.6 3523.2 3172.2 3332.2 2845.2 2382.3 1905.6 3025.3 4390.1 3245.7 4385.1 2589 5271.7 2428.7 2789.2 3534.7 7995.9 2626.5 4132.7 2151.8 2071.9
GlycolysisGluconeogenesis 4.1.2.13 250917_at AT5G03690 972.8 738.7 552.8 775.2 688.1 1005 907.3 635.3 846.8 839.8 1004.4 498.2 867 688.6 705.8 692.3 796.6 747.6 688.3 703.1 582.3 468 586 618.5 528.2 572.7 707.4 835.5 664.7 803.4 653.4 822.5 552.7 546.5 1012.2 634.9 672.3 818.5 531.9 641.8 855.7 757.2 540.7 590.6 625.4 877 781.7 791.5 787 842.6 865.9 1700.6 747.6 999.7 793.8 746.6 536.1 703.5 563.8 989.4 701 961.1 616.8 894.1 700 1043.4 759.2 721.8 578.2 596.1 556.5 669.2 510.2 583.7 618.7 623 577.4 537 420.8 528.7 445.8 625 757.5 643.8 812.3 858.9 538.1 507.6 499.4 698.1 1190.9 863.4 756.2 849.3 620 673.1 812.5 654.3 792.8 1019.7 717.5 656.1 745.2 679.8 430.7 776 688.7 658.1 708.5 668.5 711.7 930.2 755.4 522 686.9 694.6 491 1129.9
GlycolysisGluconeogenesis 4.1.2.13 252022_at AT3G52930 18672.7 14891.5 19601.2 8643.8 19119.2 9909.3 17504.1 11420 10807.1 10453.9 7070.8 7332.6 12867 14715.4 18490.2 18286.3 20350.1 20043.4 17628.3 19828.1 15415.1 16348 7704 8354.1 10559.7 7523.4 21832.3 28862.3 22993 25528.3 22417.8 23607.6 21772.8 22475.8 22326.1 22111.9 21069.1 19553.4 23198.1 25715.2 25025.8 19027.3 17436.8 16283.9 15095.7 16180.9 14878.5 20755.7 14499.9 14805.9 17104.5 12335.3 17907.6 18104 20193.7 15765 13612 7303.7 15380.7 13700.8 12278.9 8712.3 12242.1 16025.4 9402.4 3853.8 1483.3 2945.7 3863.5 17341.1 17471.2 15472.5 14502.3 14164.2 12407.3 12633.2 11507.6 11620.8 10412.6 11652.1 11484.3 20322.1 17091.7 13331.1 12224.3 18532 17511.6 11759.8 12285.4 9981.6 10832.5 8665.1 8144.8 24781.4 20238.1 15633.3 18652.8 19707 8904 8931.2 9553.5 14181.6 21686.3 22352.5 8318.8 18418 15935.8 10749 10299.9 14874.3 15927.2 8032.3 7929.3 18695.1 7736.9 9443.5 15554 7737.7
GlycolysisGluconeogenesis 4.1.2.13 252929_at AT4G38970 42317.6 38067.7 418.7 49149.9 48362.4 40197.4 31772.7 58864 50003.1 30693.1 39537.7 50564.9 40976.9 33802.8 36355 32676.6 38549.1 46469.6 34424.1 34809.8 26213.8 23910.7 38745.3 16919.9 17896.6 22208 13255.7 13215.2 19926.1 15641.6 7242.1 37259.9 9081.6 8571.9 38608.5 9728.1 7398.9 34233.1 15390.8 3789.2 38016.5 24609.2 1900.3 31022 40873.3 20679.6 22149.8 19134.4 20956.8 24076 27083.5 7767.1 11391.5 17925.4 13381.5 31461 22709.4 27749.7 25513.2 24202 29579.6 36467.3 21786.1 29575.9 32011.9 18542.2 37764.4 44032.6 43239.2 41377.4 36215.1 33103.9 33550 39790.4 39826.1 32224.1 36217 28415.7 33312.5 35038.2 33218.3 66121 50671.2 41853.9 29450.4 39937.6 23003.5 42382.3 46863.8 42281.2 30171.5 34005.3 35463.9 39709.6 42234.9 37152.2 41313.8 31056.9 43198.3 41780.3 40587 39195.3 36897.6 37228.2 46443.2 43243.9 32397.9 36331.4 35118.7 42231.4 55999.8 47791.8 29320.1 40210.5 61229.1 33735.9 53791 49603
GlycolysisGluconeogenesis 4.1.2.13 253971_at AT4G26530 1397.9 1932.8 4.3 10683.8 1581.7 18265.8 4074.9 16307 18871.5 5505.3 34696.5 25198.9 7812.1 8119.3 4566.7 5558.8 5178.8 3652.7 3158.3 3092.5 1863.1 724.3 19063.7 12136.6 4852.8 7494.2 436.2 13.7 1043.2 1265.5 19.7 2508.5 5.4 7.2 2037.4 10.4 7.5 6098.8 6.4 7.6 4192.9 739.3 8.3 11901.1 13983.9 17.9 18.7 9.6 601.3 710.7 911.2 179.9 150.8 58.9 13.5 10455.2 10512.7 10923.2 5918.8 9560.8 6652.9 8890.1 10846.8 6983.2 9562.4 1015.1 2650.1 12732.2 14276 29162.3 27459.3 23457.7 20458.3 24359.9 25181.9 16887 22221.2 5878 6687 8589.1 7661.8 13189.5 14980.8 1876.9 938.5 802.4 233.3 3061.8 21648.1 2212.5 1739.1 3218.8 22141.4 6596 11232.1 1919.5 931.7 632.8 11373.3 6278.5 9932.5 1690.8 6190.1 4631.8 1198.1 974.6 1236.4 7651.5 5891 1524.5 2751.2 9354.6 4849.8 672.8 8558.4 9869.9 2373.3 9036.8
GlycolysisGluconeogenesis 4.1.2.13 263761_at AT2G21330 39443.1 32238.7 4470.2 47610.8 34344.8 29430.2 21534.2 41728.4 46602.6 19240.1 31195 35544.6 38912.1 20794.9 29747.5 23290.6 31717.5 24175.8 23529.9 20083.7 18516.6 11914.5 39681.8 11527.8 11041.8 14106.1 5147.4 5000.2 10964.1 7814.2 1644.8 23846.4 2302.4 3493.8 22424.2 2765.4 2819.2 20881.3 7957.5 1044.3 21229.7 11817.1 412.5 25930.8 28369.2 14049.8 14619.9 10032.9 15062.6 15416.7 17441 3529 5575.7 8036.8 8040.4 23491.1 12637.3 16985 11645.8 13436.6 11093.6 22781.6 13992 10945.9 16494.6 5340.7 20843.1 22846.9 31099.3 25910.8 24865.1 25145 23167.1 26296.5 26271.6 21479.6 24780.8 16900.7 18913.9 23074.5 22741.8 47884.9 41073.3 25508.4 18716.2 35298.7 17975.1 26655.1 34759 28464.6 20786.1 26725.2 28706 22511.2 23221.4 33003.9 31570.9 25373.5 33777.3 28218.3 36044.1 36272.8 28131.6 20701.1 33909.9 27869.1 22034.2 26213.3 23465 34538.6 45967.3 43956.4 17662.5 29153.5 53154 25261.3 46899.9 39266.6
GlycolysisGluconeogenesis 4.1.2.13 263921_at AT2G36460 5703.9 4456.5 13709.1 4383.4 8224.3 6582 6523.9 4338 5846.5 9485.1 5366.7 3339.3 4213 3638.1 2632.2 3073.1 3138.5 3235.2 3350.2 2989 3442.8 2981.5 3640 5236.4 5168.1 3920.6 8567.5 8534.9 7930.4 9317.1 7383.9 8044.9 7322.4 7874.5 6863 9020.7 7394.7 6622.7 12973.1 7543.1 6957.8 9745.8 7337.1 6890.6 5175.1 8403.5 12493.1 18177.2 7916.2 6822.2 8130.7 6049.2 7992.1 8889.9 12320 7174 3543.7 3010.4 3360.9 3412.4 2041.8 3262.7 3928.1 4587.9 3810.2 8078.2 4456.1 3606 3113.1 5456.3 5444.4 4552.1 4189.3 4869.1 4668 3984.9 4475.2 6236 6488.5 5538.4 5611.3 9433.9 11277.2 8705.4 11678.9 10200.3 12162.1 6112.3 4649.9 6248.5 9006.9 8566.5 4729.2 3973.9 4795.3 3002.7 3814.5 3578.8 4162.6 6627.6 3729.2 4473.5 2662 5170.1 5838.8 3973.6 3325.6 4787.8 5984.4 5682.6 2869.4 3619.5 6514 3834.7 3419.7 5825.9 3340.4 4330
GlycolysisGluconeogenesis 4.1.2.13 265735_at AT2G01140 4923.9 5323.9 12085.8 2736.1 5803.9 2182.5 3437.1 2673.5 2914.9 4428.3 2233.6 2120.9 2660.5 2954 4343.5 4847.5 4524.3 4211.6 4543.5 4383.5 4586.3 4415.1 2568 3587.5 4144.6 3340.1 8611.3 11532.2 7744.7 6875.7 6426.1 8490.1 7439.4 7086 8321.1 8510.5 8160.4 5709 5697.9 8831.5 7346.4 6217.9 7000.4 5981 5825.8 9890.5 7935.1 9901.6 10284 8896.2 6640.5 6402.6 10690.1 9660.9 8233.6 5813.3 3816 2779.9 3775 2969.7 4149.5 2750.5 2562.7 3596.8 3284.1 2587.2 1969.6 2093.1 1712.3 4789.5 5347.8 5352.9 4703.3 5946.3 4721.4 5331.5 4864.1 4266.3 4174.5 4802.1 4109.4 3325.9 3470.9 4059.9 2947.9 3707.1 2473.6 3706.9 3214.2 3578.4 3089 2804.6 2541.3 5264.6 5100.5 3409.5 5716.3 5301.6 2246.6 2605.8 1944.8 4358.7 5001.3 5949.9 3659.6 6367.8 3937.4 3063.2 3254.4 5404.2 4372.8 2205.1 3406 6165.4 1301.9 2679 3089.1 2094.7
GlycolysisGluconeogenesis 4.2.1.11 260392_at AT1G74030 1130.4 798.2 7046 149.4 1183.9 390.3 1503 685.3 454.9 221 395 467.1 274 1352.8 1904.4 1754.8 1715.7 1939.1 2015.4 1480.2 1418.1 932.3 316 305.3 363.3 407.6 963.3 2689.7 1230.6 1140.9 1903.4 2206.1 1714.1 2060.5 2093.7 2121.9 1892.8 1945.9 1627.4 3166.9 1846.3 1960.5 1564.6 1316.7 1098.5 1689.9 1424.7 2378.2 1755.1 1815.4 1911.6 1553.7 2199.1 2015 1620.9 1324.6 1361.1 1090.5 1280.3 1188 1666.5 1305.3 975.6 1261.5 1374.6 342.6 207.9 216.5 295.6 1240.1 1427.2 1198.4 1210.1 808.2 686.4 824.4 656.5 433.2 346.9 569.5 299.9 897.6 934.7 305.4 326.2 519.8 499.9 544.9 908.6 345.7 398.1 320.9 270.2 2110.2 1464 737.9 1491.4 2319.1 531.8 163.8 334.4 1211.9 2066.1 1545.3 218.1 1677.6 1381.3 421.7 153.5 1145.9 530 271.4 218.5 1176.5 275 411.5 328.5 362.3
GlycolysisGluconeogenesis 4.2.1.11 263924_at AT2G36530 20205.6 14023 17765.8 7509.6 21269.7 6752.9 13941.9 8844.4 14745.7 13933.3 3203.6 4640 17033 11252.7 12953.3 13238.8 13630.9 13151.4 13288.9 13524 13842.4 14407 4251.8 7289.7 11259.4 6973.2 24130.1 26430.8 22900.1 23553.3 14379.1 20772.8 14500.7 15260.1 20644.7 16017 15463.8 17049.5 15959.7 18121.3 18985.2 17109.4 13184.5 11479.7 12669.8 19718.8 17773.6 23368.9 19787.3 19903.4 20194 13746.5 20850.3 21969.9 13678.1 11962 11345.3 10868.6 8947 9068.1 10780.6 10401.5 8030.2 9611.7 11297.8 3862.5 2100.3 2508.2 2792 13209.7 14376 12810.3 11430.9 11609.7 9268.6 10910.8 9869.7 9530.4 10069.5 9402.7 9247.1 13438 13009.6 12483.1 11494.2 19517.6 12075.4 10433.4 8742.2 9772.9 8797.9 5820.3 8544.8 22107.8 17666.1 13076.1 18151.3 19348.6 6849.4 8394.6 8228.8 14044.6 18261.2 20314 9889.4 18994.1 15760.8 10351.2 10663.1 17370.3 20873.9 5850.5 10799.1 16249 6081.4 10117.9 13674.6 7477.5
GlycolysisGluconeogenesis 4.2.1.11 266266_at AT2G29560 1048.9 1440.7 2388.9 1279.8 1616.6 1539.7 2097.7 1519.5 1572.5 1353.9 1714 1520.9 1308.7 2274.4 1943.8 1844.2 1846.2 1838 1638.2 1678.2 2176.1 1979.4 1331.1 1420.2 1811.5 1467.8 1854.2 2272.8 2389.3 1842.3 1961.4 2047.7 2216 2225.1 1999.1 2525.2 2093.4 2027.7 2068.3 2433.5 2152.4 2102.7 1980.4 2013.9 1864.2 2309.5 2100.8 2675.4 2080.8 2272.4 2004.2 1680.2 2125.5 2281.7 2049.2 1965.2 1605.2 2094.4 2045.2 1566.7 1583.9 1725.9 1703.3 2424.2 2296 1167.1 1064.2 1182.3 1365.1 1078.9 1177.8 1104.1 1067.5 770.5 702 777.4 632.3 577.9 531.1 581.2 766 1033.7 961.2 694.9 836.6 660 655.5 952.2 880.6 898.2 1055.7 711.3 1132.9 1944.3 1521.1 1360.5 1480.9 1598.1 1142.8 906.1 1225.9 1426.7 2005.4 1855.9 1194.6 1916.8 1314.2 1365 1086.1 1063.8 1282.4 1192.1 1386.1 1824.1 1401.4 1110.8 1149.1 1149.2
GlycolysisGluconeogenesis 5.3.1.1 251801_at AT3G55440 18489.6 15467.2 19953.5 17005.1 20112.2 22684.7 20389.5 25844.3 24644.6 22268.9 21073.7 22709.4 24294 19704.1 20433.5 19892.5 20550.6 20140.2 22565.1 22201.2 18476.1 18747.1 15484.6 15309.4 19492.2 19410.3 19233.2 30114.4 23907 25882.3 18174.3 26251.5 17885.7 17021.2 27229 22363.4 16387.6 24715.6 17382.7 18449.3 26288.1 17983.2 12639.2 22112 21909.4 23388.8 22376.5 28693.9 22774.1 23435.7 24000 15910.3 24102.3 24674.6 16699.6 21465 19312.7 21306.2 20314.8 18632.6 20409.9 19696.4 18143.3 17722.7 20440.2 25746.1 24824.1 22062.1 22979.4 20348.9 19709.9 20338.8 16164 16709.4 16231.9 14903.1 14276.4 11689.1 12726.9 12256.4 12185.7 15647.4 14521.7 14838.9 11094.7 17728.8 9174.8 11131.6 12969.9 9807.5 9018.7 8959 14347.9 21731.6 20347.5 18027.4 19330.7 25089 20544.5 16778 19849.3 16127.2 20048.3 20138.6 15541.4 19369.1 25480.1 16808.3 15110 19099.1 20249.5 17701.8 14499.8 18804.5 20786 18754.1 19819.1 18805.3
GlycolysisGluconeogenesis 5.3.1.5 247924_at AT5G57655 2413.3 4612.5 337.7 1208.6 3844.1 1087 1218.6 1163.1 1067.7 2467.8 2714.2 1552.2 558.2 1241.2 1402.2 1480.7 1044.6 1255.3 2589.3 3239.8 3367.5 3092.9 2058.6 9099.4 8152.5 11495.6 1011.3 1420.7 222.5 631.9 9679.2 883.7 10861.4 9721.5 1367.4 8497.4 9511 1561.5 6463.5 9007.8 1089.5 3064.3 12640.2 4576.1 2780.3 4944.8 4292.7 3261.6 4465.9 4305.4 3249.3 3451.9 5866.4 3999.7 5423.3 4605.6 4121 3418.5 2539.8 3927.7 2429.8 2362.5 3551.4 2252.8 2802.4 5410.7 3944.3 1948.5 3365.2 4317.2 4873.4 3516.7 4885.7 8678.8 8908.7 7905.6 9120 12492.4 11057.9 10991.9 12242.1 16232.7 7699.4 15810.3 15714.6 10911.7 19682.2 11969.2 8376.5 10354.9 11092.6 9038.8 1335.8 522.5 1366.7 678.5 1906.2 1044.6 1107.3 4020.8 957.9 2006.9 788.9 628.2 427.7 2100.8 1648 1663.2 2219.5 2715.1 404 1569 2072.2 700.9 1302.9 2362.7 574.5 2804.9
GlycolysisGluconeogenesis 5.3.1.8 255881_at AT1G67070 641.9 2363.2 248.7 878.9 927.8 425.7 355.2 691 834.5 362.3 656.5 754.3 808.9 572.7 789.6 631.7 540.8 721 621.2 582.7 565.4 534.8 668.9 549.3 578.9 645.1 784.4 753.1 549.6 630.8 652.7 560.4 793.5 823.2 535.8 690.8 925.1 583.6 1401.4 718.8 541.3 1214.2 857.3 672.4 961.4 772.6 977.9 943 610.1 661.3 858.8 1233.1 473.4 686.4 1204.3 741 487.7 617.4 550.7 504.2 395.5 787.2 732.4 718.6 767.6 318.6 386.2 472.6 621.9 1657.9 1672.7 2112.9 2239.5 3253.8 3448.6 2859.7 3067.8 4016.6 4188.4 4018.2 3716.8 3449.3 3065.6 8088.4 9450.9 5500.9 8983.5 4020 2813.8 4501.3 6649.1 7196.7 515.6 717.4 684.5 525.5 955.2 477.7 449.1 370.7 570.5 2237.5 420.7 770.1 857.4 822.9 861.9 324.1 560.7 2614.8 776.3 636.9 369.5 501.6 654.3 528.5 772.1 512.5
GlycolysisGluconeogenesis 5.3.1.8 258483_at AT3G02570 2249.1 1191.8 830.8 3108.9 2049.8 4581.6 3679.2 3654.5 995.9 2918.3 2576.3 2940.4 485.1 3530.3 1808.5 2001.8 2281.7 2178 1689.4 1630.9 1374.8 1705.9 1743.7 2942.1 9876.4 5197.8 1687.8 1500.8 6771.1 4296.4 995.6 1808 1147.7 899.3 1714.9 1194.4 922.5 1626.7 810.1 1149.3 1792 914.4 620.3 1127.2 747.5 866.1 638.2 835.5 1061.5 1017 954.3 1457.5 828.4 1096.1 835 1246 2103.5 1609.8 2692.8 2029.3 1801.9 1499.1 2125.5 1915.5 1914.8 3333.4 2329.2 2276.3 3259.6 1559.2 1567.6 1470.8 1400.7 694.5 578.9 756.5 685.1 830 837.1 688.3 676.3 839.3 803.8 437 699.3 728.3 760.8 972.5 1378 962.5 882.6 828.2 3068.9 2741.5 3432.9 3379.3 1514 1734.9 3486.8 1097.1 3015.2 1636.1 3084.5 3144.1 3468.9 1314.2 1386.1 2744.5 1476 1300.6 3439.4 2530.1 1418.2 4326.3 2387 1905.5 3708.1 2269.6
GlycolysisGluconeogenesis 5.3.1.9 249163_at AT5G42740 2304 2254.8 6065.3 1959.8 1895.8 1961.2 2860.5 2644.2 3022.3 1519.6 1436.3 2142.7 1961.2 2539.1 2783.9 2373.3 2579.8 2209.8 2264.3 2492 2345.3 2485.9 2217 1459.4 1687.9 1651.2 2889.4 4330 2618.5 2337.3 1898.5 2746.6 1917.4 2011.8 2882.7 1898.4 1860 2848.3 2447.4 2091.6 2841.2 1959.2 1399.7 2139.4 1816.3 2874.2 2877.2 4098.2 2747.1 2484.6 2613.1 1904.6 2772.2 2817.2 2493.2 2275.4 1791.5 1441.7 1677.1 1658.3 2192.8 1954.8 1637.4 1877.5 2246.6 1398.6 793.3 924.4 1260.7 1755.6 1534.7 1595.2 1730.4 1392.5 1427.3 1589 1314.7 1612.7 1374.5 1246.4 1329.9 1118.7 1126.3 743 958.8 1266 1206.2 1039.6 1424 1112 1464.6 1442.6 1611.9 2353.7 2899.4 2275.3 2171.3 2819.6 1586.4 1682.3 1936.6 2760.2 2919.7 2681.3 1683.5 1978.1 2396.9 1514.7 1721.1 2083.9 3090.6 1469.5 1450.7 2128.9 1868.3 1673 2848.6 1733.5
GlycolysisGluconeogenesis 5.3.1.9 254141_at AT4G24620 3109.7 3013.2 3111.6 3128.1 4034.6 5015.2 4879.8 6252.4 5438.8 3378.9 4781.8 5793.2 2713.4 4213.7 3895.8 4032.6 3383.5 3416.3 3738.3 3717.6 3853.5 3370.6 4058 2907.3 2371.7 3140.4 3336.1 4656 5258.4 4529.8 3611.7 5369.5 3731 4123.3 5058.1 3944 4250.5 5004.9 3217.5 4855.2 5364.8 4194.9 4118.5 3871.5 3908.8 5089.9 4371.6 5418.4 4529.3 3861.7 4223.9 3211.3 3728.3 4285.9 3499.2 3697.3 2756.2 3135.9 2942.9 2923.7 3539.2 3867.1 3392.3 2998.6 3334.9 1242.4 1200.9 1644.3 2660.3 3778.1 3406.9 3115.8 3180 3494 3357 3189.6 3374.9 2711.8 2130.9 2902.3 2692.5 3152 3234.3 2050 1486.9 2248.5 1530.8 2195 3074.7 1572.4 1981.5 2130.7 3478.7 5517.6 5287.4 3705.2 2796 3875.2 3725.6 1912.8 3518.4 3589.9 6973.1 5026.8 3563.4 3577.2 3471.9 2503.3 1928.6 3238.9 5651.4 2799.2 2049.8 3813.1 2591.9 2579.6 4204.7 2352.2
GlycolysisGluconeogenesis 5.4.2.1 245689_at AT5G04120 697.9 165.9 11.3 97.1 89.4 10.6 7.3 32.5 96.9 21.1 73.2 114.6 89.7 12.2 1014.6 751.3 1027.8 623 456.1 392.4 177.1 149.5 59.9 60.9 26.7 17.5 33.7 236.6 6.6 8.4 1032.6 147.9 493 497 37.2 149.2 65.5 16.8 908.9 1071.8 47 8.9 7.2 10.2 10.7 13.8 12.1 43.6 16.6 90.2 32.3 377.1 8.1 71.6 620.8 14.4 49.2 9.2 7.9 101.6 45 133.8 158.3 24.2 18.3 111.2 24.4 17.2 66.3 244.4 272 179.5 21.1 9.2 100.6 49.4 18.8 44 89.1 21.7 31.7 127.9 112.1 37.4 24.5 82.6 34.8 66.3 125.6 63.5 9.9 129.9 12.9 87.2 151 93.5 152.2 127.4 75.3 14.2 101.3 62.3 178.4 22.9 111.3 180.3 110.9 9.7 11.1 25.9 41.2 29.9 131.9 18.1 33.3 40.3 31.8 65.5
GlycolysisGluconeogenesis 5.4.2.1 258679_at AT3G08590 5259 3297.1 13837.4 3393.7 6910.9 3839.8 4102.2 4053.6 7271.5 5347.7 3027.6 3042.6 9490.9 3041.6 3776.7 3861.6 3621.5 3564.3 3437.8 3936.9 2675.5 2676.9 3087.2 1950 2545.5 1905.6 10037.5 9978.2 9135 12119.1 4286.9 7704.7 4846.6 4260.4 7879.5 4693.7 3729 6517.1 7003.9 4109.4 6854.1 8080.2 3430.5 4585.7 4590.1 7575.1 7907.4 14236.8 6094.7 6348.4 7802.6 5267.7 6608.7 7997.6 7799 4937.9 2765.4 2519.5 2551 2272.2 3253.7 2925.1 1979.6 2607 3189.8 1407.8 633.4 850.6 1191 5704.4 5261.7 4529.5 4615.9 2538.5 2216 2428.1 2169.8 2571.7 2896 2127.1 2583.5 8854.7 6652.8 4028.4 4850.1 7693.3 6907.6 2295.4 3145.9 2193.4 4547.2 3980.2 3508 8021.3 5949.2 4549.2 4823.4 8835.4 4300.3 3683.2 4188.6 4454.3 5544.3 8910.6 6319.9 3695.2 8203.5 3713.4 5046 5389.2 6357.3 3101.7 5130 4976 2488 4549.4 4953.2 3336.5
GlycolysisGluconeogenesis 5.4.2.1 262180_at AT1G78050 428 280.4 2242.2 225.2 458.3 46.5 125.1 50.6 36.6 33.9 25.6 37.8 32.2 243.9 380.2 273.4 284.3 286.1 163.1 307.4 348.3 324.5 120.3 14.9 220.6 316.3 33.3 82.4 25.2 246.5 249.6 717.3 305.1 376.5 385.6 543.2 404.1 364.5 431.3 570.8 573.8 429.9 126.5 402.2 411.1 883 642.3 578.1 814.5 841 837.9 268.4 559.8 636.9 493.6 197.9 112.3 173.2 244 188.6 64.6 199.2 112.3 64.1 261.6 34.2 128.3 24.3 114.1 339.7 279.7 320.6 279.9 229.7 130.1 189 162.6 211.7 162.1 122.2 193.6 177.4 266.5 70.9 163.1 163.9 331.5 141.4 233.9 122.8 74 41.7 108.9 503.8 390.4 277.9 233.1 608.1 14.1 11.4 76.1 282.1 541.7 534.5 19 316.8 638.6 87.2 12.3 341.4 65 45.7 22.1 339.4 85.4 106.8 123.3 31.3
GlycolysisGluconeogenesis 5.4.2.1 264668_at AT1G09780 5529.1 4342.3 8907.5 2591.7 6004.7 4269.2 4164.1 3982.2 3058.5 5938.8 2886.6 3326.8 2217.3 4516.2 5828.3 5363.1 5254.5 5235 4703.4 5265.9 6054.3 7131.5 1644.5 2207.5 3705.6 3037.8 7064.4 9378.6 9170.2 8268.3 4214.3 6546 4172.4 4762.4 6004.4 4974.7 5050.7 6778.1 4103.3 6180.4 7248.6 4668.1 3231.2 3840.3 3851 6816.4 5240.2 7374.8 6306.5 5612 6376.2 3849.8 5960.8 6996.7 3710.5 4394.4 3681.6 3525.9 4335.8 3636.8 3090.2 3426.7 3793.5 2651.2 3452.5 3032.3 1268.8 1642.9 2476.5 4918.1 5141.5 4750.3 4257.5 3268.9 2636.3 3466.6 2936.9 2346.5 2211 2386.5 2693 2307.9 2853.4 1696.8 1495.7 2920.8 1422.3 1882.2 3120.7 1904 2092.5 1544.3 3144.9 8659.7 7406 8551.3 5562.1 11980.7 3450.4 3439.6 3518.9 4977.7 8946.8 9129.8 4539.7 5896.5 10476.5 3652.9 4688.7 4242.8 10867.1 3337.1 3641.4 8932.6 3327.9 3902.5 9819.8 4074.3
GlycolysisGluconeogenesis 5.4.2.2 264903_at AT1G23190 1904.2 2232.9 5624 2651.7 3231.8 3396.9 2084.7 3019.1 3987.5 3668.6 2797.6 2988.5 2460.4 1954.1 3736.1 3898.1 2786.5 2884.5 3387.3 3363 2786.5 2914.6 2443.2 1610.6 1597.4 1659.5 7001.7 8123.4 3470.6 3667.8 3500.3 5413 3512.5 3884.9 4609.4 4694.5 3366.5 3775.1 4037.9 4062.7 4118.6 3450.5 3144.7 3257.3 3610.9 4263 3654.5 5015.1 4600.3 4345.6 4015.5 4511.5 3555.6 3625.7 3572.5 3474.6 1994.5 1957.5 1602.2 1664.6 1956 2194.9 1862.5 1847.3 1904.9 1633.4 948.1 1336.8 1493.2 3112.5 3247.4 3012.8 2717.6 2175.3 1779.6 1845.1 2089 2710.6 2117.3 2101.2 2040.8 2150.8 2154.4 1394.4 1429.3 2659.4 1545.1 1407.3 1955 1408.9 1357.3 1416.4 2621.1 7261 5519.9 5050.4 3528 8041.6 4344.1 2202.5 3646.2 3087.3 5750 6344.2 4751.8 3563.6 6919.1 3406.6 2844.7 3420.9 4411.1 2940.3 2972.6 6014 2332.5 3392 4242.1 2822.6
Glycoproteinbiosynthesis 2.4.1.101 253035_at AT4G38240 925.9 1274.4 1034 658.1 791.8 938.5 700.2 819.4 850 1346 1401.3 757.9 727.1 624.1 636.3 765.3 645.3 710.3 845.5 818.1 935.2 930.5 1217.3 1857.6 1037.5 1060.6 1067.7 953.6 778.5 733.3 1055.1 611.4 1000.5 1151.6 613 937.6 943.2 703.1 582 991.1 727.7 721.1 1795.6 907.1 674.3 947.3 790.6 774.5 715.6 805.2 646.4 938.5 1070.7 767.4 799.2 830.7 850.6 678 647.2 753.9 967.2 909.7 671.7 1051.1 967.5 769.3 390.1 546.2 603.7 745.5 750.8 768.1 757.3 908 992.2 941.4 1292.9 975.2 1020.9 1078.8 971.5 620.4 459.7 807.1 835.2 643.6 668.3 1181.2 702.3 1133.6 995.7 891.4 1120 643.1 712.9 864.2 1050.1 918.1 831.7 1107.3 747 881.5 670.2 721.1 1052.9 1253.8 965.8 982.3 938.2 1044.6 857.5 884.8 1321.5 622.1 524 1012.2 598.6 947.9
Glycoproteinbiosynthesis 2.4.1.119 259883_at AT1G76400 1218.2 1431.3 5554 1263 2051.9 1585 2316.8 1722.1 1898.1 2167.5 1351.9 1597.9 1834.5 2405.1 1811.8 1885.8 1893.5 1791.7 1810.2 1952.3 1953.6 2159.2 1585 1879.9 1582 1731.6 2640.2 3033.4 2763.2 3091.6 1767 2388.2 1759.5 1904.2 2303 2015.2 1624.9 2235.4 1070.1 1779.1 2145.3 1561.4 1830.9 2075.8 1947.1 2016.6 1938.4 2122.2 2205.9 2339.4 1969.5 1896.9 2490.1 2342.9 1311.3 2162.6 1917.9 2495.3 2243.9 2033.8 2486.7 2261.6 1911.4 2093.6 2372.2 889.3 436.9 607.2 746.4 1556.8 1617.7 1183.8 1212.6 1039.6 1068 1264 943.1 813.8 694.9 936.3 1052.3 1046.7 1016.9 979.7 550 1019.5 474.1 852.6 1124.2 1082.3 684.1 652.9 1836.1 1987.1 1616 1566.9 1476 1717.4 1471.4 1733.3 1463.9 1428.3 2257 2084.9 1255.5 1743.3 1223.6 1637.9 2054.6 1778.6 1433.4 1432.8 1816 1650.4 1648.7 1491.1 1483.9 1540
Glycoproteinbiosynthesis 2.4.1.- 260210_at AT1G74420 119.3 142.8 122.5 143.9 145.6 155.9 148.9 81.6 112.9 16.3 122.8 169.2 57.7 266.5 188.8 157.8 240.4 173.6 236.5 215.4 185.8 207.8 113.3 107.1 247.5 171.5 197.9 201.1 108.3 131.4 200.3 192.2 226.1 281.3 149.8 273.2 104.6 167.4 208.1 252.8 187.2 84 201.2 99.3 118.5 79.9 254.1 229.4 114.7 202.8 225.5 819.6 235.9 209.5 166.1 123.9 207.9 251.9 223 88.1 208.4 244.5 150.6 263.6 199.8 133.4 138.7 188.3 91.6 29 142.6 119.8 134.6 105.6 124.2 94.1 15.6 207.7 14.2 102.2 88.8 20.2 185.4 164.1 107.3 267.2 207.2 94.8 208.3 61.4 200.6 106.2 132.4 183.1 174.7 252.7 152.9 99.8 178.3 24.1 145.7 60 134.4 213.5 51.1 92 154.2 215.3 85 155.1 191.6 116.5 9.9 437.8 38.1 153.2 155.7 141.6
Glycoproteinbiosynthesis 2.4.1.- 262651_at AT1G14100 60.5 54.9 54.1 109.7 38.3 20.4 25.7 60.7 189.8 78 77.4 105 102 106.2 24.6 40.2 108 100.5 61.3 109.3 179.7 20.1 85.7 37.5 102.1 38.6 99.8 176 136.4 101.5 95.7 109.2 165.6 113.2 175.4 125.8 150.9 93.2 101.2 58.8 123.7 53.3 63.4 121.2 52.4 93.2 200.6 45.8 162.5 16.2 120.2 388.1 98.9 148.4 82.5 69.4 128.7 107.8 37.2 85.3 160.1 167.7 110.2 27.1 10.2 63 94.7 170 28.6 130.7 110.2 90.9 71.7 78.5 109.2 92.8 78.7 16.6 104.1 86.2 189 222.9 81.7 122.2 75.8 144.7 179 150.6 133.6 152 67.7 184.7 133.2 121.7 99.4 54.6 145.8 86 120.3 108.1 59.2 34 138.1 228.8 97.6 96.3 181.5 33.8 124.7 41.6 86.5 142.5 103.9 17.3 125 156.8 121.1 133.5
Glycoproteinbiosynthesis 2.4.1.- 262652_at AT1G14110 52.7 67.6 20.3 9.3 3.1 19 28.7 52.3 29.9 11.8 9.3 30.4 11.8 26.7 10.1 5.2 13.6 16.7 12.2 22 24.3 16.4 25.2 15.9 59.6 10.9 20 32.4 21.4 6.6 10.9 6.5 8.3 6.5 28.7 12.6 7.9 14.6 15.8 19.8 38.6 8.4 9.1 89.2 41.1 49.5 29.2 21 8.1 24.3 15.6 185.2 6.6 16.6 6.6 7.4 9.7 31.9 60.6 33.2 13.9 35.3 152.8 19.6 9 20.1 21.6 92.2 24.4 39.3 4.5 10.2 10.9 81.1 21.3 8.1 14 36.5 15.1 11.6 9.9 43 26.9 11.4 23 13.5 85.9 16.3 19 24.6 84.7 19.8 10.4 20.5 19.6 17.6 11.3 9.5 12.3 66 9.7 19.5 8.6 32.5 7.1 22.5 56.4 32 14.5 58.5 140.4 67.8 53 22.5 26.4 9.7 31.1 20.8
Glycoproteinbiosynthesis 2.4.1.- 262665_at AT1G14070 170.4 261.1 85.2 58.9 130 144 94.9 75.8 55.5 103 123.5 99 166.2 17.2 313.1 281.3 185.6 170.2 204.7 276.6 115.5 176.9 86.5 97.2 85.3 288.1 290.9 285.8 148.7 38.7 299 222.8 449 387.1 197.2 346.1 360 109.5 271.1 597.6 310 259.9 281.6 242.5 250.4 431.2 733.1 333.4 159.3 175.6 174.4 542.6 325.5 168.5 259.4 256.4 361.6 456.5 368.3 645.7 392.6 751.3 244.3 343.3 422.9 352.9 183.3 50.2 98.5 149.5 118.8 113 36.6 128.8 134 131.8 129.6 169.8 69.6 218.2 265.9 107.6 164.2 65.7 40 60.9 95.6 180.3 18.8 213.7 13.4 65.1 24.1 250.8 195.6 105.3 168.1 130.4 44 87.6 60.5 195.9 275.8 70.6 171.9 146.4 157 136.1 191.7 25 17.5 48 254.7 89 86.8 224.3 104.6 133.3
Glycoproteinbiosynthesis 2.4.1.- 262666_at AT1G14080 194.2 237.7 3.4 10.3 150.4 14.3 9.2 17.2 11.3 50.6 30.6 12.3 14.5 11.6 225.3 371.7 242.7 234 278 261.2 148.6 116.8 12.6 6.7 9.9 13.5 16.6 14.1 7.2 6.8 415.9 168.6 380.2 408.9 248.1 427 454.4 63.2 288.6 403.8 143.7 192 338.8 212 16.2 241.4 65.2 175.4 125 42.8 58.4 83.9 97.4 84.8 378.9 94.9 190.9 141.4 135 328.5 48.2 249.5 241.6 139.6 130.7 11.6 51.1 18.2 8.1 154.5 146.6 163.9 20.4 187.8 164.7 155.6 154.1 11.9 49.2 106.4 50.5 37.7 53.5 30.2 26.2 8.7 33 35.4 192.3 18.1 10.9 14.2 30.7 180.2 182.9 10 157.9 66.2 70.6 279.7 36.5 239.1 240.3 242.9 32.3 161.6 75.6 77.4 274 199.8 18.3 23.6 225.9 15.5 6.6 133.1 9.2 109.3
Glycoproteinbiosynthesis 2.4.1.- 263560_s_at AT2G15370 174.1 268.1 222 198.8 101.3 156.3 212.4 305.3 161.4 154.8 387.5 37.1 241.1 101.2 342.7 285.6 101.1 305.2 271.6 185.9 127.8 191.4 271.2 87.3 190.8 260.4 179.2 221.5 190.2 163.9 207.3 217.8 281.6 193.1 118.7 153.4 202.9 172.8 141 252.2 260.4 244 261.8 205.8 200.8 246.9 241.4 273.9 212.6 58.3 108.8 311.1 191.2 131.4 71.6 247 131.2 202.6 226.2 378.9 324.5 342.1 346.6 275.3 158.5 251.5 301.9 213.6 192.3 152.6 130 18.4 203.2 172.1 41.5 57.9 157.5 152.1 92.2 213.6 178.2 533 101.9 237 210.7 80.6 371.2 162.9 191.6 290.1 235.7 181.3 265.2 244.7 205 134.2 119.4 86.7 46.6 30.4 184 158.7 200 214.9 182.2 233.9 176.2 92.9 186.7 175.6 357.4 249 78.1 186.9 157.5 198.4 164.5 164.3
Glycoproteinbiosynthesis 2.4.1.- 266721_at AT2G03220 450.9 386.6 2320.5 440 427.4 269.7 371.7 377.9 459.3 502.6 405.1 387.1 249.3 530.4 496 641.8 621.9 629.7 608.4 672.6 543.8 545.4 326.7 319.1 493.4 255.1 452.8 690.5 482.7 421.3 520.3 559.7 569.6 651.4 388.6 749.9 334.9 565.5 554.3 576.9 406 766.7 499.7 544 566 707.6 678.3 827.7 711.4 510 567.5 1119.8 704.3 817 589.5 533.6 513.5 358.4 535.2 389.1 670.7 452 471 394.8 400.6 412.3 237.5 262.4 325.8 553.9 579.6 454.8 458.5 397.4 441.2 389.7 360.1 330.3 327.7 339.8 345.9 427.7 311.9 341.1 341.6 299.4 191 275.6 271.5 291.1 195.7 189.2 340 741.1 612.9 470.9 532.2 631.7 403.4 350 354.9 461.2 688.4 682.3 337.9 485.4 624.5 333.6 357.3 466.2 494.2 357 469.7 469.4 301.6 325 322.9 375.5
Glycoproteinbiosynthesis 2.4.1.- 266722_at AT2G03210 157.7 108.3 93.3 122.3 136.5 202.2 134.9 193.7 263.1 75 98.6 187.3 120.4 32.9 114.2 189.9 166 190.1 156.1 59 131.5 124.3 37.3 195.3 176.7 186.8 99.9 197.9 205.8 107 29.3 70.2 27.8 141.9 165.5 193 152.3 181.2 21.9 130.7 209.7 94.9 178 32.1 189.5 201.6 176.9 152.5 150.5 293.5 150.3 422.8 175.5 172.9 141.2 169.8 85.6 146.5 140.2 203.6 162.6 224 53.1 126.4 166.3 106.4 176.7 218.1 211.2 144.8 133.2 173 109.4 150.1 233.5 124.6 156.4 184.8 129.5 241 118.2 322.7 284 188.7 243 200.7 236.4 396.3 206 192.7 45.1 286.7 84.6 173.6 84.1 177.8 129 150.5 168.5 211.3 137.4 167.6 157.8 179.6 104.5 149.4 156.5 90.6 93.5 187.1 287.3 93.4 202.7 150.8 124.2 224 242.3 245.5
Glycoproteinbiosynthesis 2.6.1.16 256911_at AT3G24090 204.9 206.8 388.8 133.1 287.3 30.9 235.9 153.8 99.2 383.8 14.9 41.7 133.4 257.7 272.1 132.8 267.9 143.8 301.9 346.1 334.3 252.9 67 122.9 374.9 235.2 809.7 665 467.9 208.2 153.1 168.5 156.3 167.8 258.6 153.1 221.2 136.1 124.5 212.8 158.7 209.6 156 107.9 312.7 119.5 125.5 231.6 177.3 175 270.7 220 267.2 127 207.4 128.4 192.6 268.8 158.6 200.8 128.9 225.2 223.6 247.4 187.1 395.1 197.2 30.1 183.1 127.5 170.5 152.4 166.9 69.2 163.5 126.8 106.7 90.8 185.4 182.7 174.3 36.7 50.1 5.6 213.2 5.2 158.2 106.4 225.2 198.7 180.3 137.4 150.6 764.4 258.8 253 301.6 286.1 91.1 623.6 144.5 168.9 326 882.1 269.3 140 325.5 232.7 927.6 132.1 198.6 134.9 363.7 379.3 289.3 106.1 446.8 297.3
Glycoproteinbiosynthesis 2.7.7.23 265103_at AT1G31070 345 333.5 826.2 448.9 299.2 202.6 214.9 244.5 108.3 128.1 86.6 163.1 40.5 244.5 416.6 267.4 373.8 387.6 416.9 261.2 315.5 300.1 151.9 140.9 287.6 87.7 184.7 153.3 309.9 339.2 752.1 502.1 778.8 541.9 434 832.9 758.8 471.9 772.6 731.1 344.9 645.9 387 234 421.4 396.2 310 309.8 474 460.8 454 551.2 424.8 378.5 538 279.6 179.3 100.3 227.6 133.9 242 74 84.3 336.6 333.4 127.2 116.5 91.2 81.7 370.9 323.4 345.9 317.3 164 215.8 264.6 144.9 146.4 97.5 83.5 215.3 149.8 287.4 190.3 184.1 316 278.5 97.3 202.6 95.6 152.2 83.8 188.2 450.9 376.2 297.8 257.5 453.6 173.2 242.7 153.6 196.3 463.5 215.2 217.8 353.4 305.5 190.3 78.8 161.1 207.4 223.2 165.1 317.5 105.5 175.4 259.3 93.8
Glycoproteinbiosynthesis 2.7.7.23 267432_at AT2G35020 816.9 1040.8 1790.2 1036.4 864.4 869.8 2670.7 1202.6 639.4 1622.3 743.1 897.3 336.4 2360.3 1274.9 958.1 1292.3 986.7 1109.6 992 992.3 951.3 1265.8 842.7 790.7 686.3 1503.2 1789.2 722.7 648.4 1387.2 1104.4 1379.5 1542.8 1439.5 1580.4 1488.2 1257.1 1036.2 1619.3 1397.1 1306 1201.1 1111.6 1087 1354.6 1337.9 1399.3 1170.2 1417.4 1040.3 1304.8 1300.5 1305.1 1066.9 1184.1 1253.2 1046 1738.9 1061.9 1781.7 1229 1116.7 1678.2 1465.3 2240.6 1293 1085.3 932.2 733.1 794.3 680.4 814.3 465.3 568.4 599.5 524.5 460.6 477.1 721.9 704.7 575.4 527.4 494.7 547.8 506.3 531.2 442.2 621.9 715.9 455.6 617.5 1244.7 1003.9 889.2 1247.4 900.5 866 858.8 1846.5 950.5 833.1 1044.8 1107.3 716.7 723.9 845.5 1122.9 2094.5 738.3 1213.9 1072.5 1430.9 1236.9 1130 1338.1 1261 2127.3
Glycoproteinbiosynthesis 2.7.8.15 267103_at AT2G41490 666.8 736 1394 436.9 527.3 1094.4 637.7 788.1 603.4 1102 1055.6 855 591.4 551.3 610.8 640.9 721.4 696 808.1 624.1 585.2 654.2 836.4 712.7 910.9 936.9 1184.8 1487.7 767.9 456.2 916.2 742.2 1001.9 901.8 873.6 822.6 932.9 729.4 720.7 995.1 891.2 757.5 1189.7 920.5 724.8 823.6 967.7 617.7 759.9 854.7 740.1 1023.5 783.5 654.3 650.9 774.5 760.2 793 793.5 922.8 836.6 985.2 942.5 1098.2 990.8 1043.6 703.8 721.3 887.9 647.5 699.1 558.5 495.5 906.5 716.3 909.9 746.6 1043.4 978.7 920.7 934.8 947 640.1 1111 956.1 1017.6 1190.6 1254.8 668.2 1296.3 1073.2 1007.1 859.3 953.9 664.5 596.5 892.1 877.4 875.6 1427.8 582.4 844.1 667.7 1124.9 690.1 939.4 1152 867.4 1246.5 605 574.8 1064.6 1133.5 551.5 802.1 775.8 975.1 1080.9
Glycoproteinbiosynthesis 3.2.1.106 264228_at AT1G67490 296.3 276.2 1235.4 363.9 458.2 372.7 321 341.9 274.8 556.4 396.8 504 362 387.2 250.3 328 299.6 448 316.9 365 385.3 338.7 293.4 421.5 523.1 473.4 701.9 702 612.3 543.9 209 392.4 391.4 326.1 472.7 378.6 319.6 449.7 402.2 393.4 507.3 543.1 457.2 405.1 517.1 398.4 461.8 381.6 299.9 478.2 384.8 261.2 388.2 393.8 321.8 381.2 393.7 461.2 456.6 418.9 491.2 423.3 495.1 415.2 475.5 231.4 237.1 241.5 153.1 437.7 342.7 332.6 242.4 251.1 377 329.8 250.9 210.7 274.4 265.3 226.8 62.3 128.9 219.5 130.5 321.1 142.2 284.5 379.3 246.6 212.1 180.2 468 645.5 344.7 281 311.4 373.9 409.5 588.8 350 386.3 440.6 693.7 415.7 328.2 262.1 365.8 647.1 340.5 468.2 277.5 356.2 423.7 406.2 474.5 393.2 402.1
Glycoproteinbiosynthesis 3.2.1.114 246567_at AT5G14950 796.6 828.5 1901.5 633.8 728.7 1357.8 917.2 1028.3 1075.2 1746 1449.1 978.2 925.7 982.5 1142.7 1183.5 1190.6 1401.6 1185.5 1357.3 1448.7 1775 1045.2 1439 1156.7 1211.3 2279.3 1694.6 1328.8 1318.2 1711.4 995.5 1641 1530.6 1084.7 1428.9 1523.8 1139.3 1261.8 1851.3 1207.5 1287.8 1697.3 1128.9 830.7 1928.2 1856.6 1897.9 1681.8 1575.6 1509.2 2695.6 1966 1786.9 1281.8 1246.5 1235.7 1270 1428.9 1300.4 1779.1 1286.6 1231.9 1674.9 1300.2 487.6 285.8 365.5 707.3 1136.9 1113.3 793.7 977.2 974.9 1021.3 958.3 928.2 1084.5 1034 921.6 1001.2 851.4 909.6 1066.4 1090.8 1082.2 1185.8 1001 891.3 891.3 770.8 667.5 1237.4 907.4 974.2 875.9 1013.8 802.1 1134.2 2002.4 1067 773.4 980.6 857.5 872.9 1123.3 767.5 1121.2 1912.2 796.2 772.7 1396.9 1523.2 914.6 1575.4 1243.7 999.7 1664.9
Glycoproteinbiosynthesis 5.4.2.3 250015_at AT5G18070 347.3 438.1 568.2 288.9 241.9 345.6 350.3 271.8 245.7 519.4 338.3 360.1 260.6 420.2 466.7 511.2 474.1 537.4 544.1 496.2 407.2 506.6 327.5 420.9 486.3 408.8 396.3 480.3 336.7 284.8 490.8 313.4 310.5 439.4 403.4 367.7 496.2 315.5 381 473.2 322.1 458.4 284.8 322.6 326.4 316 444.3 380.1 332 329.6 284.4 964.2 275.7 284.8 385.9 374.9 465.5 310.2 399 476.8 455.1 534 284.6 513.6 366.1 483.4 315.6 377.8 323 311.2 353.5 235 253.8 202.5 212.8 234.8 239.8 273.5 254.8 240.6 326.6 356.3 346.8 254.6 375.3 265 336.6 309.5 266.7 313.6 417.5 319.4 400.3 507.4 363.9 325.3 559.8 448 362.2 369.5 322.1 379.5 396.9 439.6 360.6 387.2 353.1 307.1 697 446.5 345.4 412.6 391.6 319.1 436.7 419.7 319.1 449.3
Histidinemetabolism 1.1.1.23 247303_at AT5G63890 2331.3 1646.8 4326.1 1910.6 2000.9 2281.8 3472.5 2125.1 1955.1 1782.1 1675.8 2492.4 1820.4 3021.2 1988.1 1987.9 1944.2 1795.6 2004.2 2221.3 2411.2 2330.6 1507.7 1590.2 1450.6 1618.4 2153 3138 2974.9 3025.3 1157.1 3724.1 1078.7 1748.5 3184.7 1112.5 1367.4 3567.6 1365.2 1422.4 3365.8 1567.9 1217.6 2081.7 2124.1 2344.8 2433 3553 2753.6 2720.9 2862.1 2400.3 2373.4 3206 1606.7 1959.7 1849.3 2702.1 2295.3 2162.7 2234.3 2432.5 2324.1 1689.1 2276.3 909.8 917.2 777.4 1310.4 1570.5 1707.5 1453.8 1419.7 1299.4 1491 1362.3 1271.8 789.9 957.4 1020.1 1125.4 1211.5 1151.7 975.7 797.1 977.1 738 862.1 1376.5 1076.2 987.9 910.5 2003.4 1762.5 2461.2 2470.2 1808.5 2603.8 2364.1 1199 2617.9 2335.3 2932.8 1935.7 1151.5 2054.8 2004.4 2689.5 1617 1771.4 2920.5 1750.8 1273.7 1999.1 1551.5 2279 2116 1718.9
Histidinemetabolism 3.5.4.19 246265_at AT1G31860 1954.6 1163 2694.7 2067.5 2439.1 563 1510.6 1007.7 1204.3 412.4 274.2 712.4 2352 1582.3 1096.7 889.7 1185 967.6 899.2 1079.3 783.7 845 649.2 527.5 387.2 414 401.5 684 1982.8 2004.6 751.7 1894.5 731.2 866.2 1886.7 917.7 577.8 1441.1 711.9 774.2 2145.2 888.2 890.1 754.2 1370.5 787.7 766.6 1209.1 993.9 1082.4 1141.1 1321.9 1189.7 1346.2 616.3 887.9 961.4 972.8 1050.4 892.5 648.7 1039.8 1143.9 1392.6 1200.2 582.5 942.9 752.6 607 929.5 1138 960.8 860.2 632.7 569.2 825.3 736.4 601.9 551.6 548.8 626.2 693.4 630.6 473.3 351.9 910 492.7 427 671.7 451.8 505.6 461 987.8 1319.2 1232.5 1260.7 1006.8 1103.7 656.7 349 642.1 1347.4 1475.4 1236.7 477.6 1113.3 858.2 725.4 312.6 885.3 1124.5 490.2 345.5 1073 445.7 723.9 905.7 433.8
Histidinemetabolism 4.2.1.19 245287_at AT4G14910 1406.6 1198.6 1242.3 1523 1046.1 2187.6 1878.8 2023.5 1551.9 1532 1667.9 1920.7 789.5 2043.4 1416.8 1352.2 1403.6 1524.5 1422.1 1405.7 1343.2 1436.2 1812.1 1146.2 745.9 1010.9 1247 1357.6 1636.9 1603.2 551.6 1583 413.4 467.5 1540.8 551.5 618.6 1624.6 594.5 443.6 1458.1 781.9 393.2 1424 1170.1 1290.9 1312.5 1359.3 1224.9 1245.6 1211.6 1174.2 927.5 1124.2 665.8 1425.2 1246.9 1382.1 1574.1 1097.4 1410.7 1287.7 1523.6 1339.7 1494.4 1501 2069.4 1872.9 1935.3 1466.1 1427.6 1541.3 1713.2 1143 1124.6 1100.1 1224.5 1112.2 1038.9 1055.3 1150.1 1561.9 1666 1069.4 1098.7 1040.7 898.4 910.6 1434.7 1177 848.7 941.7 1478.1 1467 1974.1 1638.4 1698.9 1577.4 1734.2 1872.3 1882.7 1671.7 1944.8 1687.8 1439.4 1627.8 1763.8 1457.9 1856.8 1460.2 2836.9 1916.1 1500.4 1351.5 2424 1692 1815 1759.8
Histidinemetabolism 4.2.1.19 258457_at AT3G22422 578.5 606.7 1383.9 935.1 921.1 880.6 888.5 839.4 839.7 758.9 918.6 669.1 787.9 907.3 731.4 750.7 743.2 653.3 498.5 604.4 623.8 547.3 939 594.6 462 324.5 859.4 573.3 1238.3 832.5 828 604.1 693.9 712.7 566.3 593.9 733 808.9 628.2 688.4 632.6 538.2 561.4 725.4 597.1 689.1 617.8 581.2 420.6 607.8 591.6 691.1 565.5 875.3 464.4 688.8 580.5 662.1 655.3 538.4 771.1 632.6 501.3 684.8 599.4 645.9 706 1001.8 590 653.8 732.6 586.5 552 469.1 415.9 437.5 459.6 357 314.9 390.2 400.1 726.3 524.3 402.2 240.1 441.1 203.3 478.5 513.9 408.6 281.4 315.7 1087.7 772.4 815 776.9 733.9 532 898.2 896.6 601.7 696.5 959.1 761.3 981.2 1034.6 671.7 747.5 974.1 837.5 588.2 874.7 758.8 718.2 657.5 772.2 733.9 876.3
Inositolphosphatemetabolism 2.7.1.137 264927_at AT1G60490 531.9 1009.2 1312.1 718.5 988.5 1119.6 1144.6 1276.9 1213.8 1444.6 1504.2 1697.1 1189.1 1018.7 945.4 1050.1 714.3 1237.4 1347 1062.3 1484.7 1191.9 1466.1 1780.4 1130 1479.3 2467.7 1125.3 851.1 842.9 1611.7 1012.5 1528.2 1868.6 825 1373.3 1328.9 1059.1 1154.7 1712.1 1155 1372.5 1578.4 1105.2 888.6 918.2 983.1 695.7 1244 1246.7 841.5 592.6 1044.3 991.3 1505.7 1127.8 1122.9 653.1 628.9 1249.4 605.1 715.1 1327.3 714 585.3 723.8 453.8 490.6 977.5 996.3 1257.7 1295.3 1103.3 1147 1140.7 1234.6 1249.3 1075.1 1317.5 1308.4 1436.4 1078.9 1197.7 1260.3 1228.7 1078.2 1186.3 1112.9 1029.1 1218.5 1145.2 1410.5 1339.7 914.3 990.7 835 1068.7 1177.7 1305.8 2575.5 1053.1 701.2 860.9 1638.5 1617.1 1167 1390.5 1508.2 2579.6 1056.8 1261.3 1327 2351.9 1009.2 1681.8 1862.5 1126 2051.8
Inositolphosphatemetabolism 2.7.1.67 247321_s_at AT5G64070 1343.2 1879.2 3825.2 1423.7 1912.1 1803.3 1371.3 1214.1 1669.3 2020.9 2035.1 1711.3 1636.3 1567.9 1571 1451.8 1391.6 1170.5 1412.3 1450.4 2198.5 1811.1 2494.5 3110.9 2605.8 2240.1 2670.4 1441.1 1550.3 1879.9 2972.6 1418.8 2660.7 2940.8 1255.6 2582.8 3075.7 1605.3 2447.5 2703.4 1451.2 2166.4 3380.4 1945.1 1824 2351.2 2518.3 1869.4 1605.8 1676.4 1822.9 1019.1 1996.6 2084.7 2133.6 1953.6 1177.3 746.9 1290.3 1151.4 1528.7 943.8 1191.6 1553.7 1190.8 464.6 327.2 494.4 714.1 1980.6 1885.2 2231 1795.2 2458 2381 2541.2 2505 2523.3 2404.4 2518.2 2599.4 1388.6 1943.8 2210.8 2745.3 2112 2874.4 2000.6 1859.3 1965 2661.8 2606.6 1963.2 1523.9 1497.8 1917.2 1846.1 2195 2351.1 1516 1437.1 2402.2 1828.6 1452.6 2376.9 2077.3 2415.1 1939.9 1572.3 2235 1441.8 2018.3 1857.1 1738.3 1040.9 1820.5 1379.2 1364.5
Inositolphosphatemetabolism 2.7.1.67 262387_s_at AT1G49340 638.1 587.9 1683.6 138.3 564.3 529.1 360.7 673.9 354.7 318.3 454.2 530.7 228.2 552.5 436.8 632.9 453.8 662.6 420.8 625.5 758.2 471.9 530.5 481 379.7 418.9 565.1 403.7 523.8 397.1 583.7 550 763 934.7 549.1 749.4 858.8 640.6 457 822.2 655.9 656.3 688.3 794.8 441.4 464.1 824.1 739.7 486.5 751.6 650 771 517.2 687.4 519.3 376.5 655.4 593.1 527.3 759.7 400.9 663.4 587.6 466.1 545.6 154.6 62.7 158.4 150.5 620.3 500.9 482.9 476.3 345.2 277 354.2 394.1 300.7 463.8 333.4 384.2 300.2 294.7 402 428.4 262.1 382.1 471.9 516.3 514.1 368.4 508.8 398.1 589 451.3 539.1 516.4 538.8 453.6 408.2 535.7 559.4 692.1 574.4 590.5 645.6 633.2 407.1 572.4 531.6 910.5 445.4 280.3 335.5 433.9 515.8 418.4 352.7
Inositolphosphatemetabolism 2.7.1.68 251711_at AT3G56960 108.1 111.2 273.7 87.4 108 218.4 165.4 147.9 276.2 150 178.9 95.3 186.1 110.1 120.1 143.4 48.9 139.4 153.2 157.1 121.4 172.9 189.7 192.6 201.2 188.4 123.6 166.7 277.3 230.1 95 181.8 25.7 107.3 187.6 154 146.4 170.5 111.3 58.4 246.3 176.8 229 174.3 111 244.3 385.2 300.2 384.2 392.2 337.9 533 247.4 239 159.9 119.4 157.2 124.1 112 115.1 225.1 143.7 114.4 145.2 222.6 122 56.7 150.4 82 108.7 117.1 73.4 129.1 149.8 171.4 102.5 125.1 82.4 121.8 193.9 180.6 234.7 111.5 128.4 80.6 179.3 77.4 102.7 30 132.9 170 155.9 269.1 209.3 111.7 173.5 149.3 102.5 144.7 145.7 170.7 177.6 140.3 215.2 211.8 169.7 218.6 166.5 74.6 133.9 156.5 39.6 159.4 111.4 276 169.4 196.2 158.2
Inositolphosphatemetabolism 2.7.1.68 255959_at AT1G21980 926.5 1126.6 980.3 730.6 594.1 541.8 486.3 709.7 703.6 636.1 503.8 811 432.3 471.8 652.3 713 742.4 779.8 681.3 843.6 746.1 826.9 473.7 727.5 1872 596.3 2000 2481.6 1026.1 1975.9 707.6 405.4 595.7 683.1 394.4 658.4 489.5 552.9 483.1 1016.1 318.9 404.4 662.3 354.5 363.7 684 670.6 613.6 697.5 787.4 581.4 736.6 454.6 405.3 576.9 298.4 525.2 444.6 590 537.7 569 468.5 619 604.3 549.3 899.5 391.2 338.3 393.1 723.6 802.7 730.8 617.3 379.8 357.9 445 504.3 699.5 481.5 792.1 533.8 543.1 743.1 988.3 945.8 748.5 871.4 731.1 586.1 730.4 1146.2 564.8 361.6 456.1 443.5 765.6 503 880.9 449 469.7 508.2 461.5 364.1 735 882.3 460.6 1186.2 335.4 403.6 818.3 1170.2 552 500.1 516.7 620.5 495.4 1208.2 339.5
Inositolphosphatemetabolism 2.7.1.68 258651_at AT3G09920 1055.4 1163.3 229.4 1147.3 958.4 1017.8 666.7 903.1 1128.4 919.1 1147 839.2 703.5 618 781.8 655.9 677.9 750.8 625.1 512.7 479.9 666.6 1277.7 826.8 1365.5 1561.8 756.3 460.2 741.6 1099 622 427.7 514.4 564.8 493.5 576.7 498.4 507 615.8 568.2 350.8 710 425.7 679.7 696.2 651.4 738.3 589.6 464 422.1 657.6 1148.7 458.6 458.2 725.2 599.7 569.6 494.9 873.6 662.7 291.8 406.4 736.9 706 455.2 624.8 336.4 395.7 659.3 820.8 898.8 956.1 980 1285.9 1265.3 1317.9 1158.3 1409 1507.9 1238.3 1489.2 1378.8 1126.7 724.3 938.7 915.9 1180.1 1298.7 1636.9 1226.4 1323.6 1508 1324.2 740.2 920.8 1375 818 601.1 1422.2 1547.6 1429.3 1281.3 749.8 991.4 1583.6 1012.1 864.3 1092.2 1517 1004.7 1752.7 1620 1334.6 958.6 2069.1 1244.8 1875.7 1377.7
Inositolphosphatemetabolism 2.7.1.68 258690_at AT3G07960 107.2 63.9 240.4 142.8 139.7 128.6 163.9 199.5 12.7 67.3 29.2 119.8 17.1 103 18.9 94.2 129.2 91.4 27 92 127.4 207.9 33.8 127.8 204.3 227.1 64.5 162.9 17.7 23.4 92.3 161.2 14.1 85.2 301 41.6 153.9 191.5 147.1 184.3 285.5 143.8 41.3 177.9 199.7 88.1 219.3 121.8 162.3 122.6 190.8 147.7 17.6 153.6 113.7 173.3 136.2 147.2 94.1 102.7 144.7 91.7 74.9 108.1 122.2 21.9 42.3 29 97.3 189.7 173.2 117.9 126.5 241.2 252.9 145.4 126.5 99.3 131.8 270.5 249 158.5 291.4 15.8 102.9 117.9 219.1 34.1 18.4 218.3 182.2 114.2 106.2 312.7 109.2 163.9 90.9 116.2 116 103.9 130.9 197.6 247.1 380.9 26.9 62.7 566.2 93.2 114.2 201.8 124 84.1 202 175 9.4 130.5 46.1 33.6
Inositolphosphatemetabolism 2.7.1.68 259677_at AT1G77740 1211.5 1717 805 1137.6 1174.6 1569.4 882.3 1237.1 1623.3 1259 1161.3 1308.1 775.5 936.8 1154.3 899 904.8 1196.5 1049.1 1161.4 1211.8 1101.1 774.5 750.2 891.8 560.2 1203.7 641 789.3 837.2 1437.4 782.5 1387.8 1365.2 662.3 1077.7 1115.4 1053.3 1937 1083.7 712 1314 1198 791.3 746.7 975.2 879.9 1040.9 801.9 947.3 915.3 716.1 812.7 988.6 1862.2 641.2 1210.7 1319.5 1203.7 1194.6 1140.1 1512.3 1519.9 1458.5 1516.8 1077.2 573.8 738.9 1110.2 1552.7 1313 1605.6 1540.9 985.6 1025.2 1463.1 1289.2 895.2 1039.6 1054.9 1244.7 843.6 827.8 1108.4 858.5 831.2 803.8 648.5 990.1 533.6 608.2 903.4 1391.1 1159.2 1212.8 1639 790.7 927.7 1692 1479.4 1441.2 1591.9 1305.6 1047.4 1326.8 1143.9 867.1 1425.2 1798.7 1214.4 2000.3 1950 880 831.6 1526.2 1274.3 2010.2 1947.9
Inositolphosphatemetabolism 2.7.1.68 259721_at AT1G60890 281 279.3 1203 326.3 545 395.4 417.8 352.8 386.5 805.9 458.5 494 351.9 400.9 404.4 397 292.5 253.7 431 382.6 463.9 399.5 278.1 328.1 369.2 261.1 1159.6 953.1 589.9 555.6 248.8 763.1 329 410.9 812.9 515.6 363.5 840.8 380.3 496.4 775.1 472.8 368.9 492.6 917.9 818.5 889.5 752 837.8 838 751.1 1660.4 893.4 1001.9 360.4 478 399.6 571.9 483.8 386.6 648.9 417.5 374.9 600.6 622.6 280.5 198.8 297.9 305.3 725.5 384.4 508.5 683.9 411.4 485.6 475.3 442.5 463.8 438.1 317 531.4 513.5 248.7 294.4 384.4 323.3 575.6 398.1 356.1 326.6 406.2 284.7 472.3 957.6 749.9 616 489.4 383.3 340.8 385.2 349.2 631.3 981.6 980.9 523.2 425.3 383.2 334.1 548.4 379 471.4 461.3 474.2 575.6 429.7 307.9 733.5 730.6
Inositolphosphatemetabolism 2.7.1.68 260466_at AT1G10900 1209.4 1452.4 858.8 1010.1 1663.8 1574.1 368.5 1238.6 1823.2 705.7 1769 1730 1063.8 453.9 1066.1 757.2 602.5 788.2 738 632.7 557.5 455.4 1575.2 727.5 853.3 884.8 732.7 599.9 672.9 534.2 953 822.8 704.4 751.9 733.9 613.6 755.8 699.1 1078.8 836.7 618.5 942.5 849.9 843.8 1159.8 647.6 650.5 641.7 725.5 727.1 733.5 563.6 521.8 514.7 1066.3 819 563.7 477.3 511 776.4 581.3 1006.3 904.6 462.6 480.9 232.1 318 261.5 730.9 936 926.7 1141.1 1140.9 1183.2 1359.5 1266.5 1248.6 1269.1 1402.9 1494.3 1269.7 1302.5 1020.8 646.9 497.8 1275.9 870 832.3 1702.5 913.2 1015.7 1368.8 1336.1 1059 750.9 746.7 713.8 806 1273.5 1628.8 1606.4 1196.1 1290.7 979.9 1196.2 796 872.3 927.8 1913.9 945.2 851 1499 1121.6 566.2 1928.1 1118.7 1041 1250.1
Inositolphosphatemetabolism 2.7.1.68 260855_at AT1G21920 2654.2 3767 598.3 2902.8 1073.7 2544.7 974.1 1379.4 3201.2 2719.7 3548.8 3337.4 2013.8 1386.2 6587.2 4905.9 4909.5 4810.9 5018.1 4421 5281.6 5162.4 4586.9 4862 300.3 592.7 1029.5 1005.5 366.9 570.4 7691.5 1375.3 9001.1 8246.8 2469.5 5055.7 7470.9 1751.8 8574 7174.5 1148.7 4546.9 10164.6 3226.8 3738.7 3343.1 2553.5 1758.7 2938.7 3343.2 4305.3 1731.4 3287.6 3153.7 8077.6 3146.4 3395.6 2824.7 2699.9 3651.9 2524.9 3962.2 4445.9 2657.8 2610.4 5571.6 6243 5645.4 6848.1 4719 4551.1 4710.8 5041.4 6674.1 6853 6579.3 6804.4 8292.1 6475.4 7319.5 7298.5 3203.3 4810.8 6552.7 5106.2 5621.4 4596.7 6876.9 5734.6 6956 7436.3 8164.3 3442 1036.7 1846.3 3138.5 3735.9 2315.3 4047.7 7957.9 3275.3 2658.2 1278.2 977 4898.1 2999.1 2362.5 5168 5874.1 3082.4 1636.5 4445.2 8305 1351.6 5071.8 5899.5 1134.1 5610.8
Inositolphosphatemetabolism 2.7.1.68 267081_at AT2G41210 192.7 246.6 235.6 221.6 325.7 392.1 292.9 383 431.1 612.2 521.4 370.6 304.6 198.5 219 239.4 243.5 213.2 275.2 155 216.5 251.6 683.4 408.4 429.2 390.3 186 258.6 317.9 173.7 207.7 223.6 272.1 227.2 315.8 432.5 333.3 217.5 360.4 217.2 238.4 396.3 941.2 315.4 427.6 538.5 682.2 431.7 487.7 584.7 575.5 1340.6 613.3 355.2 362.1 345.8 180.2 296.7 110.5 88.1 147.5 226.6 234.5 181.7 262.1 160 152.9 101.7 197.8 281.2 255.2 302.7 277 426.4 422.7 376.8 423.3 589.4 551.7 629.8 652.7 715.8 533.4 675.7 580.4 669.6 635.6 617 521.3 708.7 726.9 583 573.4 250.3 184.4 275.6 307.1 524.7 385.9 381.4 454.7 252.4 277.4 312.6 378.7 450.3 811.2 363.5 243.6 348.4 306.9 237.3 357.5 282.5 422.3 341 248.9 353
Inositolphosphatemetabolism 2.7.8.11 252953_at AT4G38570 735.2 634.9 694.1 934.8 586.9 1040.8 1292.4 1378.9 897 829.3 1305.5 1667.9 449.1 1590.4 1020.9 1089.6 1018.9 1208.1 1103.3 1172.5 1405.8 1306.5 1790.5 1648.9 692.6 838.2 758.8 584.8 414.8 421.8 1532.4 817.6 1400.1 1375.9 1097.4 1445.1 1598.6 803.8 1106.4 1435.2 979.9 1192 1413.8 1134 1037.1 921.2 905.5 997.2 801.3 780.2 767.5 1401.9 789.1 986 1112.8 1154.3 1098 979 1097.7 1039.8 1052 1136 1178.6 1170.5 1030.5 1316.6 1606.6 1402.2 1325.8 888.4 1183.1 910.2 945.2 812.9 1055.8 879 833.2 619.6 829.5 772.9 680.7 706.6 771.1 904.7 701 619.6 491 1255.5 667 1031.6 774.9 704.9 1021.2 801.3 940.9 767.2 1162.9 896 967.9 920.6 1034.7 630.9 845.6 866.7 640.3 1418.5 1078.7 1059.3 759.7 825.4 599.8 1040.6 888.4 642.2 1167.1 975.1 499.7 830.2
Inositolphosphatemetabolism 2.7.8.11 260006_at AT1G68000 1616.2 1660 1258 1906.9 1335.7 2175.8 1928.4 2195.3 2322.6 2063.6 2401.1 2583 1765.7 2418.9 2889.9 2682.2 3420.4 3116.9 3059.2 3006.5 2284.3 2586.5 2302.6 1972.5 1411.9 2111 2089.7 2168.9 1546.4 1491.6 2649.8 1320.9 2901.1 2769.5 1655.3 2230.8 2756.4 1666.3 2188.2 2656.8 1452 2003.4 2252.7 2035.9 1850.4 1808 1840.5 1640.5 1513.6 1609.7 1633.3 1363.4 1685.6 1541 2413.3 2221.1 2550.8 3273 2832.3 2665.9 2749.2 3130.1 2758.1 2227.2 2586.1 5055.6 6538.2 5187.4 5071.1 1888.1 1806.2 1761.8 1939.9 1773.4 2257 2311.2 2224.2 1961.5 2301.5 1850.9 1918.1 2053 1827.1 2144.3 2310 1640.3 1771 2296.4 2423 2891.2 2427 2498.1 1908.8 1738.2 1868.3 1713 2321 1494.8 2164.5 3125.9 2377.9 1707.1 1507 1734.9 1617.7 1730.1 1730.8 2474.9 3563.4 1724.6 1708.4 2418.6 2322.9 1620.8 3383.5 2994.5 1730.1 2797.2
Inositolphosphatemetabolism 3.1.3.25 258613_at AT3G02870 1131.5 889.4 3929.1 6407.6 2967.8 2902.2 1958.4 4132.7 3061 2430.9 2901.6 3965.5 1205.3 2196.2 2001.2 1954.4 1677.4 1319.4 1421.8 1415.8 727.6 908.3 3271.2 549.2 538.9 658.5 1691.6 2292.9 1818.1 1758.5 609.7 1870.5 519.7 550.4 1475.8 516.3 627.5 1541 1019.8 466.4 1407.5 1347 206.7 1432.8 1319.7 1013.5 919.2 1172.7 857.1 827.3 772.5 131.9 844.8 801.3 932.9 1292.6 602.2 1073.1 535.9 554.6 683.7 1060.9 768.2 628.9 1257.3 671.1 2146.7 1181.2 1841.1 841.3 890.8 699.6 629.3 273.5 212.5 358.5 272.4 238 231.6 229 237.6 659.2 910.1 190.2 259.4 933.7 330.6 281.9 846.1 403.1 313.7 487.6 3285.9 3373.9 2710.3 2917.3 1645.3 1537.7 4597.3 1491.3 3595.2 1618 3801.8 2634 2169.1 1916.3 1210.6 3268.9 1060.3 1779.1 3870 3135.8 1869.2 2834.1 2621.9 2448.9 2178.6 2225.2
Inositolphosphatemetabolism 3.1.3.56 254707_at AT4G18010 838.1 1928.7 17.8 281.2 1078.7 708.1 511.5 460.3 634 1556.9 964.8 372.6 1659.6 313.7 1191.1 1847.8 963.6 1428.6 1389.6 1116.9 861.2 1024.7 537.9 1945.3 5132.5 3870.8 2753.7 1980 2505.7 3366.2 390.7 1014.4 157.5 438 835.9 149.4 355.4 836.7 969.9 338.4 947.5 740.8 520.6 887.5 754.3 1071.2 1197.9 767.4 3125.6 1912.2 1248.3 1660.5 1720.7 1130.5 1258.6 748.9 1081.7 1420.5 1323.5 1254.8 3164.6 1389.9 1248.4 820 890.1 557.9 499.7 526.4 768.4 1458.3 1767.9 1949.1 2654.6 2979.8 1866.7 2622.1 2432.5 3885.5 3786.8 3086.6 3238.2 3235.7 2825.6 3216.3 5134.3 1611.6 2104.7 3668.6 2767.9 2456.2 2937.5 2210.5 650 975.5 1376.1 656.2 860.2 1281 1299.4 1425.5 1084 1263.5 889.3 1378.1 1655 788.5 1662 1038.4 2534.6 2473.9 207.1 1332.1 2018.6 1307.8 1455.9 1203.8 723.7 1246.1
Inositolphosphatemetabolism 3.1.3.56 255984_at AT1G34120 312.3 278.3 334.6 247.2 289.1 318.5 159.4 238.6 315.1 449.2 267.4 214 198 211 315.2 331.9 282.4 354.9 283.2 367.5 249.2 326.2 348.9 345 228.4 233.6 400.9 192.3 74.8 136.1 246.8 208 319.3 378.5 63.2 225.8 290.9 250.1 309.7 455.2 133.3 359.7 440.2 143.7 183.1 285.6 296.6 237.3 311.3 326.1 163.3 282.1 285.9 248.1 297.2 276.7 267.5 379.7 383.7 348 168.4 359.1 432 335 372.7 320.5 163.1 277 286.5 291.8 345.7 296.3 249.9 234.2 429.9 335.5 350.4 339.9 477.1 409.8 401.3 310.5 361.5 224 179.7 277.5 254.9 177.8 341.7 268.2 349.1 334.2 428.8 335.1 195.6 268.7 249.5 286 344.7 397.8 331.5 301 265.8 351.9 442.6 322.5 359.5 352 520.6 302.5 325.5 511.8 488.6 279.4 452 485.6 321.4 462.2
Inositolphosphatemetabolism 3.1.3.56 263489_at AT2G31830 205.6 106.1 249.5 272.7 238.4 361.7 306.5 358 315.8 173.8 299.4 348.6 238.4 280.3 211.3 239.5 155.7 272.6 246.3 254.7 189.2 176.6 268.7 197.7 185.4 282.3 244.5 244.2 277.8 222.4 333.2 307.8 180.4 179.2 228.7 139.7 371.9 295.4 245.8 250.1 313.2 226.6 193.5 323.2 321.4 300.4 418.2 345.8 328 310.1 374.2 1099.6 333.5 251.8 121 198 149.9 286.2 250 260.8 280 356.9 196.9 274.7 275.7 196.5 111.5 210.8 312.3 224 193.3 170.3 163.7 179.8 148 158.6 153.2 148.6 129 218.1 200.8 464.6 236.7 189.3 255 269.8 250.8 208.4 105 161.2 265.2 167.2 285.3 310 352.3 190.6 168.6 133.3 201 237.5 251.3 209 316 215.3 206.6 180.2 165 242.3 164 125.1 410.8 207.5 176.6 125.7 292.9 237.8 218.3 235.1
Inositolphosphatemetabolism 3.1.3.56 263596_at AT2G01900 206.6 243.3 6.7 55.1 211.4 47.4 8.5 16.7 100.6 16.5 33.2 37.3 42.4 10.3 181.2 179 125.8 153.8 158.2 133.6 132.6 130.3 83.1 7.2 83.2 115.9 17 5.5 7.7 68.9 346.1 329.3 320.3 289.5 377 691.8 252.1 260.2 304 367.7 215.2 295.2 272.1 332 267 625.8 466 363.4 148.3 188 154.2 397.4 220.6 205.8 299.2 341.9 194.5 181.4 197.3 291.4 233 109.6 96.9 190.2 185.9 4.5 4.5 3.5 56.1 145.3 109.4 94.8 112.9 157.9 207.2 140.8 192.5 222 204 170.4 171.4 170.8 194.5 72.9 104 172.9 179.5 288.6 23.8 119.1 165.8 129.3 71.9 135.1 129.9 42.2 132.3 37.1 18.9 118.5 52.4 201.1 103.4 102 89 174.9 139.7 55.5 55.2 102.4 53.4 38.4 96.5 21.8 87.1 13.5 64.2 19.4
Inositolphosphatemetabolism 3.1.3.56 264683_at AT1G65580 884.3 823.6 2449.8 924.1 850.1 3277.2 1537.2 2480 2473.5 2458.3 4006.1 3360.8 1750.2 1757.7 1252.8 1540.5 1053.1 1867.8 1679.9 1514.1 1716.2 1699.5 2799.1 2389.4 2087.1 2334.5 3547.2 2229.4 1758 1984 3005 1574.7 2972.3 2978 1188.4 2793.4 2688.7 1417.3 2229.9 2584.8 1030.5 2027.8 3768.1 1884.7 1483.5 2249.4 2353.1 1751 2089.9 1994.9 1544 559.8 1988.1 1719.6 2422.8 1934.7 1735.6 1806.5 1070.2 1253.2 1609.5 1441 1837.9 1445.3 1522.4 543.9 394.8 617.2 794.5 1532.2 1740.1 1284.9 2147.5 2034.3 1708.2 2313.7 1790.4 2933.9 2847.8 2908 2460.1 1537.6 1576.9 1638.3 2380.5 1867.8 2768 1536.3 1422 1427.7 1827.1 2342.4 2878.8 1528.6 1822.1 1151.1 1008.8 1315.5 2351.4 2699.7 2181.9 890.9 1859.7 1720.9 1636.4 920.6 1704.6 2634.5 2138.8 829.6 1385.8 1526.3 3561 1015.8 1240 2652.4 797 1702.6
Inositolphosphatemetabolism 3.1.3.56 265726_at AT2G32010 457.9 393.3 162.9 497.7 231.4 671.3 358.8 868.9 704.8 485.1 766.4 959 310.1 497.3 572.3 390.6 543.5 556.9 476.5 477.7 515.3 401.5 967.3 440.1 206.8 190.6 259.6 170 183.3 200.6 191.4 176.1 172.8 146 348.9 161.7 252.7 234.7 158.7 110.9 392.2 276.2 229.3 413.5 365.4 293.5 267.9 220.2 243.9 236.1 208.7 501.3 321.9 194.8 146.2 223.1 414.5 483 325.2 437.3 524.9 579.6 516.4 418.4 572.9 246.4 217.5 392.3 412.4 254.9 192.2 296.2 285.1 235.1 287.2 210.2 281.4 251 200.7 230.4 246.4 291.8 253.4 225.9 171.8 408.5 109.5 343 291.2 208.8 255.9 205.7 650.9 324 364.5 441.3 510 315.1 818.1 608.6 654.9 270.2 338 248.7 698.1 536.2 302.2 570.7 564 373.3 464.8 942.3 576.9 309.3 763.1 520.9 421.2 624.2
Inositolphosphatemetabolism 3.1.3.56 267231_at AT2G43900 227.9 337.8 401.8 237.3 207.6 167.1 313.2 151.2 168.6 236.2 167.2 129 183.1 314.8 163.9 209.7 174.9 103.1 271.8 141.3 124.4 239.2 196.4 97.3 39.8 71.8 105.7 119.3 19.3 98.5 148 182.2 85.7 173.3 170.9 89.5 173.3 99.6 519 125 198.1 266.5 182.9 232.3 203 34 285.8 254.5 254.5 177.9 237.2 156.6 178.4 182.3 373.3 57.9 209.6 171.1 314.8 124.4 28.1 207.5 209.9 148.5 235.9 22 83.9 19.6 92 259.7 236.8 273.9 292.8 270.4 319.4 277.1 267.4 174.8 156.1 165.5 221 423 248.5 378.7 371.8 269 222.1 386.8 91.8 250.4 297.3 324.9 217.9 130.8 178 383.2 239.2 230.5 314.6 214.8 233.4 333.5 205.6 217.7 196.8 169.4 245.6 266 223.3 404 430.8 241.4 220.5 244.4 321.4 237.7 274 150.6
Inositolphosphatemetabolism 3.1.3.61 247313_at AT5G63980 1860.2 1881.5 2273.1 6383 2795 4484.4 4550.4 3682.4 2419.5 3684.1 4359.8 2894 1722.6 3921.4 3410.6 3005.8 3652 2634.7 2457.7 2122.7 2817.8 2648.5 2036 2283.6 5393.6 2970.1 4039.1 4155 4017 3950.4 1684.4 5006.3 1661.3 1583.6 4189.4 1423.1 1937.3 4265.7 2170.1 1894.7 4343.4 1688.6 1491.9 2586.4 1823.4 3153.5 2363.2 4192.1 2962.2 3127 2839.3 2483.1 2807.7 3477.1 1663.5 2760.2 2646.1 3256.7 2490.7 2702.1 2813.6 3634.2 2368 3240.3 3092.2 5239.8 4577.3 4106.2 4357.4 2068.1 2031.5 2116.2 2081.5 894.5 931.7 949.4 787.6 663.3 656 988.6 803.5 1745.7 1229.2 761.9 694 1679.1 884.9 712.5 1228 778.6 1062.3 940.2 4418.9 6023.4 3996.3 5528.1 2101 3617.3 5094.1 2097.2 4866.2 1813.1 5742.6 5919.7 5163.5 2533.7 2546.1 5208.5 2342 1485.8 5082.7 5492.1 2807.8 6381.7 3551.2 2872.6 5908.4 3106.7
Inositolphosphatemetabolism 3.1.4.11 247775_at AT5G58690 254.7 286.5 302.2 156 360.8 151.9 162.6 200.1 319.2 278 215.5 189.5 431.2 143.4 239.4 294.3 174.4 233.3 242 185.7 166.7 162.8 204.5 218.2 508.1 252.4 230.5 298.2 466.8 399.3 301.8 235.6 303.6 399.8 159.8 340.2 279.9 120.5 363 325.1 186 328.2 384 236.8 123.5 423.6 365.7 293.3 209 214.6 197.3 471.1 205.9 93.3 371.8 193.3 179.9 312.4 239.8 255.4 247 310.7 245.1 196.1 248.4 157.3 77.3 114.5 117.1 329.7 370.6 299.2 306.2 199.8 247.3 220.6 234 291.4 229.8 244.5 200.5 410.2 291.2 166.8 189.6 283.7 242.7 256.5 210.5 306.6 322.2 342 222.8 349.8 305.2 145.7 129.7 192 241.5 199.1 272.2 295.9 365 369.1 807.9 204.6 245.2 158.6 252.4 166.3 262.4 137.1 369.7 282.8 151.1 225.6 325.5 137.5
Inositolphosphatemetabolism 3.1.4.11 247776_at AT5G58700 376.6 427.1 1931.4 170.4 518.9 235.4 485.4 311.4 331.1 172.1 352.7 367 197.2 552.2 593.2 698.6 539.4 570.9 455 393.3 483 482.4 80.9 183.7 752 346.3 299.5 513.7 265.6 257 906.4 564.1 869.4 910.8 603.6 907.4 1191.3 542.2 880.8 1246.9 509.2 929.3 808.9 438.2 559.2 1008.1 733.9 775.2 537.8 584.9 602.9 863.5 591.8 599 1034.3 406.7 564.6 921.9 784.4 616 708.8 1152.1 592.2 389 800.3 404.6 236.2 297.5 161.9 752.6 593.3 649.1 675.4 316.1 334.7 289.6 266.2 385 345.2 320.8 326.3 367.3 445.1 227.4 236.1 194.1 267.9 327.4 463.6 278.9 374.3 289.7 433.7 1496.1 896 227.1 426.3 619.9 367.3 208.4 238.2 416.3 970.6 1854.9 271.5 379.3 694.8 259.3 438.3 346.2 240.7 241.7 324.2 282.9 278.5 407.3 200.1 182.2
Inositolphosphatemetabolism 3.1.4.11 247794_at AT5G58670 243.9 173.4 102.1 1875.9 362.1 2868.4 280.8 548.1 783.1 2279 1989.1 458.7 535.8 221.1 352.9 476.8 475 421.1 428.8 496.3 305.2 288.1 897.3 778.5 1358 1120.9 1422.9 1396 874.6 610.2 160 304.9 268.6 242.6 236.8 173.1 242.5 321.3 218.4 305.9 205.4 42.3 201.9 316.4 369.3 136.9 234.2 223.2 172.4 262 192.8 287 273.8 159.8 324 196.3 349.3 535.7 541.2 412.1 471.7 731 503.7 286.6 397 1986.3 1561.9 1369 1902.7 281.8 197.9 172.7 173.2 167.2 235.1 220.6 234.8 163.2 180 359.6 213.4 367.3 206.3 270.3 226.7 378.3 268.9 320.2 262.5 152.7 265 332.6 2782.9 303.8 272.7 971.7 180.8 242.8 2186.4 1498.3 2210.3 188.1 322.6 317.2 698.1 191.1 354.9 2185.3 1324.7 263.4 617.3 2653.2 2179.4 632.4 2848.5 2147.6 748.4 1659.4
Inositolphosphatemetabolism 3.1.4.11 251768_at AT3G55940 96.7 87.1 616.5 518.9 47.4 189 142.1 130.1 50.5 88.9 136.5 199.9 18.4 55.4 143.9 164.4 105.5 139.2 48.4 157.2 151.8 104.8 196 31 216.9 164.9 124.3 106.8 76.3 24.4 438.8 70.1 314.1 124.6 91.7 102.9 404.1 11.8 193.7 231.2 144.4 222.7 103 76.5 152.2 33.7 104.2 113.2 54.7 83.9 112.4 977.2 34.7 69 204.4 129.7 116 11 129.3 194.1 272.2 348 95.8 120.8 115.4 390 177.2 241.5 128.4 89.5 83.3 82.5 114.7 144.8 183.9 103.2 83.4 135.8 112.3 54 129.1 270.9 24.1 99.9 103.9 71.7 106.6 180.9 85 6.9 50.2 20.5 527.1 264.9 99.6 139.9 83 333 170.3 197.6 140.2 134.9 329.8 451.5 231 43.2 647.3 44.3 77.3 80.4 137.2 177 185.8 192.5 180.7 206.9 230.1 128.1
Inositolphosphatemetabolism 3.1.4.11 252459_s_at AT3G47220 912.3 989.8 404.8 889.7 1692.6 640.2 977.5 793.8 632.9 1004.3 690 862.5 417 955.4 674.2 473.9 631.6 588.3 668.7 544.4 512.8 489.8 1255.2 907 816.8 545.7 788.1 485.8 558.2 760.5 415.4 877 271.5 410.2 1067 376.5 296.6 800.9 497.5 408.4 961.3 497.6 355.9 659.4 701.3 76.5 119.9 41.1 587.9 732.2 783.5 591.4 719.5 1021.1 286.5 623.8 698.5 539.1 408.9 587 581.9 878.9 562.7 154.8 561.8 351.5 140.5 326.7 345.4 702.8 872.9 732.8 648.9 466.7 491.6 684.7 574.9 715.5 1032.2 566.9 826.3 468 431.5 667 542.8 863 637.5 615.5 590.1 601.9 609 1026.7 880.7 1227.6 681.1 1476 1030.2 954.7 1248 931.1 1056.1 1317.3 758.6 632 1003.4 1210.5 986.5 1386.7 805.8 1338.5 1587 1281.5 636.4 1141.1 868.2 958.1 1712 1022.9
Inositolphosphatemetabolism 3.1.4.11 253002_at AT4G38530 385.2 347.3 216.6 236.4 289.9 410.9 244.5 605.9 448.6 269.2 322.7 384.8 241.7 223 298.5 287.6 304.1 399 377.5 311.5 317 253.4 491.1 328.8 325.4 272.7 436.1 262.1 282.6 203.7 297.7 294.2 291.9 168.5 352.6 346.1 382.3 339.9 170.5 264.2 381.5 340.1 477.8 271.3 535 378.8 441.7 329.7 360.6 316.8 270.4 889 442 250.2 206.8 357.4 360.3 391.2 335.9 320.6 401.3 544.3 239.5 378.5 373.8 275.1 255.6 345.6 359 312.6 318.8 285.3 249.9 204.9 244.9 268.3 221.7 258.2 193 339.5 349.9 498.8 297 180.4 232.8 390.3 405.6 292.4 183.6 350.6 330.8 436 433.5 242.1 209.5 319.6 319.8 294.7 416.8 312.5 163.1 280.5 207.6 225.3 387.2 267.5 298.9 201 293.2 199.6 296.1 265.3 367.2 312.6 307.2 306.2 216.8 214
Inositolphosphatemetabolism 3.1.4.11 256156_at AT3G08510 2763.9 3673.4 1849.6 4992.9 3957.9 9125.7 5273.2 10139.3 6638.8 10058.1 11938.1 13429 3790.2 7314.7 4832.4 4290 4669.5 4920.8 6032.4 5309.5 6343 5116.3 7298.2 8515.5 5861.7 8163.4 5236.3 3142.7 3247.7 3891.8 5377.7 4472.5 5441.4 5422.8 5172.3 5489.2 6851.9 5788.3 4334 5193.9 4933.5 5570.7 4722.2 6947.8 7064.6 7186 7087.7 5242.6 5384.3 5106.8 5042.9 4476.6 6619.8 6221 4793.8 7489.8 8698.5 8395.4 7892 10014.1 8385.8 7499.4 10227.5 10473.4 7442 3633.3 2954.8 5928.8 6433.7 6650 6987.7 5836.6 6621.9 7932.9 8359.4 7906 7709.2 6765.3 7012.1 7634.7 7717.6 5841.5 5434.3 4535.9 5205.8 3447.1 3731.1 4109.9 6276.4 4649.3 3293.4 4329.2 9709.6 5934.8 7600.5 2413.1 3214.9 2631.2 5190.6 8424.9 5611.2 2843.6 7248 5438.7 3197 2982.4 3512.5 5413.6 8643.9 3235.6 2402.4 6392 6276.6 2846.6 9237.9 6987.8 2400.7 7810.7
Inositolphosphatemetabolism 5.5.1.4 250471_at AT5G10170 416.1 297.2 23.1 405.4 285.9 950.2 67.4 287.9 346.5 369 839.6 287.6 180.5 136.5 272.5 340 305 314.8 293.3 374.5 374.4 277 263.7 375.1 261.3 251.1 189.3 120.2 278 257.1 55.9 573.6 159.5 152.9 643.6 176.6 243 672 99.4 104.8 988.4 166.3 229.4 367.4 367.1 186.4 262.1 309.6 366 285.2 369.2 388.5 477.9 280.6 91.4 424.2 496.7 158.4 554.6 396.5 345.6 409.8 402 406.2 306.3 170.7 144.1 212.8 503.4 336.7 327.2 266.7 197 279.7 239.4 197.3 184.2 99.2 107.9 144.2 92.5 342.3 323.5 102.8 58.1 184.5 72.9 109.4 251.2 138 56.4 128.9 582.2 232.3 207.9 434.3 148.4 186.7 485.9 375.1 566.1 274.7 201.9 172.6 515 174.5 178.2 548.3 361.7 222.3 552.4 416.5 271.7 445.6 621.7 811 374.8 341.2
Inositolphosphatemetabolism 5.5.1.4 252863_at AT4G39800 7242.1 6724.7 1345.9 25837.9 12976.9 10309.2 6099.8 17030.9 18896.6 3978.2 9734.5 14160.3 14456.8 6405.6 7637.6 6220.4 7377.9 6142.7 4912.3 4482.4 2491.1 2332.6 11942.5 4270.8 3660.5 4307.1 4282.3 1920.6 4151.7 4279.6 1359.6 3804.5 1341.4 1209.4 4157.6 492.7 1612.3 2925.9 2146.3 1066.2 2698 776.9 1827.1 3831.6 4488.2 1416.5 1849.7 1366 480.7 524.8 1360.3 1533.7 715.3 908.1 2397.3 3588.9 2904.7 1610 3521 2997.1 2173.2 2239.2 3059.3 2882 3892.2 1930.8 2333.2 3196.8 6488.6 3421.3 3051 2652.7 3025.1 2116.1 2193.9 1943.3 1908.7 1580.1 1789.5 1595.3 1863.1 5025 4204.1 1215 1118.7 12957.2 5420.3 1056.2 2642.5 1003.8 836.4 2437.1 7947.9 9368.4 9413.7 14381.3 4631.6 10630.9 8906.6 6067.1 8466.6 9117.8 12322.6 8796.6 19916.4 5467.6 10071.3 5433.6 8011 5404.1 22048.8 7588.4 4098 14919.9 9527.8 3763.7 20183.1 4135.1
Inositolphosphatemetabolism 5.5.1.4 263433_at AT2G22240 3693.3 3799.8 1734 15253.3 3996.5 857.9 975.4 1110.9 1713.8 572.1 1756.2 875.8 1024.5 943.1 2329.4 2550.6 3822 3096.2 1627.1 1331.7 848.2 793.6 2874.1 728.6 501.4 677.9 586.9 523.6 366.4 484.4 490 581.1 384.9 297.7 500.3 232.1 564.7 485 1310.1 249.8 251.6 661.9 368.6 1227.5 713.2 562.8 552.4 532.1 310.7 374 414 371.8 310.9 466.4 1535.5 1128.3 522.2 980.8 592.4 428.3 512.8 718.8 535.9 372.7 961.6 228.4 389.9 479.6 1020.1 1014.4 879.7 1067.5 1372.2 873.7 1270.8 974.4 977.9 1335.5 1211.4 1326.3 1374.4 1205 1974.2 332 295.1 2251.4 798 378.8 2617.4 463.9 1802.3 2901.1 2276.3 675.6 1106.8 3502.2 823.9 4474.1 1202.5 700 1203.9 4654.9 1297.8 1078.3 11821.3 702.1 5639.9 1161.6 755.1 2846.6 3666.5 1862.6 997.1 8174.3 1148.7 688.1 4600 684
IsoleucineValineLeucinemetabolism 1.1.1.85 260285_at AT1G80560 1424.7 1169 4945.1 1011.8 1829.9 1012.8 2221.6 1023.2 1126.3 748.8 826.3 875.2 1057.4 2518.4 1039.7 1515.4 1066 874.2 1007.8 1128.5 1552.8 1510.6 608.5 1014.2 1210.8 908.8 854.3 1112.3 1819.2 2224.6 1121.1 2083.6 819.8 1235.3 1767.4 1246.3 1129.8 2111.5 889.2 1372.9 1808.8 1272 1642 1063.4 1520.6 1467 1585.9 2054.4 1526.9 1395.8 1840 2017.1 1683.9 1749.6 1419.2 1008.6 1597.2 1752 1638.1 1114.5 1254.5 868.5 1661.9 1777.3 1159.6 475.5 440.7 548.6 732.9 1304.1 930.7 1134.7 977.7 1108.9 930.2 926.7 1008.3 531.8 594.9 906.2 1101.7 794.4 841.4 1144.4 1000.6 1088.9 552.1 907.5 975.6 832 833.2 615.6 1914.9 1444.9 1581.1 1083.2 1164.5 1222.9 1298.4 787.3 979.8 1261 1378 1301 729.4 1779.1 967 1676.7 648.1 1485.1 1546.5 1358.6 1416 1376.5 956.4 1607.6 1183.5 1152.5
IsoleucineValineLeucinemetabolism 1.1.1.85 263706_s_at AT1G31180 1369.8 1239.4 2928.9 3936.2 2434.6 6333.8 1265 2643.7 3188.2 3923.8 4830.9 2347.9 2939.9 1308.7 2559.1 2457.8 3153.1 2543.3 1866.1 1929.1 1710.5 1861.9 1514.6 821.4 719.8 770.4 655.1 938.7 2006.5 1803 377.9 5444.7 609.7 489.6 4588.2 714.8 403.2 4384.9 388.5 645.7 4402.1 453.7 727.7 2638.8 2131.5 1280.7 1190.9 2457.3 1966.5 2433 2149.7 1145.7 1426.9 1971.1 395 3030.3 2884.9 3173.2 2749.5 2085.4 3086.8 3248 1995.3 2114.5 4981.6 2214.7 3453.6 3145.3 3943.9 536.4 649.5 737.1 669.4 526.6 460.6 494 625.9 404.1 468.7 447 564.8 331.6 411.4 227.1 263.8 559 318.7 198.7 432.8 394.4 269.2 365.9 4803.7 5070.4 2829.1 5119.2 1143.6 2641 7424.6 2258.9 7487.5 992.6 4482.2 3447 3399 1495.6 1650.9 6912.4 2579.6 1225.9 3674.2 8339.4 3353.6 3120.9 4400.9 3432.4 5477 4638.3
IsoleucineValineLeucinemetabolism 1.1.1.86 251536_at AT3G58610 23696.7 19530.9 22688.7 15157.3 24261.9 16775.9 33223.3 30539.3 30768.6 13636.8 11217 22319.9 33775.7 33267.2 19782.7 19452.9 21835 19964.5 20203.4 21114.8 22549.1 22572.7 14908.5 15410.3 13420.5 14454.3 13312.6 17453.3 24351.1 27649.1 12205.7 26308 12565.1 13360.8 28409.6 13812.9 13057.6 25808.8 10486.3 12657.8 27292.3 14303.6 10668.5 17259.7 23603.5 18987.1 18561.3 27422.6 29937.7 31355.8 34157.3 14748.3 19485.7 23662.5 11367.1 16001.7 16606.9 22423 19043.5 17501.3 18884.8 21410.1 20413.6 17448.2 21189.3 8132.8 8378.3 10350.6 12322.8 15015.2 14878.8 12310.4 12597.8 12584.9 12260.9 13697.9 12489.8 10556 11391.5 12520.2 13404.4 11277.7 10634.9 15007.1 10657.5 17699.1 9326.6 11881.7 11999.4 10174.7 9773 8952.2 13977.5 19587.6 21234.4 18649.6 24263.8 19023.4 17832.3 11695.9 16000.8 18128.2 23292.6 20262.9 9356.2 23545.2 17326.7 16137.7 10008.6 20807.3 24331 12865.6 12472.4 16035.9 13510.6 14281.4 20386.1 12199.7
IsoleucineValineLeucinemetabolism 4.1.3.12 249866_at AT5G23010 151.6 786.2 10.6 5876.5 1126.3 18024.3 267.8 6978 8544.7 13142.1 23205.3 6353.2 12101.7 532.8 5131.7 5317.6 5861.1 4581.7 4730.6 4126.1 3345.7 3249.3 4791.1 3944.9 1544.6 3309 378.3 421.6 1643.9 898.8 10.4 6741 117.9 188.3 5064.1 272.5 155.5 4540.9 140.3 206.3 5047.3 81.2 200.7 7069.2 2783.3 679.3 471 530.9 4648.9 4909.8 2656 1886.7 2140.1 1312.2 84.7 6479.7 7993.4 3432.3 6375.9 8013.3 9683.6 3267.2 6843.2 1836.3 3501.1 6993.1 3604.7 8188.8 7612.7 145.5 126.7 103.8 121 68 216.6 130 85.3 129.8 49.6 204.2 159.6 230 99.9 33.1 25.7 214.4 179 11.9 125.3 73.6 29.9 23.2 13004.6 7016.2 1091.1 7354.8 652.5 4452.5 16627.1 9028.2 14822.6 297.3 2611.7 2710.1 7837 411.5 1354.1 16896.2 11510 81 4890 16845.3 11618.7 7006.9 11228.5 11360.1 7884.5 11745.8
IsoleucineValineLeucinemetabolism 4.1.3.12 249867_at AT5G23020 359.9 464.8 5.7 102.5 184.3 821.2 65.5 117 1003 657.3 500.6 156.2 1508 20.1 1218.6 1672.1 1237 1408.4 811.5 1081.1 1309.6 2052.1 369.2 333.4 125.3 245.9 227.2 216.3 449 132.5 209.4 4490.5 550.3 500.1 3116.3 1569.3 501.8 3957.4 241.9 983.7 3820.2 368.4 897.1 2778.6 842.7 2365 1915.5 3787.5 1840.9 1551.3 1921.6 1129.5 727.3 2410.5 199.5 2730.1 1547.4 5872.1 1413.7 1498.5 3309.1 5359.5 1027.5 4237.7 6602.8 200.8 98.4 314.6 273.1 105.4 112.4 284 309 121.2 191.7 112.1 143.8 39.5 72.9 139 135.5 40.9 103.7 100.3 72.7 269 148.9 142.5 173.1 156.8 110.6 133 289.8 987 151.9 685.8 99.3 619.9 1498.4 1937.5 1555.8 144.2 516.2 519 2375 120.6 193.8 2429.7 1660.4 78.4 203.4 1314.3 1943.4 795.7 635.3 867.5 1379.7 1299.3
IsoleucineValineLeucinemetabolism 4.1.3.12 260384_at AT1G74040 709 874.2 2039.1 609.9 802.9 771.6 814.8 1617.1 1190.4 566 557.6 1406 863.8 890.3 664.6 513.1 431.7 775.1 526.2 569.9 864.9 620.3 675.4 484.7 523.2 570.6 901.7 790.8 1156.3 974 452.5 1002.7 383.4 407.7 1182.8 631.3 493.1 962.4 221.7 231.6 908.7 545.5 588.7 671.1 1004.5 964 901.2 817.2 818.2 954.3 584.5 633.7 702.1 989.7 416.6 740.8 429.6 549.6 570.9 500.5 900.1 956.1 686.3 563.2 850 144.8 102.6 187.5 271.8 577 632.6 383.5 391.6 613.3 674.8 765.4 685.9 530.5 427.6 565.6 448.7 616.8 311.2 816.2 462.2 574.4 288.5 611.9 637.6 699.6 311.8 331.9 1203.6 446.1 746.4 833.8 644.4 934.7 1190.6 638.4 850.9 655.8 903.6 736.4 659.7 961.8 722.2 730 419.5 710.3 1374.5 578.2 586.3 786.1 526.4 690.4 965.7 692.7
IsoleucineValineLeucinemetabolism 4.1.3.12 261668_at AT1G18500 1968.1 2269.8 1548.5 1326.1 2504.4 2275.2 2143.7 1475.6 1664.2 1877.5 1832.7 1744.8 2308.4 2529.9 1467.9 1543.2 1059.3 1591.2 1592.1 1916.4 1721.4 1959.3 1740 3344 3196.7 3366.4 2344.6 2292 5048.1 4617.4 2106.4 2779.1 2053.1 1912.8 2471.8 2514.8 1778.8 2860.9 1537.9 2259.3 2683 2296.3 2916.8 2320.4 2659.1 2812.6 2879.4 2785.4 3414.2 3106.2 2602.1 1897.3 2392.8 2691 1815.8 2253.6 1902.8 1894.2 1700.5 1760.2 2089 1714 2053.1 2335 1722.1 574.1 524.3 511.8 848.5 2186.1 2625.9 2161 1791.2 2301.4 2039 2516.6 2678.2 2542.8 2212 2421.6 2326.8 1310.5 1742 3878.6 4492.8 2595.7 3459.3 3417.5 1620.9 3033.3 2694.5 2529.2 2920.4 1946.4 1412.1 1481.1 1946.9 1581.3 1874.6 1961.1 2172.2 1788.6 1953.2 1682.3 1560.7 2574.6 1368.1 2558.4 1405.2 2220 1700 2060.1 2757.5 1567.2 1130.4 2364.3 1551 1772.8
IsoleucineValineLeucinemetabolism 4.2.1.16 258884_at AT3G10050 2262.8 2257 7527.2 2121.7 2837.9 785.6 1983.8 1301.4 2338.2 700.7 443.6 981.9 2712.6 2009.8 1688.2 1215.3 1254.2 1143.4 1238.4 1099.7 1299.6 1398.4 1108.6 686.7 837.2 656 1619.3 1444.1 3520 3442.9 483.4 2598.4 402.9 525.5 2552.7 366.6 542.1 2555.5 716.7 663.1 2886.7 1217.3 769.5 1383.2 2053.2 1273.6 1298.2 1694 1864.5 1745.3 1892 1229.8 1440.2 1831.7 729.8 1157 901.7 717 925.3 815.1 1086.3 633.4 1030.3 777.2 881.8 186.2 281 518.1 477.3 1931.9 2131.8 1930.9 1902.2 1604.2 1364.7 1666.8 1440 1482.6 1155.6 1307 1384.1 1817.4 2102.9 2101.6 1839.3 2419.4 1640 975.7 1406.7 973.3 831.4 1041 1210.2 2147.8 2149.3 1767.2 2652.9 1355.3 966.8 615.5 828 2892.5 2452.4 1808.8 764.9 2405.8 1028.7 1275 368.6 2325 2055.4 841.1 743.5 1494.7 976.2 930.8 1956.8 1148.2
IsoleucineValineLeucinemetabolism 4.2.1.9 256862_at AT3G23940 2805 2397.6 8123.5 1703.8 3850.6 1791.1 6512.8 2527.5 3925.9 1082.1 640.3 1596.9 6620.9 5247.6 2111.4 2233.2 1715.4 1822.1 2012 1991.4 2073.8 2038.3 1329.7 1192.2 1290.1 1059.2 2393.4 3974.4 8712.9 8860.2 1227.3 5852.5 1136.7 1178.4 5709.6 1541.1 1416 5793.2 1167.5 1456.4 7364.1 2987.9 1778.4 2630.4 4180.7 3496.3 3375.7 5344.5 4161.9 4296.3 4829.5 2949.2 4643.4 5110.3 1327.8 2452.5 1948.2 2116.3 2815.5 1841.2 2465.4 2241.8 2039.8 3135.1 3494.2 688.4 553.8 895 749.6 2297.7 2588 2093.9 2045 1917.8 1715.3 2081.5 1882.3 1193.8 1379.4 1412 1455.2 1503.5 1830.3 1719.6 1455.2 2373.8 1080.5 1212.4 1509.8 1078.2 1095.8 923 2141.5 3632.3 3199.6 2617.3 2287.4 2785.7 1449.1 532.8 1078.2 2537.2 4651.2 3548.9 631.4 2986.7 2139.6 1874.9 409 2031.6 2655.7 773.6 760.8 1470.3 649.6 1194.8 2229.2 933
Jasmonicacidbiosynthesis 1.13.11.12 252618_at AT3G45140 1869.3 1501.1 43.6 26257.6 1154.2 31197.5 11347.4 15140.8 6549.8 39897.9 42266.5 11128.1 6048.5 7730.5 6441.8 5687.4 5441.1 4339.7 5446.5 5103.4 5398.3 10047.1 18986.5 15614.7 31723.3 30171.5 31676.5 29617.4 38450.2 38990.3 84.2 5507.2 93 136.8 3056.1 49.1 111.6 4124.8 39.8 68 5725.6 73.2 83.3 4969.6 2300.9 441.3 308.5 430.8 7769.2 6545.7 7855.8 616.4 420.8 465.2 100.6 4215.7 6543.5 14103.2 9360.8 10393.5 14583.2 10234.9 13387.1 8630 9827.1 31231.3 12355.8 14060.8 17815.1 826.8 571 691.9 1698.9 87.6 126.6 78.2 78.4 31.4 67.1 111.4 148.9 947.2 1004.5 148.7 312.7 420.3 257.5 198 248 118.2 17.7 152.3 34848.2 9946.9 3888.5 21495.1 995.9 3546.5 34876 30637.7 32188 383.6 6142.6 7535.2 29675 767.4 1074.8 25042.2 24585 241.3 27525.4 42998.6 31643.9 22202.1 34866 24997.9 34867.4 32570.4
Jasmonicacidbiosynthesis 1.13.11.12 256321_at AT1G55020 2336.2 2037.1 179.3 652.9 1667.3 508.3 918.3 670.3 659.1 439.4 713.3 565.1 383.4 437.4 2725.1 2640.3 1784.5 1803.5 2082.2 2102.4 1290.6 983.5 388.8 401.9 296.7 196.1 382.2 688.9 294.2 337.8 1166.5 3635.6 1401.8 1118.6 4243.1 768.9 1232.4 3208 9161.1 1235.8 2932.5 8036.2 1127.2 2375.1 2237.8 5070.5 4998.9 8113.8 5721 5290.6 6329.1 4305.7 4711.7 6620.8 7386.1 2241.1 1477.9 1580.6 1361.6 2551 2173.4 2169.6 2440.3 470.2 1680.6 521 259.3 266.4 504.4 6493.4 6545.1 3757.5 3704.9 4673.6 4988.7 5850.1 5806.2 6514.8 5439.9 5543.2 5996.8 5155.6 6151.7 8472.6 16012.6 12517.1 21975.8 4594.1 4895.9 3660.9 14843 10832.9 670.5 1748.8 1957.7 687.3 1532.1 1374.9 649.8 464.3 656.7 1955.4 1860 2391 556.5 1630.9 1414.3 358.2 409.6 2077.5 563.6 367.6 398.5 948.1 728.9 519 487.4 351.3
Jasmonicacidbiosynthesis 1.13.11.12 258445_at AT3G22400 181.7 236.1 59.1 87.2 134.9 251.3 217.2 262 153.1 185.9 191.3 90 196.6 246.5 297.2 372.6 240.7 174.5 333.1 372.8 216.5 251.6 287.8 134.9 141.6 152.9 847.9 403.7 139.5 86.2 523.2 222.4 378.4 501.9 224.6 539.5 465.7 173.6 340.7 487.1 257.7 293 405.6 166.5 105 196.8 234.8 264.2 241.1 81.5 199.6 742.1 209.4 156.7 424.8 193.6 326.9 272.9 465.3 178.5 277.6 164 268.2 240 199.2 110.3 26 157.4 94.8 176.3 152.2 154.7 131.7 165.2 165.6 125.3 152.4 124 158.8 151.9 196.5 168.5 64.9 186 140.4 219 207.9 184.2 192 143.1 169.6 166.1 137.1 267.6 183.1 177 172.5 153.3 154.2 188.7 236.6 243.6 289.3 320.6 111.5 331.8 244.7 143 237.3 187.7 253.7 188.8 72.8 362 202.6 99.8 221.1 237.5
Jasmonicacidbiosynthesis 1.13.11.12 260190_at AT1G67560 648.5 653.7 8.7 662.9 469 1155.9 506.9 547.4 448.3 1570 1259 651.8 464.1 463.8 1110.2 1460 1406 1692.5 1454.2 1380.6 1110.1 1279.2 805 833.7 1515.1 1179.4 1558.7 1063.1 1050.6 713 1493.5 859.2 1527.9 1195.6 924.6 1290 1269.2 880.9 1557.6 1621.3 839.6 1479.2 940.5 1029.7 536 852 784.1 1164.9 1057.8 910.3 918.5 1356.7 1033.3 1224.5 1284.7 740.7 1690.6 1453.5 1655.8 1559.8 803.5 1280 1572.6 1242.8 1208.2 475.6 275.5 459.5 702.2 862.8 853.4 739.9 955.7 608.9 549.4 505.1 447.6 411.1 464.3 555.3 515.6 886.4 662.7 630 565.7 264.7 415.7 771.5 735.3 703.6 531.4 574.5 1508.9 631.5 670.4 958.7 741.2 497.3 1139.8 1752 1173.6 564.6 750.2 616.2 1339.6 589.8 432.4 1226 1633.9 507 789.4 1801.7 1356.9 1248.9 1274.9 1040.8 1301.4 1579.9
Jasmonicacidbiosynthesis 1.13.11.12 260399_at AT1G72520 52.2 164.7 7.4 314.1 220 64.5 23.4 19.8 123.3 718.1 174 21.8 2491.2 62.4 20.1 17.7 11.9 17.8 9.1 8.4 18.1 24.6 23.1 2375.3 15246.1 20339.3 1170 399.4 529.6 502 41.1 26.7 23.3 18.8 27.4 23.8 16.5 23.7 167.9 28.5 151.7 28.1 33 7.2 57.4 360.6 274.7 571.8 162.3 147 32.2 327.8 202.7 130.3 8.2 121.9 243.8 244 264.5 32.5 661.7 24 20.3 50.3 30.9 475.1 1104.3 644.3 3177.5 20.1 24.8 30.2 58.9 66.5 117.2 11.8 19.1 133.4 127.6 69.5 36.7 287.4 12.4 5.2 43.6 125.5 37.5 121.4 72.1 29.8 166.8 131.6 259 346.8 222.5 3147.4 107.8 37.8 2300.2 475.6 2109.4 56.9 137.2 409.2 4989.9 22.9 116.2 631.2 827.8 244.3 536.2 714 672.1 8037.1 673.9 879.7 633.6 554
Jasmonicacidbiosynthesis 1.13.11.12 261037_at AT1G17420 74.1 68.9 259 511.3 280.3 291 143 96.4 55.2 705.4 371.9 10.4 432.1 147 36.1 60.8 110.1 109 17 19.3 30.5 176.4 115.9 2490.1 22001.4 21980.3 916.3 406.5 1922.4 1373.7 18.4 162.7 92.8 6.1 112.6 7.9 96.2 158.1 7.2 6.4 300.9 38 31.1 112.2 134.3 210.3 320.2 486.1 311.5 134.5 425.2 330.7 293.8 158.6 11.1 170.8 168.1 187.4 285.9 182.9 334.9 104.5 154.5 92.7 96.4 910.5 1712.8 591.8 3667.7 7.1 99.3 90.3 260.8 16.8 6.2 30 7.1 37.4 64.8 14.7 31.3 10.5 8.9 11.5 26.6 117 103.8 115.7 40.6 58.7 14 9.5 431.4 417.6 205.3 1644.4 42.4 102 783.7 209.3 693.2 97.5 358.3 421.7 2443.6 8.1 14.2 340.6 555.5 78 210 1063.2 601.3 5089.9 508.5 352.5 338.2 417.7
Jasmonicacidbiosynthesis 1.3.1.42 259875_s_at AT1G76690 7907 7658.4 4195.9 3129.3 4336.8 2249.6 1029 1249.5 644.1 2806.2 2901.6 966.6 6335.1 831.3 3648.2 4161.8 4621 4013.7 4525.4 5691.4 4730.1 4467.4 2323.2 1982 8822.1 7801.2 5400.2 8333.4 13801.7 21814.9 2830.8 3372.4 2938 3933.2 3074.4 2992.1 3064.8 2591.7 3569 3920.7 1923.6 3406.3 1571.6 1951.3 2025.2 1512.8 1267.6 2557.7 2447.4 3247.5 3975.7 1297.4 2876.9 3563 4999.5 2006.2 2922.1 2571.3 4449.6 3104.9 3454.1 1718.7 3867.1 3110.9 2062.4 1843.1 1307.6 1925.2 2725.5 13369.5 12540.5 12297.5 9287.1 3224.7 2970.3 3793.1 3850.5 6889.8 7595.3 3709.1 3627.8 13835.3 16431.2 7740.5 23612.1 8245.5 16242.7 5463 9324.8 5235.8 16856.1 11378.7 2074.3 10372.7 6400.3 2965.2 6853.9 6205.5 8107.9 5730.2 8283.6 5564.8 5891.9 9256.9 4258.1 4932.6 4879.2 6987.5 5501.3 8096 1870.2 8398.3 6288.8 3093.9 9056 6185.4 1997.1 4677.7
Jasmonicacidbiosynthesis 1.3.1.42 265530_at AT2G06050 471.7 624.8 100.2 4030.2 914.8 2563.2 1194.6 718.9 752.3 7323.8 4471.5 733.4 1662.4 974.1 545.1 694.4 738.4 917.6 799.3 650.2 879.2 1426.2 1040 7091.4 33432 32676.6 4988.8 3534.5 7041 5695.9 1073.7 1305.3 996.3 1092 1380.3 1682.6 896.3 1409.4 1027.5 1183.8 1668.3 861.3 1090.2 1721.1 886.6 671.1 366.7 456.6 2509.3 2123.7 1867.7 887.8 1247.4 1257.2 1271.4 1812.6 1435.3 380.9 2554 1897.6 681.2 445.8 1671.8 323.2 431 5623.1 8178.5 5642.3 15917.2 770.7 768 845 1128.1 530 493.9 426.7 484.2 631.7 575.7 490.3 356.1 573.6 474.8 217.3 563.9 705.6 800.9 495 439.2 475.5 1199.3 1024.4 7598.9 2188.6 936.9 4821.4 518.6 475.5 4700.3 3706 5038.4 464.7 1365.7 2181.9 11122.6 459.5 429.2 3803.6 5514.9 589 1688.4 5744.8 6348.7 12996.2 2495.4 3648.4 2589.4 3426.1
Jasmonicacidbiosynthesis 4.2.1.92 249208_at AT5G42650 1322.1 1533.6 161.1 13384.2 1663.2 7892.9 935.7 3308.8 3362.2 6823.3 9565.9 2788.1 3076.5 888.3 1831.9 1727.2 2090.5 1719.2 1245.4 1279.1 981.1 1057.7 2914.7 4197.3 22264.2 16372.8 3590.6 2346.6 14028.6 9242.1 533.7 989.7 522.6 459.6 764.2 261.9 467.6 937.7 490.3 489.4 852.8 243 530.5 1361.3 1012.9 451.9 435 562.4 960.4 820.3 1062.6 287.1 434.4 344.1 404 1230.4 2287.5 2458.6 2348.4 1917.3 1639 1389.6 2332.8 1893.3 1702.6 18880.1 12377.1 8499.6 11182.3 748.6 753.5 530.8 743.7 113.6 165.5 191.7 315.1 230.3 211 237.8 212.3 267.1 416.5 114.5 171.8 501.5 331.6 213 372.4 225.5 310.3 295.7 11972.6 4955.7 2098.5 4822.4 481.6 1190.6 9322.3 5993.7 8889.3 980.8 3472.6 3316.9 10465.4 773.4 504.5 7459.5 6758.4 506.1 3227.2 11518.8 9823.9 5314.9 4700.6 6389.6 4298.4 4989.5
Jasmonicacidbiosynthesis 5.3.99.6 259366_at AT1G13280 942.4 1128.3 312.1 4355.9 903.5 3114.4 1462.6 2476.5 1630.7 3132.2 2917.3 2656.4 412 1586 1825.3 1605.3 2340.4 1720 2006.8 1672 1538.3 1854.1 2208.9 1741.4 1502.9 1401.9 1074.2 1983.6 1212.7 1491.3 3161.5 2253.4 3314.1 3446.7 2265 4315.8 3701.6 2097.7 1440.9 2776.6 2031.2 1174 2624.5 2527.5 1572 673.1 458.6 711.3 2433.5 2725.1 1992.1 1803.2 2056.9 2739.2 1452 2671.6 1984.1 2362.4 1417.1 1856.5 606.7 1457.2 1615.4 384.3 1699.8 5003.6 4313.1 4385.3 3589.6 1108.8 1267.8 997.1 976.9 806.7 775.5 652.9 628.3 690.5 650.1 737.2 630.6 752.3 930.1 475 564.7 487.9 440.8 622.6 820.7 931.4 743.8 688.2 3053 1488 1449.7 2124.6 1578.4 1595 2325 1647.1 2636.5 1022.3 1614.2 1162.9 2202.2 1295.8 1108.9 2801.8 1157.5 842.3 1532.4 2640 2313.3 2843.1 2051.2 2069.5 1786.2 2034.1
Jasmonicacidbiosynthesis NA 261150_at AT1G19640 38.7 129.3 2.2 854 104.5 273.4 32.3 18.7 165.7 159.8 287.6 53.6 244.5 14.9 20.7 5.3 96.1 13.7 101 4.4 20.7 17.1 67.3 10.4 121.1 81.5 126.7 367.5 179.2 132.6 75.8 129.5 19.8 7.8 5.6 47.3 4.7 29.1 10.8 21.6 78.9 28.9 79.3 13.5 13.4 23.2 4.2 53.2 32.3 13 25.5 188.7 4 7.4 39.9 18.8 13 41.7 10.5 17.1 69.8 15.4 3.7 15 6.1 232.9 156.1 6.3 199.1 32 24.3 9.2 10.2 67 13 3.6 3.5 6.6 32.3 22.6 9.8 17.3 9.7 8.3 16.7 8.1 37.4 13.4 7.5 14.5 19.2 6.5 248.3 65 24.7 626.7 59.3 58.1 292 5.4 222.3 95.4 14 74.8 931.2 66.9 81.9 169.9 14.9 58.5 1465.6 342.6 8.8 552.5 147.8 81.6 900.1 50
Lysinemetabolism 4.1.1.18 246876_at AT5G26140 7 96 8.9 52 49 8.6 15.3 8.4 5.9 18.5 12.4 82.2 48.7 18.6 91.1 16.4 13 10.3 16 12.2 7.7 29.7 9.7 25.9 62.3 48.5 52.1 68.4 31.2 32.8 51.1 5.9 155 155 28.6 136.8 140.1 9.6 222.4 20.4 68.3 189.1 15.5 7.6 164.1 15.8 8.6 27.7 12.4 33.3 12 165.3 51.1 37.4 244.1 19.7 8 35.1 29.1 56.6 83.3 17.5 63.8 11.9 6.2 6.7 14.9 5.8 25.9 59.5 45.5 61.2 12.5 139.4 100 97.1 42.1 98.6 10.7 94.9 14.4 26.2 118.4 173.7 73.8 10.4 162.7 10.7 13.6 13.8 87.3 99.3 46.9 179.7 53.1 104.9 117 34.4 12.2 57.5 7.8 39.5 193.2 341.9 99.2 137.2 313.1 56.9 51.7 17 6.1 125.9 9.6 49.9 133.7 106 38.6 148.9
Lysinemetabolism 4.1.1.18 250346_at AT5G11950 810.5 942.1 2079.1 1041.1 1220.6 1014.4 2996 1006.2 875.6 2643.7 1034 654.3 1255.4 2022.6 1027.5 1328.4 1087.2 816 1131.2 884.3 1231.8 1384.8 1374.9 1051.2 695.4 847.8 3112.9 2941.2 2691.1 2468.2 1672.4 1325 1574.5 2045.8 1215.4 1720 1547.2 1057 2018.7 1810.6 1113.4 1071.1 1481.9 1324.1 648.8 982.6 903 1195.1 828.6 767.7 642.5 604.7 635.5 856.2 1923.5 1088.1 1514.8 950.9 1462.4 976.4 1463.2 856.5 1085.8 1843.7 1346.3 2565.7 1484.4 1174.4 1278.7 1036 1136.2 1629.8 1356.7 1006.8 981.3 876.3 1075.3 1751.5 1522.3 1328.5 1364.7 880.4 1104.9 2199.2 2280.4 1661.1 2076 1686.1 949.7 1960.1 1487.5 1766.6 659.1 1043.6 1306.3 1339.9 896.4 1208.8 1511.1 1231.1 1354.7 1035.5 1278.6 1218 1937.8 898 1443.2 1456.4 1603.1 1142.5 1222 1526.2 1197.2 1682.8 1455.5 993.2 1761.7 1300.7
Lysinemetabolism 4.1.1.18 250927_at AT5G03270 137.8 161.8 86.4 186.5 92.1 278.9 185.8 27.1 171.6 260 192.2 129.5 108.7 165 155.8 125.5 159.6 151.5 164.5 167.7 115.8 120.3 185.4 115.4 182 180.5 173.5 190 169.8 104.4 136.1 141.2 211.6 125.4 142.6 150.5 193.5 119.7 127.8 168 196.2 223.7 102.5 135.1 177.5 118.5 102.7 163.5 90.8 143.2 16.4 492.7 125.2 40.9 141.3 124.5 141.9 149 200.3 168.3 175.8 159.6 89.3 163.7 237.2 253.4 152 177 251.5 61.8 114.5 116.4 92.5 112.5 102.2 98.7 17.5 190.4 164.3 208.1 156.7 123.7 197.9 107.1 114.6 169 163.3 183.3 118 275.3 167.4 129.8 126.4 268.2 145.2 225 152.3 110.9 210.2 267.3 167.5 138.4 228 373.8 331 146.5 330.5 148.4 165.5 150.3 290.8 192.9 308.3 307.4 161.7 199.3 152.6 181.6
Lysinemetabolism 4.1.1.18 251940_at AT3G53450 184.6 84.3 300.8 95.1 185.8 109.3 95.2 143.7 153.3 181.3 81 24.4 136.6 120 70.7 54.5 140.8 273.5 124.2 192.4 116.4 81.6 120.9 119.3 112.6 101 88.6 138.1 71.3 101.8 166 95.9 134.9 179.5 77.8 90.8 157.8 125.4 80.1 136.8 170.6 136.8 69.6 89 44.3 228.6 131.5 95.1 218.2 95.9 53.9 788.7 99 47 59.3 207 111.1 138.8 97.2 156 222.5 158 96.2 204.8 99.7 135.9 172.5 8.1 93.8 165.6 182 148.5 188.8 132.8 175.7 110.3 120.6 179.5 105.5 157.3 145.9 250.5 188.7 97.4 137.5 145.1 125 169.3 85.1 254.5 219.2 147.7 94.6 192.6 141.7 116.2 244.5 177.6 48.3 129.1 108.8 110 191.3 275.3 63.1 134.2 192.5 89.7 119.8 121.5 156.8 172.2 141.7 129.2 62.4 88.8 168.7 136.4
Lysinemetabolism 4.1.1.18 265547_at AT2G28305 676.1 843.6 39.9 1246.2 635.6 342.6 1292.8 1167.5 643.8 541.3 1004.2 935.7 793.6 1451.9 887.7 916.8 748.2 933.6 764.3 781.8 368 334.6 1362.6 787.8 1428.8 1403 535.6 552.5 374.7 582.3 130.4 267.3 214.7 343.6 381.8 138.6 220.5 382.6 345.9 258.1 199.1 477.6 101.3 609.1 1047.6 117.9 162.8 288.9 107.7 55 133.4 647.1 158.5 94.3 383.4 542.6 828.3 1643.3 808.8 1127.3 831.7 1109.9 988.2 562 1141.1 1525.2 2578.9 1846.5 2252.1 943.8 994.7 1054.7 1159.7 1413.9 1320.7 1112.7 1252.5 1090.7 1313.6 1197.9 1252.3 1583.7 1427.8 1258.7 952.3 1016.1 1248.7 976.1 1583.1 910.1 1174.2 1163.6 688.9 468.7 522.5 990.7 771.4 651 918.4 680.2 850.8 654.4 645.9 493.1 1210.8 655.5 722.3 700.3 709.2 660.8 758.6 963.1 1005.3 1019.5 706.2 834.6 736 812
Lysinemetabolism 4.1.1.20 258365_s_at AT3G14390 3684.1 2926.6 9850.3 3454.6 4713.7 2937.3 5339.5 3458.2 3733.9 1992.5 1519.6 2847.7 4011.3 5535.4 3516.9 3166 3154.5 3008.6 3408.4 3210.1 4089.9 3888 2924.6 2267.5 1847.3 1751.4 3033.7 4135.1 6751.1 6021.5 1637.6 5213.9 1401.8 1651.1 5338.9 1600.1 1650.4 5068.3 1517.4 1693.8 5457.7 2468.1 1590.9 2656.6 3586.3 2575.5 2452.7 3675.6 3163.5 3212.2 3033.8 3319 3356.6 4034.9 1308.3 2873.2 2591.5 3688 2903.5 2574.1 2687.3 3445.1 2900.5 3931.9 3929 1224.7 936 952.5 1467.9 2584.1 3015.1 2373.2 2085.1 1862.2 1726.8 2027.4 2134.5 1240.2 1213.8 1573.5 1363.8 1131.1 1471.6 1480.9 926.2 1866.2 716.7 771.1 1414.3 988.2 676.3 677.4 3207.4 4505.2 4256.7 3653.7 4148.2 4835 2964.3 1840.4 2689.4 4016.8 5917.8 4134.9 1607.9 4006.3 3958.3 3126.4 1261.2 4141.9 3404.3 1832.2 1867.6 2782.6 1870.1 2344.6 2996.6 1749.1
Lysinemetabolism 4.2.1.52 245145_at AT2G45440 2362.6 2144.4 8392.9 1401.7 1940.2 720.3 1698.5 998.1 1751.2 734.4 412 668.4 2726.4 2056.9 1219.7 1448.6 1090.2 1020.1 1038.3 1119.7 1274.2 1395.9 796.3 909 1090.3 797.3 1228.7 1313.9 3585.4 3008.8 1023.5 2479.8 1051.3 996.5 2497.2 1016.7 1148.2 2249.5 1328.3 1049.4 2737.7 1381.6 1466.8 1264.3 1497.9 1858.6 1468 1978.5 1599.7 1421 1616.3 1404.8 1331.1 1601.1 1108.9 1227 1625.7 1138.8 1491.9 1232.8 1720.9 1179.1 1164 1817 2051.3 1630.8 737 763.6 594.4 1464.7 1590.1 1741.6 1591.7 1420.3 1278 1505.2 1444.4 1080.3 1079.3 1309.8 1250.3 692 969.1 1016.2 1177.6 1934.8 1313.2 1097.4 1175 856.8 1340.5 1237.1 745.7 1709.7 1758.2 1796.9 1629.6 2143.4 814.3 486.6 629.4 2175.6 2041.4 1887.6 939.1 1477.4 1472.9 947.6 827.9 1995.9 1776.5 495.7 683.9 1492.2 347.5 822.9 1620.9 565.2
Lysinemetabolism 4.2.1.52 251392_at AT3G60880 1077.9 760.4 1811.7 677.4 1126.9 433.3 791 463.2 843.8 475.9 346.8 498.3 1643.5 821.8 575.3 597.6 580.5 410.3 590.4 714 728.3 795.8 559.7 675.4 492.6 485.4 687.6 581.2 1076.1 1125.7 526 1058.1 407.9 596.7 1030.1 593.7 528 1021.2 491.9 466.7 1092.6 845.9 949.9 871.7 1038.7 576.6 570 578.6 1373 1285.9 1509.2 665.5 808.5 779 493.6 684.9 752.3 550.4 680.6 732.2 442.3 504.1 803.9 997.2 650.7 450.8 325.5 228.7 254.8 697.2 672.8 643.1 663.1 647.5 734.9 740.9 675 851.4 943.5 816.1 881.7 257.2 448.7 896.3 814.6 850.8 708.6 668.8 542.4 694.9 598.9 550.2 574.8 761.4 766.2 556.3 854.6 748.4 458.8 490.1 560.7 841.4 1068.2 773.7 500.2 932.8 812.4 658.1 544.8 909.9 648.9 476 868 641.4 421.8 618.7 326 339.5
Methioninemetabolism 2.1.1.14 259343_s_at AT3G03780 20942.5 17252.3 8090.2 26141.8 29515.3 19057.1 18014.4 19659.3 17475.2 12258.5 14767.6 16142.9 10897.9 20080.5 21344.8 21453.2 19407.5 19545.9 17997.4 17664.4 16729.5 17309.8 13635.2 8415.7 11368.1 8413.2 21008.5 20954.9 25719.9 22852.8 16286.5 26204.6 16407.5 16154.7 25562.7 18154.7 17906.8 23919.3 17742.1 16749.8 23886.3 20158 12594.4 17660.5 20418.1 8079.8 8088.1 9984.5 20489.7 21671.7 22874.4 12173.4 18394.3 21671.6 17461.1 16802.4 13291.9 7007.7 14370.7 15144.3 7319.3 8699.3 14325.3 10495.5 8408.8 3570.1 3426.7 7291 11368.9 18323.4 18388.6 17246.5 14732.8 12715 11550.7 12940.5 13259 8637 7980.5 10346.2 10712 17372.4 19065.1 8957.8 7617.6 19692.8 9296.6 6925.1 14478.5 7727.3 7210.3 9174.9 14388.4 26581.1 27144.9 18130.6 13915.7 15319.9 14974.7 13070.5 15288.7 18279.8 30186.2 27657.9 12010.1 13128.3 11394.6 14337.4 13087.7 13342.9 22810.6 18823 8638.7 16628.9 16451.6 11956.2 24018.3 13849.2
Methioninemetabolism 4.2.99.9 256531_at AT1G33320 81 102.3 52.3 49.5 132.1 68.2 36.4 36.3 119.9 59.2 32.1 44.4 138.3 111.2 66.5 16.2 86.2 13.5 123.9 78.6 53.7 31 158.5 56.5 78.4 59.5 63.6 104.8 75.9 45.3 79.6 30.9 18.3 133.8 13.7 146.6 63.1 69.7 16.5 79.7 69.2 22.2 76.6 78.5 21.9 4.3 47.3 12 77.5 92.6 143.1 460.7 68.4 45.4 118.1 114.1 73.7 136.2 80.8 45.3 22.4 83.9 96.9 4.4 79.6 34.4 52.7 98.8 102.9 138.1 87.6 69.5 47.7 86.4 92.3 24.3 13.5 38.5 79.6 10.6 93 263.9 62.8 13.2 136.1 109.5 156.9 177.1 108.6 112.3 35.1 15.4 77.1 164 105.2 62.5 86.4 57.4 63.5 75 11.8 99.3 47.1 185.2 77.6 92.8 148.6 9.2 36 46.3 187 139.8 136.4 42.4 101.5 87.8 145.5 115.1
Methioninemetabolism 4.2.99.9 259279_at AT3G01120 12097.9 11841.5 12617.1 18325.8 17433.2 15890.6 13852.3 22363.9 24276.5 10856.8 14737.2 16412 17395.8 15108.9 15630 13638.1 17170.7 15512 12859.4 12399.4 12266.4 14239.9 16499.4 7182.5 6599.4 6415.6 11287.2 11384.1 19043.9 18744.2 10811.4 20896.8 10404.9 10936.4 21389.3 11698.9 11359.6 20549.1 12603.8 11961.5 20177.7 12584.1 9999.3 15663.3 19704.4 15283.8 14864.6 20056.1 15942.8 16977.9 16938.8 11305.8 15496.3 17812.8 10723.6 15554.8 12296.7 14969.7 11692.9 12023.2 12976.6 15019.2 13444.4 16946.8 15658.2 8480.4 10262.9 10811.2 12616.5 13457.4 13232.1 11758.7 11515.2 9107.5 8143.7 9833.2 8265 8087.3 8441.7 8247 8173.6 14090.3 13257.8 11966.9 12931.4 17608 16818.9 8538.4 11372.9 8369.3 11643.2 10637.2 13423.4 18694.9 16114.2 18557.5 13213.3 12184.6 13940.1 10368.8 15653.4 12124.8 18300.4 16901.4 16128.4 12065.5 10575.5 14107.9 8517.8 12936.9 23284.5 14826.4 10099.9 17196 14922.4 11237.7 21818 11338.3
Methioninemetabolism 4.4.1.8 251666_at AT3G57050 3229.7 4051.7 4522.1 3473.2 2366.6 4679.9 2638.3 3426.4 3091.8 3768.7 4802.5 3165.1 1970.9 2240.3 2957.2 2598 2973.9 2699.5 2872.7 2643.3 3147.7 2875.2 3305.6 3654.1 2116.9 2764 3596.6 2675.8 2054.1 2249.5 2325.9 3680.1 2401 2686.8 3117.9 2880 2728 2981 1979.7 2695.7 2982.5 2416.7 2842.3 2644.1 2766.7 2603.7 2737.6 3072 5161.8 4682.5 4925.8 2941.4 3212 3041.2 2093.5 2942 2701.2 4023.3 3014.1 3058.6 3125.7 3757 3189.8 3067.4 3917.3 2795.7 2469.2 2775.3 3527.8 2426.4 2280.8 2131.4 1919.8 2583.1 2462.8 2699.9 2759.1 1881.4 2042.1 2501.9 2447 1470.3 1488.2 3932.8 2021.4 2363.7 1188.9 2371.6 1959 2352.3 1640.4 1690.8 3731.1 4140 2822.4 5112.1 4805 4925 4741.8 3513.7 4338.4 4022.2 3623.5 3132.2 3987.5 4544.1 4498.3 4573.7 3283.2 4090.4 3381.7 4189.4 3199.8 4440.9 3698.3 3389.1 3946.5 3096.3
Monoterpenemetabolism 4.1.99.10 245443_at AT4G16730 26 36 8 27.4 73.7 38.4 94 21.4 85 83.2 57.1 35.2 75.1 87 19.9 40.7 24.6 13.8 81.1 74.8 7.9 26.1 79 51.9 10.6 96.3 34.3 40 29 14.2 43.5 74.7 8 7 50.5 19 55.2 3.6 4.4 86.8 4.1 62.5 32.7 93.2 72.6 86.3 64.6 64.2 65 79 61.9 214.6 87.5 96.7 40.5 7.9 77.1 16.2 6.8 45.3 142.1 16.4 11.5 74.1 20.4 116.3 110.7 122.3 101 61.1 28.5 48 43.6 91.2 46.6 49.1 65.8 63.3 91.6 66.5 77.6 121.3 49.7 134.1 27.1 71.1 113.2 76.7 65.4 75 117 77.2 30.9 143.8 59.5 44.3 55.1 57.3 95.4 64.5 61.8 65.2 109.9 157.5 56.8 3.4 158.6 48.3 63.3 52.5 59.7 65.2 49.1 19.6 24 72.5 74.9 35.3
Monoterpenemetabolism 4.1.99.10 245444_at AT4G16740 124.1 78.1 69.4 127.5 98.7 215.3 254.7 279.7 299.8 218.9 527.8 221.8 97.6 115.8 182.6 234 98.8 95.5 170.2 123.9 152.6 130.5 204.2 165.3 189.3 148.8 108.5 62.2 185.4 159.3 129.3 274 95.7 112.6 160.7 45.5 144.5 174 134.8 249.7 161.8 235.8 134.4 70 163.4 175.4 156.9 199.9 64.1 189.3 102.7 257 58.9 113.3 196.7 112.1 116.9 92.4 124.5 74.9 236.9 133 167.2 194.1 166.2 189.9 180.8 177.5 419.6 153.9 212.4 71 123.4 124.4 162.5 97.5 137.5 67.8 144.6 126.6 140.7 151.7 240 94.3 22.6 109 231.6 219.7 115 219 202.6 175.8 739.5 89.2 212.4 116.1 185.2 69.6 147.3 182.9 137.5 199.5 185.9 241.4 175 110.7 118.3 125.8 166.8 214.1 296.5 172.9 177.4 191.7 19.1 89.9 70.4 205.2
Monoterpenemetabolism 4.1.99.10 256994_s_at AT3G25830 6457.4 8392.3 82.2 193.6 4858.2 191.2 220.4 191.1 203 113.7 307.5 208.3 167.6 217.3 13222.4 11697.1 11690.5 11289.6 12740.5 11019.9 5542.4 4605.3 221.9 203.1 195.9 187.5 211 301.9 139.2 117.2 987.7 990.2 655.9 1033.9 970.9 357.2 526.4 683.5 1263.4 282.7 932.8 3699.6 508.5 2304.2 2944.8 894.6 1027.4 397.7 416.5 521.4 1969.2 974.4 1564.2 449.7 2162.9 2614.3 6046.7 1885.1 3386.3 4191 1565 2205 5184.3 2412.4 2965.3 175.9 202.8 252.8 151 7989.9 8743.7 6070.3 5714.1 4453.6 4518.6 6213.3 5743.2 2585 2883.8 5124 5081.9 7507.8 6659.3 3058.8 716.8 3496.2 938.2 7424.4 10597.1 7459.7 4469.1 4543.6 131.2 3866 2956.4 148.3 6490.6 5049.5 189.6 217.4 217.8 3743.4 5911.1 3100.7 250.8 7646.3 2752.2 151.3 223.1 2252 320.4 204.3 135.3 182 185.6 166.7 212.7 285.8
Monoterpenemetabolism 4.1.99.10 265984_at AT2G24210 129.5 28.2 48.9 300.1 33.8 217.5 28.6 332.6 155.3 163.6 136.4 124.7 56.4 141 120.4 47.9 29.3 89.8 74 33.5 196.5 72.3 34 132.9 94.8 105.5 171 174.9 201.1 84.1 40.9 73.7 23.9 51.2 94.7 51.9 68 78.3 14.5 44.6 28.2 100.3 27.6 97.1 220 29 51.9 18.6 58.6 72.3 35.1 174.1 55.3 90.1 65.7 53 56 23.3 29.4 54.8 112.1 67.1 82.6 36.7 217.3 317.7 143 37.5 144.5 143.3 204.5 78.8 15.9 39.2 72.8 112.9 12.6 38.9 84.2 113.4 85.5 150.3 212 66.8 248.9 205.8 278.1 35.9 33.5 82.2 121.9 143.4 234 316.7 104.6 27.6 25.8 65 82.8 196.6 221.4 194 165.5 170.7 29.9 92.2 222.2 129.5 87.3 162.5 143.1 155.1 81.4 59.8 161.7 147 270.9 235.5
Morphinemetabolism 1.1.1.247 262903_at AT1G59950 6.5 5.7 12.5 44 50.8 12 42.1 58.9 37.2 39.7 38 17.2 66.8 33.2 10.3 3.4 3.4 9.5 9.8 7.2 59.1 12.8 52 31.4 72 79.7 91.9 87.7 57.1 98.4 50.1 5.9 4.3 35.3 98.5 16.6 24.3 10.5 68 21.4 126.8 50.3 62.8 9.7 24.6 70.8 38.8 6.3 12 9.2 7.4 105.5 63.5 10.4 76.1 36.4 6 5.2 38.9 34 38.4 7.4 26.9 129.8 25.3 39.8 2 14.8 2.9 65.2 42.2 38.2 48.1 30.2 49.3 6.1 95.5 50 5.9 7.7 48.4 164.4 29.2 10.9 33.6 97.5 143.1 54 1.7 72.6 11.5 9.8 2.1 58.3 84.4 55.6 4.8 7.8 9.8 22.4 70.3 5.9 36.2 146.5 43 4.2 173.1 106.4 66.6 81.5 5 71.9 123.5 38.3 109.1 7.4 2.5 94.8
Morphinemetabolism 1.1.1.247 262913_at AT1G59960 655 580 2669 928.6 772.6 820.7 213.4 318.5 266.4 850.4 589.2 282.4 267.4 248.6 458.4 755.2 597.2 584.3 511.2 518.8 666.5 856.1 347.4 523 529.5 717.7 1320.5 2452.6 938.5 1103.6 896.7 1225 1178 1238.6 1322.2 1482.8 1114.3 1168 711 1863 1138.8 942.9 1565.9 1164.5 769.5 818.4 814 546.9 1286.4 1224.5 944.3 1568.4 1395 973.7 868.2 1091.5 992.5 661.8 894.6 725 893.9 409.9 661.9 965.1 547.4 1871.7 1011.4 1041.3 627.9 351.8 294.2 241.5 218.6 502.9 419.8 420 353.3 327.5 303 357.3 428.1 229.5 243.8 193.4 289.2 313.7 125.6 543.6 350.9 476.9 406 407.5 968.6 650.4 401.5 956.9 628.9 700.6 766.2 753.2 773.3 525.1 523.6 537.4 1075.2 565.8 541.2 1239.6 582.5 539.2 597.1 886.2 1215.1 1144.6 713.6 1040 686.6 619.6
Onecarbonpool 2.1.2.10 264394_at AT1G11860 19772.3 15282.2 1649 19488.1 12687.5 21268.9 19349.5 25495.6 17139.3 8443.3 15357.1 24160.4 5511.5 20747.4 13892.3 13788 15357.6 14270.4 12934.2 13727.3 9451.2 8747.8 18339.6 6226 4590.3 6284.3 3921.3 3648.2 7063 6215.4 3513.2 20046.9 4006.2 5003.5 16045.6 4232.3 4745.1 16390.9 5806.3 2702.3 18895.3 9581.7 2247.3 13125.9 15110.9 4881.4 5321.8 5715.1 8325.1 7656.4 10480.8 2323.6 3382.5 5450.7 5195.3 13211.6 9257.8 12212.1 10969.8 8947.5 12198.6 14299.6 8846.1 8983.8 16535.9 4587.6 8412.6 7640.2 12725.7 19162.4 18651.6 20263.4 18044.3 15367 15697.6 15184.1 15775.7 9023.6 8789.9 12115.2 12334 13845.7 15602.5 9837.8 6961.5 9868.5 3997.2 13884 18209.6 13618.5 7648.1 12024.3 12799.9 15907 23705.9 20709.9 22527.5 15245 22489.3 8600 21168.1 21984.6 19179.1 15924.3 18078.8 19950.3 14858.2 13590.6 6433.9 24060.8 30762.1 19133.3 6378.1 17955 18986.8 13614.4 28274.4 14708.8
Onecarbonpool 6.3.4.3 261864_s_at AT1G50480 5110.4 7253.9 8298.9 6060.4 4433.4 7841.1 6296.1 7337.7 5827.7 6383.9 6908.5 7129.3 2418.6 5335.8 5050 4747.9 5360.7 5021 5970.3 6111 6278 6459.1 6072.4 9097 5688.7 6526.9 6457.5 6855.3 3507.4 3606.8 7702.5 5625.6 7480.7 7587.5 6339.3 7667.6 7949.9 6478.8 6274.9 7086.8 6156.3 5623.1 8129.9 7164.8 4878.5 7460.3 6795.5 6933.8 7166.3 7796.8 5820 5617.8 7937.1 8051.4 6433.6 7337.3 7461.9 9544.8 7861 9350.7 9720.4 9760.1 8501.1 8301.5 7419.2 6731.1 3298.1 4313.3 5288.5 4999.4 5280.2 4591 4770.1 7085.5 6222.7 6363.7 5595.9 6548.2 6158 5503.1 5862.2 5494.3 4865.7 9252.8 6640.9 6528.9 5784.5 7415.4 5027.6 6531.6 5978.4 5214.3 8143.7 3902.1 4784.3 5161.1 6503.8 5767.1 6981 11184.7 8646.1 6052.1 3906.1 3583.3 6600.4 5429.6 5432.9 10971.2 8356.9 5493.6 4719 10696.8 10230.5 4833.7 12197 9534.4 6977.7 9763.6
Pentosephosphatecycle 1.1.1.44 249266_at AT5G41670 2211.6 2174.8 6688.7 1533.2 3115.9 1458.5 2259.1 1186.6 865.8 1882.8 1194.6 962.5 1206.9 2042.1 2809 2087.3 2573 2096.9 1984.7 2131.1 2737.3 4244 578.6 1226.9 2266.2 1591.4 2156.5 3091.3 3133 4091.6 3124 4563.2 2998.4 3001.1 3477.5 4612.9 3909.6 3751 1814.9 4048.6 4912.6 3102.4 3907.1 1699.9 1735.7 5426.3 3595.9 4227.7 4527.9 5095.5 5255.4 3009.6 3588.7 4798.3 2420 1822.4 2528.6 2071.2 2609.6 1962.1 2476.6 2167.5 1571.9 4023 3529.6 1347.1 1037.2 1458 1188.5 1807.3 2297.4 1871.7 1492.7 1035.6 1034.9 995.3 792.9 884.9 758.7 929 919.1 791.3 1282.6 550.4 501.1 1322.6 395.3 707 697.8 547.2 1080.2 511.2 1509.7 4924 3624.3 1512.5 1767.4 2518.5 1484.5 1668.1 1322.9 1453.7 6211.7 4631.7 409.2 1866.4 1503.4 1383.3 2047.9 1233.2 788.4 970.1 2092.6 1754.6 1028.9 1474.5 507.1 1156.6
Pentosephosphatecycle 1.1.1.44 256328_at AT3G02360 7568.9 8267.7 7620 4463.9 8855.7 5191.2 3638.9 4132.3 4620.2 6865.7 5179.2 4400.2 3723.3 3234.8 7751.5 7692.7 7394 7110.1 7091.7 7590.5 6009.1 5790.7 4272.8 4993.8 6132.9 6005.8 15369.3 15091.7 9360.9 9069.2 8193.9 6690.7 8173 8021.1 6132.2 8116.9 7939.2 6089.7 8823.5 9561.8 5809.5 7073.6 7080 6192.7 5662.9 7030.7 6833.9 7742.2 6251.8 6212.6 6546.7 4748.5 7189.3 7272.4 8645.8 6196.4 6210.1 6131.8 6241.7 6583.1 5995.5 5575.9 5788.6 5473.8 6029.6 4919.1 2017.7 2512.7 3273.9 6814.6 7304.9 7381.7 7396.4 6802.9 6769.2 6253.6 6692.8 7192.2 7254.4 6577.3 6319.1 5340.6 6308.1 7477.4 6693.4 7916.7 7459.1 6422.1 6831.8 6414.1 6699.2 6419.9 4218.1 9463.2 8000.1 6001.3 6800.3 8457.1 5973.1 7807.3 6494.9 7179.7 8205.9 10344.4 7181.1 6311.4 9266.2 6030.2 9204.8 6798 5462.5 5966.1 6525.9 7076 5970.3 7246.3 7721.7 6745.5
Pentosephosphatecycle 1.1.1.44 262323_at AT1G64190 4132.8 3771.5 805.8 4366.5 4495.8 2829.3 3157.9 2506.6 2773.3 3301.1 2199.5 2150.4 2295.7 3090.3 3498.1 4257.2 3556.4 3390.4 3826.6 3864.6 3459.8 3535.6 2454.2 2643.3 2364.4 1942.6 3201.9 4446.8 3392.2 3846.5 5533.4 7140.2 6129.3 6459.1 6012.8 6766.4 6238.8 5918.4 5724.5 7115.1 5872.4 6355.7 7798.8 3996.5 4951.2 8090.1 5827.3 7091.1 4977.7 5353.9 4949.5 3786 6041.2 6436.2 5149.5 4257.8 3848.7 1141.4 3272.4 3701.4 3184.5 1214.9 3169.6 884.8 1126.6 3053.8 1928.1 2322.1 2301.3 5006.1 4844.5 4126.7 3730.9 3695.9 2929.5 3194.1 2736.3 2242 2215.8 2196.3 2285.8 2552.5 2637.1 3699.7 1824 3324.6 1474.1 1944.3 2712.9 1748.5 1766.6 1227.7 2531.6 5040 4212 2170.3 3831 4126.4 3009.2 2475.1 3242.7 2852.5 4196.4 4765.9 1486.4 3716.7 3174.7 3472.7 3208.9 4003.3 1859.3 2363.9 3233.3 2245.3 1894.6 2843 1643.9 2414.3
Pentosephosphatecycle 1.1.1.49 245977_at AT5G13110 2040.8 2644.1 7115.4 906.8 1861.4 912.2 1400.9 1002.5 1171.5 1401.2 1101.4 715.9 993 1417.1 1583.1 1629.5 1481.6 1612.7 1471.8 1363.1 1905.2 1795.5 851.6 1013.9 1272.6 1159 2574.1 2549.4 1997.9 3152.1 3000.3 2415.7 2659.5 3255.3 2258.4 3709.8 2843 2278.8 2352.4 3610.1 2140.9 2775.3 2284.1 1560.8 1573.1 3083.7 2498.6 3520 2854.9 2568 2527.8 2017.4 2120.6 2779.7 3144.3 1673.3 1364.6 1153.5 1596.3 1229.6 1706.7 1510.3 1125.8 1870.9 1565.1 971.1 419.6 736.9 880.8 1690.5 1713.6 1704.6 1706.9 1455.9 1378.3 1381.7 1225.1 2064.5 1770.1 1603.3 1616.2 1263.7 1286.5 1315.1 1748.9 2138.8 2291.4 1491 1181.6 1469 2056.8 1795.4 632.1 2112.6 1809.1 1667 1745.4 3787.5 1400.1 1377.5 1125 2397.3 2072.1 2437.8 1711.1 1990.4 4739.2 1279.8 1605.9 2229.6 2108.3 1172.3 1366.6 1842.4 990.3 1159.8 2217.2 1237.8
Pentosephosphatecycle 1.1.1.49 249372_at AT5G40760 1042.2 808.2 1711.5 736.4 1874.4 723.9 385.1 344.4 133.3 1979.6 533.8 252.4 197.2 416.7 1438.5 1621.6 1334.7 1324.3 1419.8 1268.6 1322.2 1451.7 387.2 1040.8 1258.6 1000.5 2956.3 3423.3 3251.9 3380.2 2775.2 1060.5 2430.6 2488.1 786.3 2723.4 2455.1 917.4 2701.7 3497 844.4 2402.2 2258 1175.9 962.3 1845.7 1890.8 1817.6 1134.2 1163.2 1109.7 690.8 1716.6 1455.8 2980.7 1202.7 1085.7 1082.6 944.3 1034.5 743.4 810.5 1050.2 1095.7 1091.5 1786.6 736.5 645.4 689.6 1722.7 1747.3 1324.4 1439.4 887 915.5 983.7 983.9 1062.1 953.6 942.1 1004.7 1183.2 1646.5 1154.2 1065.7 1355.4 1359.4 1178.1 1304.9 985.6 1101.8 830.8 911.2 2027.6 1008.5 764.7 1098.3 1415 717 1402.4 716.3 981.7 1473.8 2313.5 610.2 870.8 1225.3 962.5 1761.9 752.7 596.5 651.1 1760.8 1400.6 670.8 1242.2 568.7 1148.6
Pentosephosphatecycle 1.1.1.49 249694_at AT5G35790 2633.8 2177.9 276.5 4806.5 901.9 6754.4 4789.2 6611 4540.6 3071.7 5286.7 6776.5 1118.2 5813.5 4775.1 3820.3 4389 4068.4 4252.2 3677.3 3932.9 2891.5 5811.1 2400.5 608.2 1544.9 1154.9 628.7 703.5 701.7 872.7 2545.4 713 935.1 2532.2 697.7 682 2852.9 1184.3 367.4 2786.4 1878.9 457.3 3579.7 3865.5 883.1 1212.3 893.3 1996.4 2323.2 1827.1 1262.1 1096.3 1216 1254 3468.6 2773.3 2359.2 3046.3 4039.6 4162.2 2419.4 3589.6 3598.9 2965.4 1510.4 2672.3 3092 4396.7 3957.8 3831.6 4751.9 5250.7 3724.6 3517.1 3966.9 3931.5 2482.7 2444.7 3136.4 3020.4 3739.4 3811.6 2541 1917.1 1886.4 1409.3 2768.5 4453.3 2920.3 1918 2325.7 4460.3 1869.5 3349 4159.3 6881.6 2468.3 7560.9 4016.9 7474.6 2482.5 1958.4 1814.3 3259.6 4614.4 2294.1 6333.7 2152.2 3238.9 3962 6903.9 2422.4 3092.6 7287.8 5090.1 3538.4 4752.2
Pentosephosphatecycle 1.1.1.49 264513_at AT1G09420 318.6 385.8 1090.8 128.5 396.3 11.1 1689.2 361.5 264.3 299.9 302.4 410.5 150.4 1122.4 359.9 387.3 279.8 325.9 439.1 430.9 571 576.9 345.9 913.7 364.7 691.2 459.5 618.3 318.6 296.4 547.4 692.4 573.9 558.1 647.1 749.5 673.7 819.2 380.4 467.5 672.7 528 818.4 907.2 729.4 2655.8 2515 2497.2 1486.9 1561.5 1261.3 1329.1 1553.2 1439.7 388 778.4 543.9 1621 246.6 434.7 2252.6 1777.3 310.6 856.2 2084.9 21.5 7.8 35.5 80 665.8 732.9 838.5 833 1168.9 1487.9 1460.7 1560.2 2239.8 1926 1592 1695.7 808 903.5 2208.3 2865.8 1699.6 1875 1757.7 1037.5 2339 1915.9 2317 160.3 436.7 491 157.3 627.8 413.1 124.7 348.4 125.5 758.8 349.6 373.3 204.6 558.4 442.6 211.9 310.9 1039.8 128.4 97.5 372.3 265.7 94.2 235.2 112.5 236.2
Pentosephosphatecycle 2.2.1.1 245089_at AT2G45290 669.7 407.5 8964.2 284.8 605.3 195.3 177.6 146.8 285.7 289.1 270.1 106.7 192.2 147.4 400.3 434.8 418.8 345.8 486.5 439.4 372.7 456.7 181.4 175.3 422.5 297 686.9 1051 1474.3 1112 902.7 737.2 692.1 777.1 790 588.9 838.9 608.9 748.4 1131.5 696.4 423.4 524.9 401.4 355 788.2 742.1 1413.7 621.1 648.1 586.5 624.5 1037.2 993.4 890.1 341.1 204.7 515.8 416.5 533.9 421.4 407.1 368.4 374.8 299.1 296.4 232 78.4 175.4 547.4 533.4 493.5 428.3 274.1 209.3 274.3 286.1 259.2 139.5 199.3 184.1 300.9 330.7 226.8 198.5 457.8 291.7 223.4 304.8 241.4 299.9 194 322.4 872 569.9 293.2 476.4 464.3 220.4 194.6 211.6 624.5 450.4 986.8 367.7 431.2 582.2 350.7 142.9 433.4 208.5 327 298.7 427.5 191.8 407.3 219.3 244.9
Pentosephosphatecycle 2.2.1.1 250234_at AT5G13420 3459.4 2743.8 9365.7 1155.7 3597.4 2064.2 1651.1 1753.6 1933.9 2675.1 1865.4 1376.1 1533 1588.3 4585.4 4936.5 4523.8 4964.6 3991.7 4642.6 4449.9 4678.7 1270.7 1298 1621.5 1841.5 6002.6 10311 4370.8 5385.3 7836.1 6275.4 7152.6 7129.7 5561.7 8986.4 6636 4694.3 6879.4 10224.3 4583.2 6977.5 8552.5 3350.8 4137.7 4388.3 4199.3 4844.6 4811.8 5048.8 5081.8 5833.6 4851.1 4603 6745.9 3575.5 3771.1 2248.7 3438.1 2737.4 3730 2616.8 2463.9 3580.4 2743.4 1739.6 534.4 1118.8 1169.9 3664.5 3645 3071.9 3130.5 2169.5 2314.9 2524.8 2224.6 2319.7 1975.9 2133.7 2331.6 2103.3 1949.5 1498.5 1849.8 2334 2657.4 1808.7 2608.8 1613.4 2318.7 2057 1267.6 5727 4149.3 2922.9 3385.7 4552.4 2539.2 3095.3 2260.8 2706.4 5589.5 6144.8 2716.8 3106.7 4103 2574.8 3609.5 2533.8 2480.3 2070.6 2986.5 4509.1 1570.6 2496.5 2561 2070.1
Pentosephosphatecycle 2.2.1.1 251396_at AT3G60750 30029.3 24891.7 15802.5 23272 27386.6 35385.4 38687.6 51752.7 43699.3 30183.2 37449.5 45930.2 28924.5 37421.3 27644.7 24790.2 27253.9 28816.2 25434.2 26360 21475.1 21498.6 32179.2 20475.8 16605.1 22836.8 26581.7 23458.3 22936.6 22649.3 14238.2 30192.4 15253.1 15258.3 31825.8 16332.3 15022.5 33650.9 16185.4 13514.6 37942.4 21537.1 9883.8 28482.5 31750.6 19116.7 18894.3 20407.6 34532.4 36280.3 37972.4 12570.1 18997.8 21131.3 16288.7 27070 24694.7 28456.5 31864.3 28853.4 32504.8 35603 28431.6 32891.6 40130.6 5974.2 4147.8 10103.5 15316.5 37488 36047.3 32230.6 29536.4 30457.2 31640.4 26959.3 28290.9 22141.5 21928.3 24888.2 25613.1 31990.1 25673.7 17985.8 17278.8 23225.3 13253 24351.7 34008.4 22417.3 18206 23284.9 29787.6 32226.1 37021.4 26623.4 29813.7 25113.8 31811.2 33883.6 28401 30882.3 35906.8 30584.7 26443.1 30825.3 30625.1 23002.2 24093.9 29435.1 40119.2 28614.8 20101.3 24974.4 42977.2 26749.7 43529.2 33797.6
Pentosephosphatecycle 2.2.1.1 260967_at AT1G12230 2405.9 3150.9 1515.8 1568.3 3099.9 2204.1 4028.7 2842.2 1736.4 1332 2524.9 3152.3 868.3 3779 2551.1 3184 2277.4 2584.5 3416.5 2998.6 3386.2 2545.9 2769.2 5134.8 3520.6 3982.1 1307.6 1093.8 993.9 1067.4 2817.8 3396.1 3344.2 2980.7 4277.2 3520 3503.9 3614.5 2614.1 2295.9 3489.4 2181.6 2993.9 5233.2 4374.1 2996.4 3044.3 3348.3 4384.2 4484.2 3800.8 3285 4349.5 4003.6 2327.1 4105.3 3455.6 1873 2404.1 2942.5 1387.1 2264 3325.3 2451.3 2083.3 845.4 479.3 907.3 870.3 4850.2 4264.7 5176.3 5231.8 7013.4 7734.1 8237.9 7589.8 5834.3 5478.5 6874.5 6975.7 2726.3 3701.2 6290.1 3706 3630.9 2660.9 5491.4 4476.6 4498.2 2924.4 3318.8 1878.6 2409.4 3436.1 1529.1 3977.8 2127.6 2051.5 1201.6 2091.4 4020 3181.4 2945.2 1241.6 3298.4 2176.4 1949.4 878.5 6980.4 1623.9 1458.5 1155.2 1916.5 1124.9 1854.4 1156.3 1317.6
Pentosephosphatecycle 3.1.1.31 249732_at AT5G24420 484 986.2 81.6 4412.4 465.7 1234.3 1003.5 2996.5 2018 552.7 3853.6 3126.3 732.4 1743.2 1009.6 944.9 1578.2 1379.9 689.7 695.8 591.2 384.3 3557.1 937.1 1064 1209.3 104.3 212.7 330.2 408 93 391.1 107.1 121.7 491 83.7 68.2 638 12.9 17.7 437.1 256.1 77.3 925 1666.7 140.1 117.1 183.9 184.8 275.3 293.6 341.7 158.3 22.8 153.7 831.3 554.9 917.8 441.4 877.8 926.1 755.8 919 608.9 804.6 3677.7 880.9 792.7 1294.1 399.4 394 281.6 389 246.1 274.4 227.8 247.7 134.7 160.8 263.4 112.8 1389.1 1332.8 464.2 463.3 1047.1 497.8 544.8 823.6 526.4 357.8 564.1 3163.8 328.7 574.7 662.8 839.1 269.3 1485.6 387 1476.9 742.4 368.1 381.1 741.4 1077.3 364.2 968.3 443.1 874.9 785.9 1989.3 865.2 903.3 1208.9 742 743.9 650.4
Pentosephosphatecycle 3.1.1.31 249733_at AT5G24400 2642.7 2962.5 3464.4 1837.7 2212.2 1792.5 3952.5 2245.9 1195.3 1762.5 1536.9 1835 838.5 3698 2716.4 2686 2956 3007.5 3109.9 2600.1 3187.5 3440.2 1913 2515.4 2539.6 3089.8 2447.3 2759 2400.4 2668.3 3532.6 2749.2 3723.8 4313.5 2940.7 4098.9 3933.4 3380.1 2595.6 4256.5 3347 2631.1 3124.2 3275.3 2634.9 3107.9 3408 3520.3 3233.4 2677.8 2684.4 2374.9 2806.4 3248.5 3133.6 3040 3360.4 4309.6 3370.7 3114 3751.3 3971.3 2735 3389.5 4300 3643.1 2863.6 2887.3 2197.9 2284.8 2479.1 2142.6 2116.6 2096.8 2041.3 2137.7 1882 2383.3 2276.3 2230.9 2122.6 2604.2 2408.4 3286.7 2756.2 2464.7 2605.1 3034.4 2271.2 3117.8 2487.5 2677.2 1670.8 2070.6 2925.2 2247.4 3570.8 3428.6 1585.9 2070 1557.4 2972.6 2177.8 1838.8 1989.7 3019.9 3447.7 1668.8 2026.4 2789.7 2525.8 1858.6 1646.4 2360.6 1853.3 1891.2 2583.1 1820.5
Pentosephosphatecycle 3.1.1.31 252282_at AT3G49360 1008.5 989.1 195.1 987.8 986.3 1059.7 718.4 1023.9 915.6 994.7 975.5 1055.6 656.1 833.9 700.5 830.1 773.7 819.3 818.1 594.7 686.5 718.3 905.3 1069.2 824.3 1117.5 749 849.4 722.7 700.3 4366.4 888.1 4285.6 3451 894.2 5774.9 2762.9 918.8 1711.8 4086.5 1091.1 1433.8 3284.2 1194.6 678.6 675.1 597 515.7 767.4 692.4 778.7 547.5 748.3 893.8 1726.8 1011.6 918.7 762.5 1037 1015.4 515.2 523.7 1062.8 607.3 741.8 1260.1 1248.1 1436.9 1276.9 1036.5 1062.6 915.8 1051.5 1509.8 1232.8 1110.6 1096.9 993.1 943.1 1291.7 1172.8 760.5 799.9 674.1 662.6 700.8 528.3 1179.8 835.4 1281.9 879.3 1030.5 878.9 336.2 560.7 952.2 931.2 535.5 855.7 1160.4 802.4 842.1 681.5 457.4 1151.2 871.5 716.2 898.9 820.6 980.7 1198.6 1102.1 881.6 986.9 1450.5 774 834.6 1079.7
Pentosephosphatecycle 5.3.1.6 259098_at AT3G04790 14755.8 12474.1 1187.7 17676.4 12925.4 11636.1 13936.1 17844.9 11058.4 7744.1 8071.8 14467.4 6007.8 15331.1 9479.6 8759.2 8524 8324.4 8717.2 8400.3 7084 6303.3 9482 3346.6 3649.8 3846.6 3670.8 4058.4 8504 7147.4 2058.5 13743.5 2050.3 1980.9 12492.8 2381.3 1859 12166.8 3316.3 1916.9 14791 6718.8 1185.3 7951.8 9409 4883.9 4543.2 5193.8 6569.8 6449.9 8452.2 2068.8 3849.8 5412 2904.9 7343.2 8101.5 10688.5 8436.6 7451.2 9310.9 8943.3 6969.1 9164.4 12888.6 8567.3 14655 14999.6 10114.4 13265.3 13460 13429.6 12539.5 10481.4 9360.3 10137.2 9921.5 5044.8 5488 6570.8 6888.8 9328.9 10597.3 5140 3868.9 9527.1 3308.6 5864.9 10661.3 6171.8 4193.1 6486.7 9929.7 9964.4 13966.6 14201.7 13023.5 10730.5 13523.5 6495.1 14011.5 13495 13695.7 9939.6 11226.6 13808.9 8380.2 10532.1 6868.7 14715.3 22407.4 11882.9 4905.5 11948.6 11062.9 9439.2 23014.3 9335.8
Pentosephosphatecycle 5.3.1.6 259749_at AT1G71100 615 386 916.7 483 480.4 457.5 449.8 338.2 475.3 958.5 474.7 391.9 1007.9 585.1 479.2 475 495.9 520.2 395.1 574.8 371.3 424 426.8 623.5 1099 1017.7 1549.7 889.7 1473.7 1263.5 471.3 672 331.3 259.8 692.8 263.2 336 696.8 266.5 414.7 513.3 420.8 246.2 502.1 390.3 708.3 545.3 577.6 700.1 505.3 422.8 679.1 497 750.9 384 528.3 558.4 619.1 368.1 508.7 502.2 336.9 377.6 437 360.9 934.4 1040.7 1054.7 788.1 404.9 416 465 348.3 318.3 309.7 375.3 316.3 292.9 350.9 313.1 230.9 460.8 376.6 410.6 413.5 491.2 586.2 318.8 340.7 324.9 436.5 392 448.9 711.9 483.8 445.5 313.2 267.8 522.4 575.4 546.6 364.9 358.4 596.7 551.9 229.2 175.7 512 807.5 302.8 368.1 441 800.9 527.8 349.7 526.6 529.3 484.2
Pentosephosphatecycle 5.3.1.6 265742_at AT2G01290 2427.5 3852.1 1077.5 4113.6 4365.8 1228 1783.5 1384.9 2359.7 1470 1539.4 1247.7 2978.9 1924.1 781.3 660.2 759.4 613 590.1 616.2 570.3 736.1 1462.3 904.2 951.9 1048.5 912.4 798.6 1521 1959.4 227.6 1563.2 188.9 264 1455.5 339.2 172.5 1812.6 1105 227 1951.4 865.4 392.2 1718.7 1974.1 1390.8 1483.1 1226.3 1327 1145.9 1567.5 1162 1071 1348 934.8 1461 994.5 524.6 922.8 816.1 807.1 822.2 980 1000.8 981.8 1189.3 864.8 1110.6 980.5 3031.6 2963 3597.4 3147.7 3413.4 2994.9 2933.3 2861.1 2493.8 2939 2881.9 2573.2 1629.1 1527.7 1633.2 1846.9 2918.7 2535 1512.4 2023.7 1236.7 1943.2 2502.6 1769.6 1050.5 1287.3 2780.7 1709.6 1414 1893.3 1124.8 1309.2 5449.6 1558.1 1077.6 3893.7 2426.3 662.6 1496.4 1103.7 5205.6 3896.1 1444.4 950.6 1495.9 1249.2 967.9 3085.2 1446.2
PhenylalanineTyrosinemetabolism 1.3.1.43 255859_at AT5G34930 511.3 443.7 1907.4 326.6 405.6 517.6 395.8 561.3 295 592.2 534.1 393.4 379.5 641.3 552.4 571.9 488.2 564.9 728.9 640.6 677.9 737.4 535.4 561.5 808.3 663 1097.9 1444.8 641.4 812.4 966.7 675.6 696.5 1046 672 879.9 672.5 628.8 600.1 704.2 551.4 518.1 535.4 583.2 437.4 757.2 631.9 802.4 773.1 537.7 817.9 949.4 575.4 663.9 720.4 571.4 455.6 364.3 455.4 623.4 324.4 341.3 640.4 462.7 329.5 622.5 438.7 487.5 726.2 463.3 363.6 437.4 493 474.4 577.6 419.1 621.4 703.5 543.2 713.3 782.8 377 597.1 687.3 951.6 515.2 713.3 415.6 437 374.7 668.2 749.9 421.4 772.9 710.8 739.9 466.9 469 388.9 559.9 574.7 594.3 717.3 947.9 426.6 386.5 716.2 477.2 760.9 449.3 481.4 781.7 709.4 562 699 766 471.6 713.5
PhenylalanineTyrosinemetabolism 1.3.1.43 259486_at AT1G15710 1037.7 892.8 688 1304.2 1451 933.1 1191 970.4 811.1 550.4 699.2 940.6 722.7 1144.9 793.2 771.1 547.5 560.2 725.3 719.7 846.6 636.8 871.6 667.4 895.8 663.1 786.1 924 1103.4 1237.9 984.7 1642.1 631.4 757 1352.1 848.6 868.3 1377.7 732.7 728.5 1527 822.8 810.5 890.2 688.6 779.5 808.2 950.8 1039.8 1080.9 1319.7 1062.5 917.9 937.7 692.2 906.5 808.9 807.6 710.9 729.4 994.7 809.1 577.8 574.9 926.2 543.6 508.6 578 667.6 893.4 905.7 837.3 812.4 682.8 652.9 682.9 692.8 576.8 669.4 691.9 621.6 736.5 479.7 402.8 450.5 572.9 279.9 521.7 697.2 661.7 541.2 669.5 986.1 1462.5 1425.3 1325.1 912.5 1185.6 796.4 652.9 849.8 1500.7 1542.3 1252.5 884 1224.3 736.7 832.7 682.4 1307 1653.9 724.1 779.7 1139.4 869.3 749 1335 728.4
PhenylalanineTyrosinemetabolism 5.4.99.5 249910_at AT5G22630 3198.4 2585.3 77.9 1483.3 2767.3 636.9 236.8 532.3 571.8 1240.3 989.7 764.6 597.8 363.3 2358.3 2539.4 2167 2037.6 1869.8 1959.8 1265.4 1283.7 799.6 1305.1 7532 5540.3 2211.1 1151.4 835.4 881.5 1496.9 1012.5 1627.9 1879.2 624.2 1320.2 1583.7 1203.5 3874.6 2033.6 1388.6 2394.2 1902.5 1556.3 1498 1277.5 1842.8 1817.1 1117.1 1015.6 1655.8 2150.7 2448.5 2083.6 5713.5 1687.5 1706.9 673.7 1330.6 2108 1754.1 1185.2 1761.8 1458.5 816.3 2132.1 1605.6 2291.5 2708.8 2682 2565.5 2434.4 1879 2252.5 2008.5 2160.6 2184.9 1758.8 1532.8 1865.3 1739.9 774.5 1130.7 449.3 476.1 1340.8 611.9 473.6 1465.3 667.2 1217 1122.9 883.7 1550.9 1480.7 1125.9 1326 1742.5 872.7 1137.8 738.2 2425.8 1858.6 1725.7 1708.5 1260 1489.1 715.4 1217.6 1452.9 744.4 782.5 1048.5 4410.7 1300.6 851.9 758.1 967.9
PhenylalanineTyrosinemetabolism 5.4.99.5 250407_at AT5G10870 346.1 289.3 1594.4 593.9 419.2 731.3 493.4 448.9 625.9 713.8 789.2 741.2 430.4 606.4 589.9 583.2 401.7 511.8 472.4 745.4 541.5 535.7 521.5 587.1 490.6 502.8 716.3 959.2 480.3 447 536.4 815 663.2 442.1 928.3 473.8 543.1 763.7 593.3 646.1 791 628.4 601.4 768.3 531 717.6 876.4 787.2 589.9 722.4 757.5 1307.9 854.5 835.6 465.3 524.5 694.8 732.5 757 513.6 692.3 925.9 655.8 746.1 624.3 1054.7 1470.1 877.3 923.8 375.8 479.4 369 222.3 273.2 343.2 353.5 316.1 233.8 267.7 165.4 355.6 44.8 459.6 400.4 345.4 200.4 174.9 297.6 318.1 377.2 220.6 267.9 817.2 510.7 485.1 445.3 518.3 529.5 704.9 537.9 553.2 377.3 538.7 459.1 383.1 511.4 552.8 655.5 919.3 354.9 263.1 788 616.2 422.4 616.1 546.7 497.9 528.2
PhenylalanineTyrosinemetabolism 5.4.99.5 257746_at AT3G29200 3146.2 3067.2 673.4 2659.8 3664 766 1166.4 987.3 1233.9 485.8 492.4 982.5 1030.5 1114.7 1427.8 975.1 895.7 867.6 919 811.1 736.8 670.4 998 447.2 459 351.1 1368.1 1111.6 1770.2 1702.8 873.3 932.3 909.4 1107.8 1182 696.5 845.9 1048.1 3051.3 1089.9 1400.5 2444.7 833.7 1038.7 1536.6 535.9 659.2 959.7 820 738.6 1276.1 1036.1 915.7 1079.7 2785.2 1024.5 829.3 736.3 1046.1 993.2 788.4 915.1 695.8 980.4 960.6 866.8 737.2 587.6 716.5 3077 2853.5 2829.8 2847.8 2560.4 2431.7 2394.4 2557.1 2001.3 2089.1 2459 1713 2431.2 2454.8 2651.9 1681.5 3578.4 1773 1477.9 2304.4 1689.2 2304.6 2220.4 490.4 896.2 829.6 1321 1178.2 1844.7 715.8 505.1 723.5 3138.2 1512.8 987.4 1257.2 1280 1675.9 661.8 528.5 3154.5 1754.7 830.9 526.2 1231.7 779.7 436.2 1606.9 531.4
PhenylalanineTyrosinemetabolism 5.4.99.5 259254_at AT3G07630 1157.6 1125.5 2446.2 1124.7 1447.1 888.4 1221 815.8 1283.7 1181.1 1016.4 933.7 1761.9 1226.3 894.8 725.2 937.5 794.6 909.8 931.3 1022.1 1148 976.7 1346 1243.1 985.6 1037.5 1384.5 2177.2 2308.4 969.4 1672.4 912.8 905.3 1425.2 1171.6 932 1670.6 802.6 1026.9 1716.9 1194.2 1153.4 1072.5 1222.1 1669.5 1456.5 1629.5 1587.5 1507 1451.5 923.2 1850.8 1867.3 906.8 956.2 963.6 1030.8 1029.5 1086.3 898.2 1306.2 1228.8 1103.2 954 895.8 629.5 860.7 771 1049.3 1053.2 1126 973.1 815.6 733.5 910.7 944.7 781.9 739.7 692.4 790.1 680.2 834.2 884.9 899.7 1009.9 633 752.1 688.5 615 557 566.1 1249.6 1153.9 1175.9 761.6 908.8 905.1 1169.5 1242.4 906.5 1148.4 1436.2 1392.5 646.7 1083.2 767.5 1117.2 1404 1112.6 878.4 933.2 1457.7 755.8 864.7 1374.3 619.5 1089.6
PhenylalanineTyrosinemetabolism 5.4.99.5 260360_at AT1G69370 297.9 331.7 2354.2 1093.6 225.2 846.8 711.4 661 559.1 777.3 909.8 713.8 409.4 786 470 426.1 547.7 525.1 519.4 506.4 540.2 515.1 991.8 686.3 1602.9 1303.5 418.2 449.4 540.6 479.9 447.3 496.3 460.2 456.6 484.6 425.5 396.4 564.6 451.9 356.7 443.5 482.9 414.5 707.1 796 686 516.4 653.8 722.2 639.8 630.2 1945.8 764.5 685.8 470.3 987.6 622.9 425.8 547.4 470 470.3 696 577.9 586.8 682.5 773.1 1044.7 724.2 2054.8 414.3 415.9 428.6 467.8 380.8 430.1 354.1 325.2 327.2 255.5 426.6 446.9 517.8 498.8 277.3 396.6 257.4 374.2 232.7 455.7 389.3 362 487.8 1592.8 431.8 497.3 466.9 275.2 278.4 1272.5 799.5 995.9 287.1 366.4 408.5 704.4 365.4 354.7 981.3 633.1 252.3 325.3 1439.9 1149.2 875.8 982.7 755.6 409.1 832.2
PhenylalanineTyrosinemetabolism 5.4.99.5 266257_at AT2G27820 2278 2581.3 237.2 2367 2399.8 1335 609.5 887.1 882.5 598.9 831.5 962.8 780.9 641 1008.8 748.3 971 805.8 575.5 832 816.7 908.2 912 438.4 812.1 274.8 1852.3 1370.5 2253.4 1964.2 1003.3 1086.5 876.4 1044.8 1223.7 1398.5 994.2 1145.5 2682.3 1080.7 1625 2384.7 894.6 777.7 1533.2 889.7 870.9 974.3 692 714.4 1055.1 414.5 725.1 1077.3 2343.1 789.7 982.3 857.8 805.1 708.8 744.5 792.7 814.3 899.8 1109.6 1527.4 1382.5 1734.5 1194.1 2028.5 1912.5 1509.1 1420.6 1082.7 1244.7 1112.8 1187.2 1437.2 1581.6 1299.1 1430.5 366.1 519.2 622.9 841.2 1179.1 1114.6 460.8 729.2 655.8 1555.8 1649.5 894.8 1599.8 1123.1 1464 1142.4 816.7 1131.2 905.1 976.1 3499.7 1435.3 1226.3 1198.1 1069.8 633.5 1009.1 776.7 3412.3 1607.3 964.9 674.9 609.4 830.6 1168.9 1466.8 1170.7
PhenylalanineTyrosinemetabolism 5.4.99.6 262177_at AT1G74710 574.1 430.5 412 718.1 376.5 645.9 621.7 685.6 661.5 3228.1 831.6 560.9 6708.8 887.6 545 640.4 720 448 443.4 448.1 867 1042 825.6 439 343 1109.7 8448.3 4792.6 510.1 305.4 223.6 556.3 225.2 266.2 556.1 302.6 143.4 596.8 552.6 175 495.9 254.6 50.4 314.8 500 656.9 533.2 951.9 443.5 368.4 321.1 442.9 249.5 277.1 508 403 330.6 441.1 247.5 220 575.6 530.3 272.9 373.6 309.5 968.7 421.9 358.2 460.4 248.3 248.5 198.1 206.8 304.1 241.2 284.9 214.3 170.8 90.8 196.1 180.6 311.6 438.7 337.8 455 406.3 351.9 191.5 208.5 164.9 298.5 360.8 714.1 4648.9 617.9 557.6 581.8 412.2 3045.9 4230.4 2769.4 550.5 524.2 5722 781.7 731.2 660.5 2344.2 6372.9 599.1 426.7 1401.1 2431 2318.5 2777.5 2282.9 2227.8 3588.2
Phenylprpanoidmetabolism 1.1.1.195 252943_at AT4G39330 13618.4 8943.5 116.9 19787.6 15026.7 6062.9 14303.2 17035.6 12993.6 2503 3647.9 12136.4 4194.3 15129.7 10828.6 7011.8 9636.6 7526.8 6914 6127.7 7770.7 7050.7 9523.8 3694.1 7718.1 2807.9 561.4 545.5 2518.7 3063.8 9707.6 11698.6 8515 8487 13449.5 12075.6 9214.1 11628.8 15074.1 7918.3 10861.2 10022.2 2907.2 7519.9 10023.7 9212.5 6508.2 12000.7 7160 8363.8 7868.1 5881.6 6901.9 11940.1 11782.5 8231.4 5766.6 3949.5 4194 5125.3 6372.2 5919.5 5139 8033.4 7012.3 18192.9 7339.4 4478.4 4012.9 5577.7 5469.6 5801.1 6438.9 2535.5 2008.6 3035.2 2984.1 3678.4 3076.6 3851.2 3542.2 2741.2 1754.4 471 587.1 5326.2 1601.2 1100.2 3953.8 1009.4 2436.8 4899.6 5838.4 16624.5 19217.4 10526.7 9237.9 16150.8 6471.4 1468.8 7064.6 9289.2 20154.3 17974.6 6890.8 10335.8 18797.8 6986.5 713.8 11248.2 10994.2 6531.9 839.3 13106.1 5513 3629.1 9113.9 2421.8
Phenylprpanoidmetabolism 1.14.13.11 267470_at AT2G30490 11998.9 9630 3289.1 11769 14303.5 1902.7 3497.3 3452.6 6045.8 1633.4 1918.3 3137.9 4243.7 3818.5 7899.4 6870.7 8486.3 7996.3 6297 5303.3 6184.7 6590.2 4220.6 2245.6 8082.5 4610.5 10000.4 10990.1 15705.4 9899.8 8674.2 5632.4 8239.9 9276.7 6623.6 5103.8 8792.3 6051.4 16841.6 10269.6 6741.7 15219.9 6680.9 5751.1 7255.9 7865 7533.2 9639.2 8775.8 7685.8 7849.7 4643.5 5807.3 7572.5 17653.2 5905.7 6511.5 8037.9 5873.6 7933.1 5432.9 6764.9 8259 7360.7 6531.2 3495.8 2238.6 1702.5 2562.9 7098.4 7835.7 8717.1 8172.1 6309.8 6258.5 5989.4 6595.9 8281.7 7108.9 7415.3 6939.7 7344.5 7532.4 4223.3 4473.1 15748.7 8055.6 5192.1 7706.9 3997.5 9591.5 8564.6 2021.5 7808.5 6082.3 5283.7 7274.4 8672.7 2532.5 3053.7 2898.1 10924 8025.9 8094.3 6044.1 6485.7 13118.3 2656.4 3669.7 7606.2 6897.5 2590 3714.9 5948.5 3526.1 3431.2 6048.2 1861.9
Phenylprpanoidmetabolism 2.1.1.68 253276_at AT4G34050 17038.8 14398.9 347.2 22427.4 22858.9 11679.1 7084.5 9052.3 13912.4 12063.3 13864.9 9502.1 8833.8 7818.2 17000.2 15651.2 14589.1 13578.7 14194.5 13160.5 11477.3 11523.4 18115.9 7558.5 7054.3 7066.9 24831.9 24382.4 14860.2 17587.7 16183.4 17615.6 16844.3 18670.6 17488.7 15084 17339.9 15424.6 18655.5 18372.5 15837.6 18501.5 14172.8 13531.3 16786.1 16640.6 17029.5 19900.4 13669.7 13966.5 15278.1 9204.5 14469.8 17176.2 17502.6 12619.4 11092.1 11760.3 7798.1 10435.3 8944.6 13450.1 8245.1 8409 12411.7 10502.1 8572.8 9946.9 8141.7 17385.9 17096.7 14258.6 13199.8 9892.8 8462.1 9092.1 8748.6 6542.4 5431.1 7636 7240.7 12633.4 11433.1 4994 1939.6 22547.9 9221.5 2420.7 9248.9 2613.2 4646.6 5769.4 8192.6 13763.4 12422.7 7989.7 9824.4 14659.7 10327.6 15284.3 10544.5 14955.4 13482.3 14262.3 8495.2 10558.9 13763.9 7456.8 17831.4 10841.3 10334.8 13134.5 14588.3 9517 13415.4 9550.6 11727.1 11384.7
Phenylprpanoidmetabolism 2.1.1.68 253985_at AT4G26220 298.2 370.1 86.4 22.7 253.8 22.3 15.9 30.4 20.9 10.2 28.3 50.7 29.7 15.6 370.8 373.2 292.6 339.2 259.6 265.2 86.6 40 13 25 25.2 43 24.1 534.1 28.8 20.1 269.5 376.3 394.4 281 249.7 364.5 155.1 128.3 501.5 463.9 271.9 100.8 263.1 380.6 256.6 315.8 305.8 231.8 81.8 51.3 128.6 200.9 123.6 47.3 340.5 372.8 200.1 136.2 101.9 259 241.3 69 270.1 32.5 70.2 18.1 26.9 19.6 23.2 272.9 254.1 18.9 137.4 215.3 202.7 156.8 165.2 103.3 76.6 152.4 190.6 49.6 33.1 30 22.6 238.5 335.1 281.6 24.1 344.7 157.2 180.8 28.8 197.3 68.4 13.8 230.1 192.7 17.9 15.2 28.4 152.7 135.7 159.9 25.6 267.1 144.1 10.3 19.5 224.9 19.9 30.7 73.7 24.8 15 25.6 21.4 7
Phenylprpanoidmetabolism 4.3.1.5 245690_at AT5G04230 786.3 390.2 106.6 459.2 377.9 1419.5 408.2 1401.1 1357.7 1022.2 1542.1 1681 704.5 629.9 1258.8 1352.7 1098.1 1099.2 1047.1 1011.7 909.5 1076.6 1687 1052.8 349 819.9 590.1 510.4 651.5 435.5 158.7 694.3 206.6 218.8 925.5 97.4 185.2 629.7 121.6 222.7 655.8 318.9 155.3 690.9 1054.4 516.2 472 391.9 1316.2 1319.1 964.4 2363.7 559.2 621.6 208.8 846.6 1020 973.4 1211.4 873.6 997.6 904.4 781.4 1360.2 1067.6 232.1 133.7 326.7 454.3 734.8 696.6 585.9 615 439.1 600.6 485.6 449.5 262.2 309 323 309.5 746.3 744.8 235.5 215.6 318.1 255.7 344 514.9 307.2 319.8 261.5 1330.4 501.7 574.7 592.9 700 383.9 894.1 1085.5 775.8 586.5 537.5 407.7 815.7 454.7 339.4 728.2 562.7 560.4 811.3 858.4 747.5 528.7 1045.9 975.9 587.4 778.1
Phenylprpanoidmetabolism 4.3.1.5 251984_at AT3G53260 18025.3 13369.2 546.2 12863.3 14819.4 5582.4 4137.7 5849.5 5864.8 3032.3 6590 6347.4 5012.8 5387.8 9522.4 7873.6 8264.3 6662.3 6011.6 6896.6 4699.5 4342.9 6647.1 3705.3 11662.9 9832.7 5957.3 4981.9 11724.6 6204.5 3923.5 5140 3552.2 3730 4738.3 3028.9 4118.1 5469.1 7019.6 4581.4 4001.3 7335.5 2813.4 4936.7 6043.6 1135.2 1174.6 1201.1 4479.3 3917.9 6416.6 2877.1 3774.8 4290.1 7976.5 4647 5522.4 1265.2 4406.5 5856.9 691.8 1360.8 6105.5 3578.1 1181.4 1077.7 1676.4 1527.7 4622.1 8008.5 8080.7 6346.5 7247.8 5141.7 4523.5 5735 5399.9 3730.3 3826.4 4364.3 4746.8 7510.8 8751 6818.2 3669.8 11264.7 4013.2 4535 8446.9 4610.6 3339.7 5116.5 2661.7 5824.5 6436.3 9597.5 8154.6 5369.7 5069.6 3448.8 4856.4 14357.4 7863.5 7542.7 11317 8422.9 5379 3934.9 3007.9 9917.1 12674.1 6962 2882.3 9550.4 8743.7 3591.6 13768.8 3563.8
Phenylprpanoidmetabolism 4.3.1.5 259149_at AT3G10340 1701.3 1132.9 50.1 387.7 770.3 265.7 845.4 438.1 308.6 116.3 257.6 470.2 110.7 833.6 1795.5 1581.9 1880.1 1578.5 1548.8 1504.9 1037.2 855.9 433.2 223.9 239.1 230.3 399.4 223.4 307.7 244.3 4898 344.8 4545.5 4805.9 311.9 1017.1 4966 591 5424.7 5632.2 399.3 1948.7 3372.2 541.6 1106.9 516.7 528 603.8 243.3 281.7 499 347.4 392.1 417.3 5181.2 679.6 817.1 984.5 581.2 700 350.1 873.2 654.9 903.7 940.1 105.3 100.7 92.3 214.6 884.9 750.4 1015.4 787 406.5 257.2 502.3 489 351.9 216.2 417 456.8 536.7 746.4 373.7 80.1 428.9 297.5 323.7 711.3 356.5 320.4 418 169.7 707.6 1531.7 407.9 2107.3 3279.9 124.2 156.3 169.6 1421.3 947.1 1132.6 207.1 2289.4 4292.6 109.5 109.3 604.1 409.4 195 55.9 731.8 137.2 137.4 254 127.1
Phenylprpanoidmetabolism 4.3.1.5 263845_at AT2G37040 16533.3 7293.6 220.2 9866.3 18147.9 1866.5 1557.5 2477.6 1976.4 1628.2 1556.9 1923.7 1214.5 2268.4 6910 5048.3 6869.3 4984.2 3876.9 4194.7 3379.8 3831.5 2433.8 726.8 4748.8 2573.6 12290.9 4921.1 11625.9 6200.8 8204.5 4749.9 6528.7 7450.6 4065.2 4746.7 7709.8 4207.9 13252.8 8953.5 5664 13125.4 5905.7 3729.8 5713.3 2625.3 2686.7 3935.9 2826.8 3367 4295.4 1598.6 2490.7 3533.3 11031.4 3606.2 3211 3091.6 3033.9 4398.6 2276.1 4374.6 2026.5 2065.6 4108 1509.4 712.8 874.2 1370.7 12875.8 12219.3 12156.9 11933 6747.7 4453.6 6633.5 5802.9 5387.5 3570 5864.9 5103.9 4258.7 5210.9 558.6 474.8 9929.1 2952.9 700.7 6282.6 750.3 3150.1 2619.3 1219.9 9179.8 5755.2 7211.4 6502.5 8399.3 4408 3491.6 4605.5 8467.2 6831.8 8195.9 8306 6341.1 7593.5 3407.8 4231.3 4799.9 10105.5 5692.2 3553.1 7839.4 5301.5 5149.3 13288.3 2282.9
Phenylprpanoidmetabolism 6.2.1.12 247380_at AT5G63380 1429.1 1379.3 921.1 1227.6 1525.5 1292.3 845.4 981.9 916.9 497.6 1103 1317.5 875.1 1033.5 970.4 920.5 1257.1 734.6 872.6 802.4 793.3 603.6 825.8 550.2 937.2 753.7 465.3 651.5 527.3 692.5 688.9 877.6 638.2 687 1078.1 622.8 586.8 691.1 1538.9 731.6 681.4 1226.3 416.1 685 793 765.9 797.5 1077.3 756 655.9 1114.7 1125.6 745.1 1008.6 1701 700.8 681 620.3 547.5 590.7 549.3 527.7 869.7 542.8 523.7 372.1 404 792.9 1044.6 886.5 653 1054.9 1066.9 1315.9 1161.7 1107 1372.8 1228.5 1191.4 1263.1 1273 834 848.7 833 1202.1 960.9 994.8 1085 1148.9 1091 1425.7 1350.3 639.6 1077.3 1144.4 1313.5 1088.1 792.6 1000.2 544.9 853.8 1795.9 1249.5 908.4 875.1 1525 786.8 592.5 688.9 1564.9 986.3 1004 514.7 962 1049.7 650.9 1148.5 807.7
Phenylprpanoidmetabolism 6.2.1.12 249540_at AT5G38120 133.3 85.2 57.8 301.9 162.1 297.1 201 245.6 207.9 192.4 320.4 234.2 156.4 123.6 103.3 60.1 145.8 101.3 70.8 101.5 149 137.4 89.1 106.2 202.4 194.4 170.5 170.7 198.5 146.2 201.2 105.8 56.9 78.8 153.1 148.8 130.3 121.2 147.9 70.3 125.1 195.2 14.8 196.3 203.4 79.3 112.3 112.2 77.3 144.1 85.4 952.8 151.7 131.4 96.7 100.5 76.2 87.2 110.9 109.3 196.5 83.7 253.9 156 193.5 208.4 343.7 260 338 201 80.1 120.9 75 112.7 127.6 118.2 134.6 169.5 184.2 177.2 135.2 179.9 129.5 170.8 140.3 176.6 231.2 171.2 109.1 146.9 154.7 36 181.6 251.1 180.3 167.5 181.9 147.2 268.8 188.5 325.1 230.8 150.9 250.5 239.3 148.9 315.5 232.1 166 171.6 170.6 226.3 175.6 277.3 216.6 214.4 190.6 252.5
Phenylprpanoidmetabolism 6.2.1.12 252293_at AT3G48990 14936.1 17727.6 9322.6 6676.7 14285.9 11668.1 3056.8 11041.7 15940.8 12307.2 15381.4 15310.5 11016.2 4343 18816 17654.7 15260 14967.9 22070.4 19959.2 19532.7 19371.8 15162.1 16671.3 11323 18575.2 17746.6 23573.3 13384.6 22479 25539.9 15847.5 24594.4 24164.6 16393.6 30503.2 24647.5 15534.1 20132.8 24177.8 14783.4 24260.5 25339.6 21645.4 18247 25497.3 25836.3 22871.1 24041.9 21746.6 21070.8 16566.9 23122 19105.7 19151.8 20775 17950.7 22450.8 13109.5 19044.3 12990.7 20291.7 19772.1 15159.4 15332.3 15988 7012.4 9973.5 15129.5 27089.6 25351.9 27500.7 22017.3 33367.7 32981.4 26309.9 30337.8 33464.4 33738.9 31527.6 29822.7 21217 19007.5 17898.1 24297.8 19993.8 26229.6 21466.6 19479.3 19573.4 28618.6 26136.1 7209.1 11690 16844.3 10714.4 18312.4 22784.9 9868.3 16432.5 8611.8 15599.3 10418.6 12776.4 9517.1 14918.8 27415.3 7901.9 17102.1 18766.6 12065.7 9343.1 14251.6 8789.3 9668.7 14679.6 10869.3 11737.9
Phenylprpanoidmetabolism 6.2.1.12 254600_at AT4G19010 351.4 318.1 163.4 267.5 412.9 272.1 262.4 47.1 377.7 448.5 271.6 239.3 404.8 242.3 283.5 257 371.5 370.8 333.7 277.5 310.3 395.2 237.9 358.5 534.4 310.9 568.3 414 773.9 715.4 275.4 388.5 259.2 198.4 406.3 328.5 320.8 331.7 242.9 206.1 433.5 166.5 337.5 265.6 226.5 360.6 373.1 292.2 390.6 416.7 444.5 1057.8 412.6 428.7 143.2 288.4 150.2 224.4 176.8 323 266.3 196.7 373.8 306.8 248.6 242.4 133 266.7 181.8 293.5 316.3 423.2 442.7 380.8 378.3 290.8 351 401.6 426.5 387.5 352.3 361.9 321.6 419.6 544 344.2 533.3 482.9 348.1 362.1 376.4 392.7 379.6 463.8 272.3 354.9 219.4 389.7 408 463.8 289 264.5 408.1 413.9 355.7 366.2 294.3 391.4 353.8 418 372.4 249.2 546.5 232.8 456.9 432.6 296.3 242.2
Phenylprpanoidmetabolism 6.2.1.12 255263_at AT4G05160 1685.2 1949.2 3437.3 2445.3 2433.8 2877.2 1894.2 3297.5 2544.5 4325.4 3075.5 2375.6 1968.3 2136.7 2691 2987.2 2083.8 2390.8 2689.8 2842 2746.1 2919.7 2576.2 3469.9 2957.1 2868.7 5951.8 6486.9 3005.6 3321.3 3842.6 3189.7 4189.6 4329 2992.3 4207 3702.5 3160.8 3037.3 4490.8 2879.3 3731.4 4085.3 3384.7 2753.7 4489.7 4109.2 3971.2 3746.7 3742.8 3558.4 3272.9 4402.2 3974.2 3938.4 3041.9 3169.5 3312.1 2811.3 3699.5 3281.7 3386 3776.1 2906.2 2491.3 4093.7 2344.5 2120.2 2868 2636 2660.7 2590 2488.2 2205.8 2685.5 2465 2433.2 2513.4 2491.3 2449.2 2569.9 2593.4 2170.8 1928.2 2787.1 2355.8 2204 2861.5 2536.6 2807.9 2383.3 2664.5 2753.8 3112.8 2586.9 1847.1 2442.4 2372 2899.8 4207 2766.8 2588.3 2984.3 3385.2 2545.4 2659.9 2853.2 2663.1 4743.9 2427.4 2494.7 2727.5 3988.8 2251.9 3409.6 3773.9 2815.8 3107.7
[truncated: 232,639 more chars]
